# Supplementary material for: Decipher the Mechanisms of Protein Conformational Changes Induced by Nucleotide Binding through Free-Energy Landscape Analysis: ATP Binding to Hsp70
Source: PLoS Comput Biol. 2013 Dec 12;9(12):e1003379. doi: 10.1371/journal.pcbi.1003379 (PMC3861046; doi:10.1371/journal.pcbi.1003379)
Supplement: Dataset S1 — Cartesian coordinates of the nucleotide and of the protein for the initial structures of the ADP1 and ADP2 trajectories (Protein Data Bank format is used). (TXT) [file pcbi.1003379.s001.txt]

REMARK    GENERATED BY TRJCONV
TITLE     HEAT SHOCK PROTEIN 70 t=   0.00000
REMARK    THIS IS A SIMULATION BOX
CRYST1  162.707  162.707  162.707  90.00  90.00  90.00 P 1           1
MODEL        0
ATOM      1  N   ILE A   1      70.348  75.618  90.708  1.00  0.00            
ATOM      2  H1  ILE A   1      69.608  75.778  91.358  1.00  0.00            
ATOM      3  H2  ILE A   1      70.348  76.348  90.028  1.00  0.00            
ATOM      4  H3  ILE A   1      70.178  74.798  90.168  1.00  0.00            
ATOM      5  CA  ILE A   1      71.568  75.428  91.498  1.00  0.00            
ATOM      6  CB  ILE A   1      72.648  76.128  90.678  1.00  0.00            
ATOM      7  CG1 ILE A   1      72.888  75.608  89.248  1.00  0.00            
ATOM      8  CG2 ILE A   1      73.988  76.188  91.398  1.00  0.00            
ATOM      9  CD  ILE A   1      73.078  76.728  88.218  1.00  0.00            
ATOM     10  C   ILE A   1      71.298  76.098  92.848  1.00  0.00            
ATOM     11  O   ILE A   1      70.938  77.278  92.878  1.00  0.00            
ATOM     12  N   ILE A   2      71.358  75.318  93.918  1.00  0.00            
ATOM     13  H   ILE A   2      71.658  74.378  93.788  1.00  0.00            
ATOM     14  CA  ILE A   2      71.148  75.868  95.268  1.00  0.00            
ATOM     15  CB  ILE A   2      70.668  74.758  96.218  1.00  0.00            
ATOM     16  CG1 ILE A   2      71.638  73.638  96.608  1.00  0.00            
ATOM     17  CG2 ILE A   2      69.388  74.118  95.688  1.00  0.00            
ATOM     18  CD  ILE A   2      71.398  72.798  97.858  1.00  0.00            
ATOM     19  C   ILE A   2      72.258  76.758  95.838  1.00  0.00            
ATOM     20  O   ILE A   2      73.428  76.378  95.758  1.00  0.00            
ATOM     21  N   GLY A   3      71.768  77.668  96.668  1.00  0.00            
ATOM     22  H   GLY A   3      70.928  77.468  97.178  1.00  0.00            
ATOM     23  CA  GLY A   3      72.638  78.728  97.188  1.00  0.00            
ATOM     24  C   GLY A   3      72.798  78.468  98.688  1.00  0.00            
ATOM     25  O   GLY A   3      71.908  78.588  99.528  1.00  0.00            
ATOM     26  N   ILE A   4      74.018  78.028  99.008  1.00  0.00            
ATOM     27  H   ILE A   4      74.798  77.958  98.388  1.00  0.00            
ATOM     28  CA  ILE A   4      74.328  77.578 100.368  1.00  0.00            
ATOM     29  CB  ILE A   4      75.048  76.228 100.328  1.00  0.00            
ATOM     30  CG1 ILE A   4      74.338  75.278  99.358  1.00  0.00            
ATOM     31  CG2 ILE A   4      74.938  75.618 101.728  1.00  0.00            
ATOM     32  CD  ILE A   4      75.028  73.978  98.948  1.00  0.00            
ATOM     33  C   ILE A   4      75.408  78.538 100.878  1.00  0.00            
ATOM     34  O   ILE A   4      76.338  78.838 100.138  1.00  0.00            
ATOM     35  N   ASP A   5      75.318  78.708 102.188  1.00  0.00            
ATOM     36  H   ASP A   5      74.518  78.438 102.728  1.00  0.00            
ATOM     37  CA  ASP A   5      76.378  79.218 103.068  1.00  0.00            
ATOM     38  CB  ASP A   5      75.688  80.258 103.958  1.00  0.00            
ATOM     39  CG  ASP A   5      76.378  80.708 105.248  1.00  0.00            
ATOM     40  OD1 ASP A   5      77.578  81.048 105.218  1.00  0.00            
ATOM     41  OD2 ASP A   5      75.658  80.588 106.258  1.00  0.00            
ATOM     42  C   ASP A   5      77.018  78.068 103.848  1.00  0.00            
ATOM     43  O   ASP A   5      76.448  77.118 104.398  1.00  0.00            
ATOM     44  N   LEU A   6      78.338  78.118 103.708  1.00  0.00            
ATOM     45  H   LEU A   6      78.818  78.678 103.038  1.00  0.00            
ATOM     46  CA  LEU A   6      79.288  77.318 104.498  1.00  0.00            
ATOM     47  CB  LEU A   6      80.478  76.948 103.608  1.00  0.00            
ATOM     48  CG  LEU A   6      81.658  76.248 104.278  1.00  0.00            
ATOM     49  CD1 LEU A   6      81.198  74.878 104.788  1.00  0.00            
ATOM     50  CD2 LEU A   6      82.828  76.068 103.308  1.00  0.00            
ATOM     51  C   LEU A   6      79.758  78.208 105.648  1.00  0.00            
ATOM     52  O   LEU A   6      80.468  79.208 105.488  1.00  0.00            
ATOM     53  N   GLY A   7      79.048  78.188 106.768  1.00  0.00            
ATOM     54  H   GLY A   7      78.188  77.688 106.868  1.00  0.00            
ATOM     55  CA  GLY A   7      79.518  78.818 108.008  1.00  0.00            
ATOM     56  C   GLY A   7      80.818  78.258 108.598  1.00  0.00            
ATOM     57  O   GLY A   7      81.638  77.628 107.928  1.00  0.00            
ATOM     58  N   THR A   8      81.078  78.998 109.668  1.00  0.00            
ATOM     59  H   THR A   8      80.528  79.798 109.888  1.00  0.00            
ATOM     60  CA  THR A   8      82.108  78.678 110.668  1.00  0.00            
ATOM     61  CB  THR A   8      83.098  79.818 110.878  1.00  0.00            
ATOM     62  OG1 THR A   8      83.468  80.468 109.658  1.00  0.00            
ATOM     63  HG1 THR A   8      84.198  81.138 109.818  1.00  0.00            
ATOM     64  CG2 THR A   8      84.398  79.318 111.518  1.00  0.00            
ATOM     65  C   THR A   8      81.378  78.468 111.998  1.00  0.00            
ATOM     66  O   THR A   8      81.758  77.608 112.778  1.00  0.00            
ATOM     67  N   THR A   9      80.548  79.448 112.338  1.00  0.00            
ATOM     68  H   THR A   9      80.668  80.348 111.898  1.00  0.00            
ATOM     69  CA  THR A   9      79.528  79.398 113.388  1.00  0.00            
ATOM     70  CB  THR A   9      79.158  80.738 114.038  1.00  0.00            
ATOM     71  OG1 THR A   9      80.378  81.418 114.318  1.00  0.00            
ATOM     72  HG1 THR A   9      80.748  81.068 115.178  1.00  0.00            
ATOM     73  CG2 THR A   9      78.278  80.558 115.278  1.00  0.00            
ATOM     74  C   THR A   9      78.268  78.628 112.978  1.00  0.00            
ATOM     75  O   THR A   9      77.918  77.688 113.688  1.00  0.00            
ATOM     76  N   ASN A  10      77.588  79.268 112.038  1.00  0.00            
ATOM     77  H   ASN A  10      77.978  80.048 111.538  1.00  0.00            
ATOM     78  CA  ASN A  10      76.378  78.738 111.388  1.00  0.00            
ATOM     79  CB  ASN A  10      75.258  79.538 112.078  1.00  0.00            
ATOM     80  CG  ASN A  10      75.108  79.288 113.578  1.00  0.00            
ATOM     81  OD1 ASN A  10      75.158  78.178 114.108  1.00  0.00            
ATOM     82  ND2 ASN A  10      74.868  80.288 114.418  1.00  0.00            
ATOM     83 1HD2 ASN A  10      74.798  81.228 114.068  1.00  0.00            
ATOM     84 2HD2 ASN A  10      74.328  80.078 115.228  1.00  0.00            
ATOM     85  C   ASN A  10      76.278  78.818 109.868  1.00  0.00            
ATOM     86  O   ASN A  10      76.768  79.808 109.318  1.00  0.00            
ATOM     87  N   SER A  11      75.578  77.818 109.338  1.00  0.00            
ATOM     88  H   SER A  11      74.948  77.358 109.968  1.00  0.00            
ATOM     89  CA  SER A  11      75.438  77.458 107.928  1.00  0.00            
ATOM     90  CB  SER A  11      75.848  75.988 107.828  1.00  0.00            
ATOM     91  OG  SER A  11      77.248  75.848 107.558  1.00  0.00            
ATOM     92  HG  SER A  11      77.328  75.318 106.718  1.00  0.00            
ATOM     93  C   SER A  11      73.988  77.548 107.448  1.00  0.00            
ATOM     94  O   SER A  11      73.128  76.978 108.128  1.00  0.00            
ATOM     95  N   CYS A  12      73.678  78.348 106.438  1.00  0.00            
ATOM     96  H   CYS A  12      74.228  79.068 106.018  1.00  0.00            
ATOM     97  CA  CYS A  12      72.288  78.408 105.968  1.00  0.00            
ATOM     98  CB  CYS A  12      71.838  79.838 106.298  1.00  0.00            
ATOM     99  SG  CYS A  12      70.068  80.128 105.948  1.00  0.00            
ATOM    100  HG  CYS A  12      69.618  79.158 106.738  1.00  0.00            
ATOM    101  C   CYS A  12      72.258  78.018 104.488  1.00  0.00            
ATOM    102  O   CYS A  12      73.298  77.878 103.838  1.00  0.00            
ATOM    103  N   VAL A  13      71.118  77.608 103.938  1.00  0.00            
ATOM    104  H   VAL A  13      70.368  77.448 104.578  1.00  0.00            
ATOM    105  CA  VAL A  13      70.848  77.458 102.508  1.00  0.00            
ATOM    106  CB  VAL A  13      70.868  75.988 102.078  1.00  0.00            
ATOM    107  CG1 VAL A  13      69.838  75.108 102.788  1.00  0.00            
ATOM    108  CG2 VAL A  13      70.918  75.628 100.598  1.00  0.00            
ATOM    109  C   VAL A  13      69.528  78.178 102.198  1.00  0.00            
ATOM    110  O   VAL A  13      68.758  78.438 103.118  1.00  0.00            
ATOM    111  N   ALA A  14      69.658  78.878 101.078  1.00  0.00            
ATOM    112  H   ALA A  14      70.558  78.968 100.658  1.00  0.00            
ATOM    113  CA  ALA A  14      68.628  79.618 100.328  1.00  0.00            
ATOM    114  CB  ALA A  14      68.978  81.108 100.268  1.00  0.00            
ATOM    115  C   ALA A  14      68.378  79.068  98.928  1.00  0.00            
ATOM    116  O   ALA A  14      69.128  78.158  98.568  1.00  0.00            
ATOM    117  N   ILE A  15      67.298  79.458  98.258  1.00  0.00            
ATOM    118  H   ILE A  15      66.638  80.118  98.628  1.00  0.00            
ATOM    119  CA  ILE A  15      66.838  79.198  96.888  1.00  0.00            
ATOM    120  CB  ILE A  15      65.808  78.058  96.828  1.00  0.00            
ATOM    121  CG1 ILE A  15      64.788  78.108  97.968  1.00  0.00            
ATOM    122  CG2 ILE A  15      66.498  76.708  96.648  1.00  0.00            
ATOM    123  CD  ILE A  15      63.408  77.818  97.368  1.00  0.00            
ATOM    124  C   ILE A  15      66.218  80.488  96.348  1.00  0.00            
ATOM    125  O   ILE A  15      65.788  81.398  97.048  1.00  0.00            
ATOM    126  N   MET A  16      66.178  80.528  95.018  1.00  0.00            
ATOM    127  H   MET A  16      66.438  79.808  94.368  1.00  0.00            
ATOM    128  CA  MET A  16      65.418  81.558  94.298  1.00  0.00            
ATOM    129  CB  MET A  16      66.098  82.168  93.068  1.00  0.00            
ATOM    130  CG  MET A  16      67.448  82.728  93.488  1.00  0.00            
ATOM    131  SD  MET A  16      68.068  83.518  91.958  1.00  0.00            
ATOM    132  CE  MET A  16      66.928  84.878  91.858  1.00  0.00            
ATOM    133  C   MET A  16      64.178  80.808  93.818  1.00  0.00            
ATOM    134  O   MET A  16      64.228  79.898  92.998  1.00  0.00            
ATOM    135  N   ASP A  17      63.038  81.208  94.388  1.00  0.00            
ATOM    136  H   ASP A  17      63.088  81.938  95.078  1.00  0.00            
ATOM    137  CA  ASP A  17      61.658  81.038  93.928  1.00  0.00            
ATOM    138  CB  ASP A  17      60.878  81.548  95.138  1.00  0.00            
ATOM    139  CG  ASP A  17      59.458  80.988  95.258  1.00  0.00            
ATOM    140  OD1 ASP A  17      58.548  81.808  95.018  1.00  0.00            
ATOM    141  OD2 ASP A  17      59.368  79.758  95.128  1.00  0.00            
ATOM    142  C   ASP A  17      61.458  81.958  92.728  1.00  0.00            
ATOM    143  O   ASP A  17      60.908  83.058  92.828  1.00  0.00            
ATOM    144  N   GLY A  18      61.978  81.498  91.588  1.00  0.00            
ATOM    145  H   GLY A  18      62.508  80.658  91.608  1.00  0.00            
ATOM    146  CA  GLY A  18      62.038  82.218  90.308  1.00  0.00            
ATOM    147  C   GLY A  18      62.918  83.458  90.418  1.00  0.00            
ATOM    148  O   GLY A  18      64.098  83.358  90.078  1.00  0.00            
ATOM    149  N   THR A  19      62.308  84.578  90.778  1.00  0.00            
ATOM    150  H   THR A  19      61.318  84.648  90.908  1.00  0.00            
ATOM    151  CA  THR A  19      63.058  85.838  90.868  1.00  0.00            
ATOM    152  CB  THR A  19      62.548  86.968  89.978  1.00  0.00            
ATOM    153  OG1 THR A  19      63.178  88.238  90.148  1.00  0.00            
ATOM    154  HG1 THR A  19      64.018  88.308  89.608  1.00  0.00            
ATOM    155  CG2 THR A  19      61.088  87.238  90.368  1.00  0.00            
ATOM    156  C   THR A  19      63.318  86.248  92.318  1.00  0.00            
ATOM    157  O   THR A  19      64.278  86.898  92.738  1.00  0.00            
ATOM    158  N   THR A  20      62.498  85.648  93.178  1.00  0.00            
ATOM    159  H   THR A  20      62.068  84.798  92.878  1.00  0.00            
ATOM    160  CA  THR A  20      62.288  85.948  94.598  1.00  0.00            
ATOM    161  CB  THR A  20      60.858  85.918  95.138  1.00  0.00            
ATOM    162  OG1 THR A  20      60.218  84.638  95.138  1.00  0.00            
ATOM    163  HG1 THR A  20      60.588  84.308  94.268  1.00  0.00            
ATOM    164  CG2 THR A  20      59.908  86.888  94.438  1.00  0.00            
ATOM    165  C   THR A  20      63.288  85.158  95.438  1.00  0.00            
ATOM    166  O   THR A  20      63.358  83.958  95.178  1.00  0.00            
ATOM    167  N   PRO A  21      64.148  85.778  96.238  1.00  0.00            
ATOM    168  CA  PRO A  21      65.128  85.028  97.028  1.00  0.00            
ATOM    169  CB  PRO A  21      66.028  86.068  97.698  1.00  0.00            
ATOM    170  CG  PRO A  21      65.908  87.248  96.728  1.00  0.00            
ATOM    171  CD  PRO A  21      64.468  87.218  96.228  1.00  0.00            
ATOM    172  C   PRO A  21      64.288  84.488  98.188  1.00  0.00            
ATOM    173  O   PRO A  21      63.468  85.168  98.808  1.00  0.00            
ATOM    174  N   ARG A  22      64.448  83.188  98.368  1.00  0.00            
ATOM    175  H   ARG A  22      65.188  82.668  97.948  1.00  0.00            
ATOM    176  CA  ARG A  22      63.808  82.468  99.478  1.00  0.00            
ATOM    177  CB  ARG A  22      62.828  81.478  98.838  1.00  0.00            
ATOM    178  CG  ARG A  22      61.788  80.948  99.818  1.00  0.00            
ATOM    179  CD  ARG A  22      60.908  79.828  99.238  1.00  0.00            
ATOM    180  NE  ARG A  22      59.828  80.258  98.338  1.00  0.00            
ATOM    181  HE  ARG A  22      59.908  80.018  97.368  1.00  0.00            
ATOM    182  CZ  ARG A  22      58.618  80.688  98.698  1.00  0.00            
ATOM    183  NH1 ARG A  22      58.148  80.928  99.928  1.00  0.00            
ATOM    184 1HH1 ARG A  22      58.768  80.868 100.708  1.00  0.00            
ATOM    185 2HH1 ARG A  22      57.268  81.348 100.168  1.00  0.00            
ATOM    186  NH2 ARG A  22      57.928  81.328  97.738  1.00  0.00            
ATOM    187 1HH2 ARG A  22      58.318  81.758  96.918  1.00  0.00            
ATOM    188 2HH2 ARG A  22      56.928  81.268  97.748  1.00  0.00            
ATOM    189  C   ARG A  22      64.768  81.658 100.358  1.00  0.00            
ATOM    190  O   ARG A  22      65.558  80.848  99.888  1.00  0.00            
ATOM    191  N   VAL A  23      64.508  81.618 101.668  1.00  0.00            
ATOM    192  H   VAL A  23      63.708  82.028 102.098  1.00  0.00            
ATOM    193  CA  VAL A  23      65.488  80.988 102.558  1.00  0.00            
ATOM    194  CB  VAL A  23      65.838  81.838 103.788  1.00  0.00            
ATOM    195  CG1 VAL A  23      67.138  81.328 104.418  1.00  0.00            
ATOM    196  CG2 VAL A  23      65.958  83.348 103.598  1.00  0.00            
ATOM    197  C   VAL A  23      65.038  79.628 103.078  1.00  0.00            
ATOM    198  O   VAL A  23      63.878  79.488 103.468  1.00  0.00            
ATOM    199  N   LEU A  24      65.918  78.628 103.108  1.00  0.00            
ATOM    200  H   LEU A  24      66.898  78.768 102.948  1.00  0.00            
ATOM    201  CA  LEU A  24      65.418  77.288 103.448  1.00  0.00            
ATOM    202  CB  LEU A  24      66.088  76.158 102.658  1.00  0.00            
ATOM    203  CG  LEU A  24      65.898  76.358 101.148  1.00  0.00            
ATOM    204  CD1 LEU A  24      66.928  75.638 100.278  1.00  0.00            
ATOM    205  CD2 LEU A  24      64.538  75.798 100.728  1.00  0.00            
ATOM    206  C   LEU A  24      65.338  77.098 104.958  1.00  0.00            
ATOM    207  O   LEU A  24      66.158  77.658 105.688  1.00  0.00            
ATOM    208  N   GLU A  25      64.478  76.238 105.488  1.00  0.00            
ATOM    209  H   GLU A  25      63.918  75.628 104.918  1.00  0.00            
ATOM    210  CA  GLU A  25      64.358  75.798 106.888  1.00  0.00            
ATOM    211  CB  GLU A  25      63.108  76.428 107.518  1.00  0.00            
ATOM    212  CG  GLU A  25      61.788  75.918 106.928  1.00  0.00            
ATOM    213  CD  GLU A  25      60.658  76.798 107.468  1.00  0.00            
ATOM    214  OE1 GLU A  25      60.348  76.768 108.678  1.00  0.00            
ATOM    215  OE2 GLU A  25      60.168  77.658 106.698  1.00  0.00            
ATOM    216  C   GLU A  25      64.388  74.278 106.928  1.00  0.00            
ATOM    217  O   GLU A  25      63.678  73.628 106.158  1.00  0.00            
ATOM    218  N   ASN A  26      65.148  73.748 107.888  1.00  0.00            
ATOM    219  H   ASN A  26      65.488  74.268 108.658  1.00  0.00            
ATOM    220  CA  ASN A  26      65.208  72.278 107.888  1.00  0.00            
ATOM    221  CB  ASN A  26      66.548  71.848 108.498  1.00  0.00            
ATOM    222  CG  ASN A  26      66.868  72.438 109.878  1.00  0.00            
ATOM    223  OD1 ASN A  26      65.968  72.688 110.678  1.00  0.00            
ATOM    224  ND2 ASN A  26      68.128  72.738 110.178  1.00  0.00            
ATOM    225 1HD2 ASN A  26      68.868  72.838 109.518  1.00  0.00            
ATOM    226 2HD2 ASN A  26      68.248  72.888 111.168  1.00  0.00            
ATOM    227  C   ASN A  26      64.048  71.678 108.688  1.00  0.00            
ATOM    228  O   ASN A  26      63.198  72.458 109.128  1.00  0.00            
ATOM    229  N   ALA A  27      64.008  70.378 108.928  1.00  0.00            
ATOM    230  H   ALA A  27      64.698  69.768 108.518  1.00  0.00            
ATOM    231  CA  ALA A  27      62.998  69.788 109.808  1.00  0.00            
ATOM    232  CB  ALA A  27      63.278  68.298 110.058  1.00  0.00            
ATOM    233  C   ALA A  27      62.738  70.478 111.148  1.00  0.00            
ATOM    234  O   ALA A  27      61.608  70.628 111.618  1.00  0.00            
ATOM    235  N   GLU A  28      63.798  70.598 111.948  1.00  0.00            
ATOM    236  H   GLU A  28      64.588  70.068 111.658  1.00  0.00            
ATOM    237  CA  GLU A  28      63.828  71.338 113.218  1.00  0.00            
ATOM    238  CB  GLU A  28      65.248  71.618 113.718  1.00  0.00            
ATOM    239  CG  GLU A  28      66.178  70.418 113.958  1.00  0.00            
ATOM    240  CD  GLU A  28      66.898  70.058 112.668  1.00  0.00            
ATOM    241  OE1 GLU A  28      66.408  69.238 111.858  1.00  0.00            
ATOM    242  OE2 GLU A  28      68.138  70.218 112.708  1.00  0.00            
ATOM    243  C   GLU A  28      63.098  72.678 113.128  1.00  0.00            
ATOM    244  O   GLU A  28      62.438  73.048 114.098  1.00  0.00            
ATOM    245  N   GLY A  29      63.598  73.468 112.178  1.00  0.00            
ATOM    246  H   GLY A  29      64.218  73.068 111.498  1.00  0.00            
ATOM    247  CA  GLY A  29      63.148  74.808 111.768  1.00  0.00            
ATOM    248  C   GLY A  29      64.388  75.668 111.518  1.00  0.00            
ATOM    249  O   GLY A  29      64.288  76.488 110.608  1.00  0.00            
ATOM    250  N   ASP A  30      65.368  75.548 112.408  1.00  0.00            
ATOM    251  H   ASP A  30      65.148  74.998 113.208  1.00  0.00            
ATOM    252  CA  ASP A  30      66.638  76.288 112.538  1.00  0.00            
ATOM    253  CB  ASP A  30      67.618  75.528 113.438  1.00  0.00            
ATOM    254  CG  ASP A  30      67.178  75.458 114.898  1.00  0.00            
ATOM    255  OD1 ASP A  30      67.558  76.508 115.478  1.00  0.00            
ATOM    256  OD2 ASP A  30      66.458  74.568 115.398  1.00  0.00            
ATOM    257  C   ASP A  30      67.368  76.588 111.238  1.00  0.00            
ATOM    258  O   ASP A  30      68.138  75.758 110.758  1.00  0.00            
ATOM    259  N   ARG A  31      67.138  77.818 110.768  1.00  0.00            
ATOM    260  H   ARG A  31      66.648  78.488 111.318  1.00  0.00            
ATOM    261  CA  ARG A  31      67.488  78.198 109.388  1.00  0.00            
ATOM    262  CB  ARG A  31      66.898  79.548 108.988  1.00  0.00            
ATOM    263  CG  ARG A  31      65.368  79.618 108.948  1.00  0.00            
ATOM    264  CD  ARG A  31      64.898  80.988 108.468  1.00  0.00            
ATOM    265  NE  ARG A  31      63.438  80.988 108.368  1.00  0.00            
ATOM    266  HE  ARG A  31      62.968  81.578 109.028  1.00  0.00            
ATOM    267  CZ  ARG A  31      62.668  80.308 107.498  1.00  0.00            
ATOM    268  NH1 ARG A  31      63.138  79.568 106.488  1.00  0.00            
ATOM    269 1HH1 ARG A  31      64.098  79.378 106.318  1.00  0.00            
ATOM    270 2HH1 ARG A  31      62.518  79.238 105.768  1.00  0.00            
ATOM    271  NH2 ARG A  31      61.338  80.238 107.648  1.00  0.00            
ATOM    272 1HH2 ARG A  31      60.978  80.578 108.518  1.00  0.00            
ATOM    273 2HH2 ARG A  31      60.758  79.548 107.218  1.00  0.00            
ATOM    274  C   ARG A  31      69.008  78.118 109.208  1.00  0.00            
ATOM    275  O   ARG A  31      69.458  77.358 108.358  1.00  0.00            
ATOM    276  N   THR A  32      69.728  79.088 109.758  1.00  0.00            
ATOM    277  H   THR A  32      69.458  79.998 110.068  1.00  0.00            
ATOM    278  CA  THR A  32      71.188  79.048 109.918  1.00  0.00            
ATOM    279  CB  THR A  32      71.688  80.438 110.318  1.00  0.00            
ATOM    280  OG1 THR A  32      70.768  81.518 110.148  1.00  0.00            
ATOM    281  HG1 THR A  32      71.258  82.328 110.458  1.00  0.00            
ATOM    282  CG2 THR A  32      72.838  80.738 109.348  1.00  0.00            
ATOM    283  C   THR A  32      71.518  77.988 110.968  1.00  0.00            
ATOM    284  O   THR A  32      71.488  78.098 112.198  1.00  0.00            
ATOM    285  N   THR A  33      71.588  76.788 110.388  1.00  0.00            
ATOM    286  H   THR A  33      71.248  76.738 109.448  1.00  0.00            
ATOM    287  CA  THR A  33      71.858  75.478 110.988  1.00  0.00            
ATOM    288  CB  THR A  33      71.668  74.378 109.938  1.00  0.00            
ATOM    289  OG1 THR A  33      70.318  74.328 109.478  1.00  0.00            
ATOM    290  HG1 THR A  33      69.738  75.058 109.838  1.00  0.00            
ATOM    291  CG2 THR A  33      71.928  72.968 110.488  1.00  0.00            
ATOM    292  C   THR A  33      73.278  75.458 111.558  1.00  0.00            
ATOM    293  O   THR A  33      74.158  75.908 110.828  1.00  0.00            
ATOM    294  N   PRO A  34      73.548  75.008 112.778  1.00  0.00            
ATOM    295  CA  PRO A  34      74.908  75.068 113.338  1.00  0.00            
ATOM    296  CB  PRO A  34      74.788  74.368 114.698  1.00  0.00            
ATOM    297  CG  PRO A  34      73.308  74.498 115.068  1.00  0.00            
ATOM    298  CD  PRO A  34      72.508  74.838 113.798  1.00  0.00            
ATOM    299  C   PRO A  34      75.908  74.258 112.508  1.00  0.00            
ATOM    300  O   PRO A  34      75.658  73.128 112.098  1.00  0.00            
ATOM    301  N   SER A  35      77.058  74.918 112.328  1.00  0.00            
ATOM    302  H   SER A  35      77.208  75.848 112.668  1.00  0.00            
ATOM    303  CA  SER A  35      78.328  74.388 111.808  1.00  0.00            
ATOM    304  CB  SER A  35      79.098  75.638 111.388  1.00  0.00            
ATOM    305  OG  SER A  35      78.418  76.378 110.378  1.00  0.00            
ATOM    306  HG  SER A  35      78.288  75.958 109.478  1.00  0.00            
ATOM    307  C   SER A  35      79.098  73.488 112.778  1.00  0.00            
ATOM    308  O   SER A  35      80.318  73.508 112.908  1.00  0.00            
ATOM    309  N   ILE A  36      78.368  72.518 113.328  1.00  0.00            
ATOM    310  H   ILE A  36      77.488  72.258 112.938  1.00  0.00            
ATOM    311  CA  ILE A  36      78.748  71.468 114.278  1.00  0.00            
ATOM    312  CB  ILE A  36      78.228  71.588 115.718  1.00  0.00            
ATOM    313  CG1 ILE A  36      78.338  73.038 116.178  1.00  0.00            
ATOM    314  CG2 ILE A  36      79.138  70.838 116.688  1.00  0.00            
ATOM    315  CD  ILE A  36      77.378  73.348 117.328  1.00  0.00            
ATOM    316  C   ILE A  36      78.308  70.148 113.658  1.00  0.00            
ATOM    317  O   ILE A  36      77.128  70.088 113.328  1.00  0.00            
ATOM    318  N   ILE A  37      79.298  69.258 113.658  1.00  0.00            
ATOM    319  H   ILE A  37      80.228  69.408 113.988  1.00  0.00            
ATOM    320  CA  ILE A  37      79.098  67.818 113.418  1.00  0.00            
ATOM    321  CB  ILE A  37      79.848  67.198 112.238  1.00  0.00            
ATOM    322  CG1 ILE A  37      79.958  67.958 110.908  1.00  0.00            
ATOM    323  CG2 ILE A  37      79.278  65.828 111.878  1.00  0.00            
ATOM    324  CD  ILE A  37      81.228  68.788 110.808  1.00  0.00            
ATOM    325  C   ILE A  37      79.538  67.188 114.738  1.00  0.00            
ATOM    326  O   ILE A  37      80.568  67.648 115.248  1.00  0.00            
ATOM    327  N   ALA A  38      78.788  66.178 115.178  1.00  0.00            
ATOM    328  H   ALA A  38      77.888  65.918 114.818  1.00  0.00            
ATOM    329  CA  ALA A  38      79.268  65.308 116.258  1.00  0.00            
ATOM    330  CB  ALA A  38      78.858  65.918 117.598  1.00  0.00            
ATOM    331  C   ALA A  38      79.028  63.808 116.108  1.00  0.00            
ATOM    332  O   ALA A  38      77.958  63.388 115.668  1.00  0.00            
ATOM    333  N   TYR A  39      79.938  62.958 116.558  1.00  0.00            
ATOM    334  H   TYR A  39      80.578  63.338 117.228  1.00  0.00            
ATOM    335  CA  TYR A  39      79.838  61.498 116.368  1.00  0.00            
ATOM    336  CB  TYR A  39      81.058  60.868 115.698  1.00  0.00            
ATOM    337  CG  TYR A  39      81.158  61.228 114.218  1.00  0.00            
ATOM    338  CD1 TYR A  39      81.608  62.468 113.768  1.00  0.00            
ATOM    339  HD1 TYR A  39      81.678  63.288 114.478  1.00  0.00            
ATOM    340  CD2 TYR A  39      81.148  60.158 113.328  1.00  0.00            
ATOM    341  HD2 TYR A  39      80.778  59.178 113.628  1.00  0.00            
ATOM    342  CE1 TYR A  39      82.038  62.658 112.458  1.00  0.00            
ATOM    343  HE1 TYR A  39      82.408  63.638 112.178  1.00  0.00            
ATOM    344  CE2 TYR A  39      81.518  60.328 111.998  1.00  0.00            
ATOM    345  HE2 TYR A  39      81.568  59.478 111.328  1.00  0.00            
ATOM    346  CZ  TYR A  39      81.948  61.588 111.578  1.00  0.00            
ATOM    347  OH  TYR A  39      82.178  61.718 110.248  1.00  0.00            
ATOM    348  HH  TYR A  39      81.868  60.868 109.818  1.00  0.00            
ATOM    349  C   TYR A  39      79.638  60.898 117.768  1.00  0.00            
ATOM    350  O   TYR A  39      80.518  61.018 118.608  1.00  0.00            
ATOM    351  N   THR A  40      78.428  60.378 117.958  1.00  0.00            
ATOM    352  H   THR A  40      77.718  60.528 117.268  1.00  0.00            
ATOM    353  CA  THR A  40      77.988  59.788 119.228  1.00  0.00            
ATOM    354  CB  THR A  40      76.488  59.448 119.238  1.00  0.00            
ATOM    355  OG1 THR A  40      75.778  60.628 118.868  1.00  0.00            
ATOM    356  HG1 THR A  40      74.808  60.388 118.908  1.00  0.00            
ATOM    357  CG2 THR A  40      75.998  59.088 120.638  1.00  0.00            
ATOM    358  C   THR A  40      78.798  58.498 119.398  1.00  0.00            
ATOM    359  O   THR A  40      78.918  57.838 118.368  1.00  0.00            
ATOM    360  N   GLN A  41      79.228  58.188 120.618  1.00  0.00            
ATOM    361  H   GLN A  41      78.828  58.718 121.368  1.00  0.00            
ATOM    362  CA  GLN A  41      80.018  56.998 120.958  1.00  0.00            
ATOM    363  CB  GLN A  41      80.298  56.858 122.448  1.00  0.00            
ATOM    364  CG  GLN A  41      79.098  56.448 123.308  1.00  0.00            
ATOM    365  CD  GLN A  41      78.068  57.578 123.348  1.00  0.00            
ATOM    366  OE1 GLN A  41      78.178  58.798 123.508  1.00  0.00            
ATOM    367  NE2 GLN A  41      76.858  57.158 122.988  1.00  0.00            
ATOM    368 1HE2 GLN A  41      76.728  56.198 122.718  1.00  0.00            
ATOM    369 2HE2 GLN A  41      76.098  57.798 123.118  1.00  0.00            
ATOM    370  C   GLN A  41      79.588  55.688 120.278  1.00  0.00            
ATOM    371  O   GLN A  41      80.438  55.118 119.598  1.00  0.00            
ATOM    372  N   ASP A  42      78.318  55.338 120.128  1.00  0.00            
ATOM    373  H   ASP A  42      77.558  55.698 120.668  1.00  0.00            
ATOM    374  CA  ASP A  42      77.858  54.088 119.508  1.00  0.00            
ATOM    375  CB  ASP A  42      76.448  53.728 119.978  1.00  0.00            
ATOM    376  CG  ASP A  42      76.448  53.388 121.468  1.00  0.00            
ATOM    377  OD1 ASP A  42      76.398  52.198 121.838  1.00  0.00            
ATOM    378  OD2 ASP A  42      76.368  54.278 122.348  1.00  0.00            
ATOM    379  C   ASP A  42      78.078  54.048 117.988  1.00  0.00            
ATOM    380  O   ASP A  42      78.338  52.998 117.398  1.00  0.00            
ATOM    381  N   GLY A  43      78.018  55.248 117.418  1.00  0.00            
ATOM    382  H   GLY A  43      78.058  56.098 117.938  1.00  0.00            
ATOM    383  CA  GLY A  43      78.178  55.488 115.978  1.00  0.00            
ATOM    384  C   GLY A  43      77.478  56.648 115.268  1.00  0.00            
ATOM    385  O   GLY A  43      78.058  57.288 114.398  1.00  0.00            
ATOM    386  N   GLU A  44      76.308  57.018 115.798  1.00  0.00            
ATOM    387  H   GLU A  44      76.058  56.628 116.678  1.00  0.00            
ATOM    388  CA  GLU A  44      75.338  57.998 115.288  1.00  0.00            
ATOM    389  CB  GLU A  44      74.278  57.948 116.378  1.00  0.00            
ATOM    390  CG  GLU A  44      73.408  56.698 116.228  1.00  0.00            
ATOM    391  CD  GLU A  44      72.008  56.868 116.828  1.00  0.00            
ATOM    392  OE1 GLU A  44      71.778  57.708 117.728  1.00  0.00            
ATOM    393  OE2 GLU A  44      71.078  56.388 116.138  1.00  0.00            
ATOM    394  C   GLU A  44      75.908  59.398 115.038  1.00  0.00            
ATOM    395  O   GLU A  44      76.278  60.098 115.988  1.00  0.00            
ATOM    396  N   THR A  45      76.158  59.748 113.788  1.00  0.00            
ATOM    397  H   THR A  45      75.868  59.088 113.098  1.00  0.00            
ATOM    398  CA  THR A  45      76.638  61.078 113.368  1.00  0.00            
ATOM    399  CB  THR A  45      77.288  61.088 111.988  1.00  0.00            
ATOM    400  OG1 THR A  45      77.968  59.848 111.738  1.00  0.00            
ATOM    401  HG1 THR A  45      77.188  59.228 111.748  1.00  0.00            
ATOM    402  CG2 THR A  45      78.258  62.268 111.878  1.00  0.00            
ATOM    403  C   THR A  45      75.508  62.098 113.278  1.00  0.00            
ATOM    404  O   THR A  45      74.578  61.748 112.558  1.00  0.00            
ATOM    405  N   LEU A  46      75.508  63.148 114.098  1.00  0.00            
ATOM    406  H   LEU A  46      76.218  63.198 114.798  1.00  0.00            
ATOM    407  CA  LEU A  46      74.428  64.148 114.168  1.00  0.00            
ATOM    408  CB  LEU A  46      73.908  64.298 115.608  1.00  0.00            
ATOM    409  CG  LEU A  46      73.448  62.968 116.218  1.00  0.00            
ATOM    410  CD1 LEU A  46      73.448  63.258 117.718  1.00  0.00            
ATOM    411  CD2 LEU A  46      72.158  62.398 115.638  1.00  0.00            
ATOM    412  C   LEU A  46      74.958  65.508 113.708  1.00  0.00            
ATOM    413  O   LEU A  46      75.968  66.008 114.198  1.00  0.00            
ATOM    414  N   VAL A  47      74.338  66.098 112.688  1.00  0.00            
ATOM    415  H   VAL A  47      73.578  65.758 112.128  1.00  0.00            
ATOM    416  CA  VAL A  47      74.848  67.418 112.288  1.00  0.00            
ATOM    417  CB  VAL A  47      75.158  67.438 110.788  1.00  0.00            
ATOM    418  CG1 VAL A  47      75.778  68.738 110.278  1.00  0.00            
ATOM    419  CG2 VAL A  47      76.108  66.308 110.388  1.00  0.00            
ATOM    420  C   VAL A  47      73.808  68.498 112.578  1.00  0.00            
ATOM    421  O   VAL A  47      72.608  68.268 112.468  1.00  0.00            
ATOM    422  N   GLY A  48      74.228  69.648 113.118  1.00  0.00            
ATOM    423  H   GLY A  48      75.198  69.658 113.358  1.00  0.00            
ATOM    424  CA  GLY A  48      73.408  70.858 113.278  1.00  0.00            
ATOM    425  C   GLY A  48      73.028  70.918 114.758  1.00  0.00            
ATOM    426  O   GLY A  48      73.818  70.678 115.668  1.00  0.00            
ATOM    427  N   GLN A  49      71.698  70.978 114.878  1.00  0.00            
ATOM    428  H   GLN A  49      71.128  71.158 114.068  1.00  0.00            
ATOM    429  CA  GLN A  49      71.068  71.158 116.188  1.00  0.00            
ATOM    430  CB  GLN A  49      69.588  71.528 116.028  1.00  0.00            
ATOM    431  CG  GLN A  49      69.048  72.258 117.248  1.00  0.00            
ATOM    432  CD  GLN A  49      69.768  73.598 117.388  1.00  0.00            
ATOM    433  OE1 GLN A  49      70.668  73.778 118.208  1.00  0.00            
ATOM    434  NE2 GLN A  49      69.358  74.548 116.548  1.00  0.00            
ATOM    435 1HE2 GLN A  49      68.518  74.428 116.028  1.00  0.00            
ATOM    436 2HE2 GLN A  49      69.948  75.318 116.308  1.00  0.00            
ATOM    437  C   GLN A  49      71.328  70.038 117.198  1.00  0.00            
ATOM    438  O   GLN A  49      71.648  70.388 118.328  1.00  0.00            
ATOM    439  N   PRO A  50      71.288  68.758 116.848  1.00  0.00            
ATOM    440  CA  PRO A  50      71.678  67.698 117.798  1.00  0.00            
ATOM    441  CB  PRO A  50      71.378  66.348 117.148  1.00  0.00            
ATOM    442  CG  PRO A  50      70.818  66.668 115.758  1.00  0.00            
ATOM    443  CD  PRO A  50      70.608  68.178 115.688  1.00  0.00            
ATOM    444  C   PRO A  50      73.158  67.798 118.188  1.00  0.00            
ATOM    445  O   PRO A  50      73.498  67.568 119.338  1.00  0.00            
ATOM    446  N   ALA A  51      74.018  68.168 117.248  1.00  0.00            
ATOM    447  H   ALA A  51      73.688  68.538 116.378  1.00  0.00            
ATOM    448  CA  ALA A  51      75.458  68.358 117.498  1.00  0.00            
ATOM    449  CB  ALA A  51      76.128  68.898 116.238  1.00  0.00            
ATOM    450  C   ALA A  51      75.758  69.318 118.658  1.00  0.00            
ATOM    451  O   ALA A  51      76.618  69.148 119.508  1.00  0.00            
ATOM    452  N   LYS A  52      74.988  70.408 118.598  1.00  0.00            
ATOM    453  H   LYS A  52      74.498  70.758 117.798  1.00  0.00            
ATOM    454  CA  LYS A  52      74.888  71.318 119.748  1.00  0.00            
ATOM    455  CB  LYS A  52      74.118  72.538 119.238  1.00  0.00            
ATOM    456  CG  LYS A  52      74.208  73.728 120.188  1.00  0.00            
ATOM    457  CD  LYS A  52      73.438  74.968 119.698  1.00  0.00            
ATOM    458  CE  LYS A  52      73.058  75.998 120.758  1.00  0.00            
ATOM    459  NZ  LYS A  52      72.228  75.428 121.828  1.00  0.00            
ATOM    460  HZ1 LYS A  52      71.958  76.198 122.408  1.00  0.00            
ATOM    461  HZ2 LYS A  52      71.388  75.088 121.398  1.00  0.00            
ATOM    462  HZ3 LYS A  52      72.658  74.708 122.368  1.00  0.00            
ATOM    463  C   LYS A  52      74.338  70.788 121.078  1.00  0.00            
ATOM    464  O   LYS A  52      75.048  70.908 122.078  1.00  0.00            
ATOM    465  N   ARG A  53      73.178  70.138 121.078  1.00  0.00            
ATOM    466  H   ARG A  53      72.708  70.198 120.198  1.00  0.00            
ATOM    467  CA  ARG A  53      72.578  69.498 122.258  1.00  0.00            
ATOM    468  CB  ARG A  53      71.178  68.968 121.948  1.00  0.00            
ATOM    469  CG  ARG A  53      70.228  70.118 121.618  1.00  0.00            
ATOM    470  CD  ARG A  53      68.898  69.408 121.308  1.00  0.00            
ATOM    471  NE  ARG A  53      67.808  70.378 121.108  1.00  0.00            
ATOM    472  HE  ARG A  53      67.798  71.098 121.808  1.00  0.00            
ATOM    473  CZ  ARG A  53      66.958  70.338 120.078  1.00  0.00            
ATOM    474  NH1 ARG A  53      67.008  69.388 119.138  1.00  0.00            
ATOM    475 1HH1 ARG A  53      67.618  68.608 119.308  1.00  0.00            
ATOM    476 2HH1 ARG A  53      66.318  69.298 118.418  1.00  0.00            
ATOM    477  NH2 ARG A  53      65.768  70.938 120.198  1.00  0.00            
ATOM    478 1HH2 ARG A  53      65.358  71.438 120.968  1.00  0.00            
ATOM    479 2HH2 ARG A  53      65.168  70.868 119.408  1.00  0.00            
ATOM    480  C   ARG A  53      73.378  68.408 122.958  1.00  0.00            
ATOM    481  O   ARG A  53      73.378  68.388 124.188  1.00  0.00            
ATOM    482  N   GLN A  54      74.178  67.628 122.228  1.00  0.00            
ATOM    483  H   GLN A  54      74.218  67.648 121.228  1.00  0.00            
ATOM    484  CA  GLN A  54      75.238  66.818 122.848  1.00  0.00            
ATOM    485  CB  GLN A  54      74.828  65.398 122.428  1.00  0.00            
ATOM    486  CG  GLN A  54      74.918  65.148 120.918  1.00  0.00            
ATOM    487  CD  GLN A  54      75.058  63.648 120.648  1.00  0.00            
ATOM    488  OE1 GLN A  54      74.368  62.828 121.248  1.00  0.00            
ATOM    489  NE2 GLN A  54      75.918  63.368 119.678  1.00  0.00            
ATOM    490 1HE2 GLN A  54      76.618  63.918 119.208  1.00  0.00            
ATOM    491 2HE2 GLN A  54      75.828  62.408 119.408  1.00  0.00            
ATOM    492  C   GLN A  54      76.728  67.078 122.658  1.00  0.00            
ATOM    493  O   GLN A  54      77.578  66.198 122.798  1.00  0.00            
ATOM    494  N   ALA A  55      77.048  68.368 122.538  1.00  0.00            
ATOM    495  H   ALA A  55      76.348  69.018 122.248  1.00  0.00            
ATOM    496  CA  ALA A  55      78.418  68.848 122.328  1.00  0.00            
ATOM    497  CB  ALA A  55      78.428  70.358 122.068  1.00  0.00            
ATOM    498  C   ALA A  55      79.388  68.478 123.448  1.00  0.00            
ATOM    499  O   ALA A  55      80.558  68.438 123.068  1.00  0.00            
ATOM    500  N   VAL A  56      78.948  68.398 124.698  1.00  0.00            
ATOM    501  H   VAL A  56      77.958  68.418 124.858  1.00  0.00            
ATOM    502  CA  VAL A  56      79.798  68.198 125.888  1.00  0.00            
ATOM    503  CB  VAL A  56      79.048  68.818 127.068  1.00  0.00            
ATOM    504  CG1 VAL A  56      79.718  68.498 128.408  1.00  0.00            
ATOM    505  CG2 VAL A  56      78.898  70.338 126.958  1.00  0.00            
ATOM    506  C   VAL A  56      80.008  66.688 126.068  1.00  0.00            
ATOM    507  O   VAL A  56      81.118  66.348 126.438  1.00  0.00            
ATOM    508  N   THR A  57      79.078  65.848 125.618  1.00  0.00            
ATOM    509  H   THR A  57      78.318  66.088 125.008  1.00  0.00            
ATOM    510  CA  THR A  57      79.028  64.458 126.078  1.00  0.00            
ATOM    511  CB  THR A  57      77.708  63.738 125.778  1.00  0.00            
ATOM    512  OG1 THR A  57      77.568  63.608 124.368  1.00  0.00            
ATOM    513  HG1 THR A  57      76.688  63.168 124.208  1.00  0.00            
ATOM    514  CG2 THR A  57      76.498  64.318 126.528  1.00  0.00            
ATOM    515  C   THR A  57      80.268  63.668 125.638  1.00  0.00            
ATOM    516  O   THR A  57      80.858  63.088 126.548  1.00  0.00            
ATOM    517  N   ASN A  58      80.588  63.738 124.358  1.00  0.00            
ATOM    518  H   ASN A  58      79.988  63.998 123.598  1.00  0.00            
ATOM    519  CA  ASN A  58      81.868  63.268 123.798  1.00  0.00            
ATOM    520  CB  ASN A  58      81.498  62.138 122.838  1.00  0.00            
ATOM    521  CG  ASN A  58      82.548  61.178 122.278  1.00  0.00            
ATOM    522  OD1 ASN A  58      83.728  61.128 122.618  1.00  0.00            
ATOM    523  ND2 ASN A  58      82.268  60.638 121.098  1.00  0.00            
ATOM    524 1HD2 ASN A  58      81.478  60.988 120.598  1.00  0.00            
ATOM    525 2HD2 ASN A  58      82.598  59.708 120.898  1.00  0.00            
ATOM    526  C   ASN A  58      82.688  64.408 123.178  1.00  0.00            
ATOM    527  O   ASN A  58      82.858  64.388 121.958  1.00  0.00            
ATOM    528  N   PRO A  59      83.448  65.128 123.988  1.00  0.00            
ATOM    529  CA  PRO A  59      84.158  66.348 123.568  1.00  0.00            
ATOM    530  CB  PRO A  59      85.088  66.738 124.728  1.00  0.00            
ATOM    531  CG  PRO A  59      84.478  66.058 125.958  1.00  0.00            
ATOM    532  CD  PRO A  59      83.828  64.798 125.368  1.00  0.00            
ATOM    533  C   PRO A  59      84.998  66.018 122.338  1.00  0.00            
ATOM    534  O   PRO A  59      85.088  66.838 121.418  1.00  0.00            
ATOM    535  N   GLN A  60      85.728  64.908 122.318  1.00  0.00            
ATOM    536  H   GLN A  60      85.868  64.248 123.058  1.00  0.00            
ATOM    537  CA  GLN A  60      86.708  64.518 121.298  1.00  0.00            
ATOM    538  CB  GLN A  60      87.448  63.278 121.798  1.00  0.00            
ATOM    539  CG  GLN A  60      88.388  63.668 122.948  1.00  0.00            
ATOM    540  CD  GLN A  60      88.828  62.378 123.638  1.00  0.00            
ATOM    541  OE1 GLN A  60      88.808  61.228 123.198  1.00  0.00            
ATOM    542  NE2 GLN A  60      89.168  62.528 124.908  1.00  0.00            
ATOM    543 1HE2 GLN A  60      89.098  63.448 125.288  1.00  0.00            
ATOM    544 2HE2 GLN A  60      89.248  61.738 125.528  1.00  0.00            
ATOM    545  C   GLN A  60      86.108  64.238 119.928  1.00  0.00            
ATOM    546  O   GLN A  60      86.778  64.488 118.918  1.00  0.00            
ATOM    547  N   ASN A  61      84.798  63.998 119.858  1.00  0.00            
ATOM    548  H   ASN A  61      84.218  63.838 120.648  1.00  0.00            
ATOM    549  CA  ASN A  61      84.058  63.918 118.588  1.00  0.00            
ATOM    550  CB  ASN A  61      83.468  62.508 118.548  1.00  0.00            
ATOM    551  CG  ASN A  61      84.538  61.408 118.578  1.00  0.00            
ATOM    552  OD1 ASN A  61      85.188  61.048 117.608  1.00  0.00            
ATOM    553  ND2 ASN A  61      84.768  60.748 119.708  1.00  0.00            
ATOM    554 1HD2 ASN A  61      84.198  60.928 120.508  1.00  0.00            
ATOM    555 2HD2 ASN A  61      85.608  60.208 119.828  1.00  0.00            
ATOM    556  C   ASN A  61      83.058  65.018 118.268  1.00  0.00            
ATOM    557  O   ASN A  61      82.168  64.828 117.438  1.00  0.00            
ATOM    558  N   THR A  62      83.248  66.138 118.958  1.00  0.00            
ATOM    559  H   THR A  62      83.718  66.128 119.838  1.00  0.00            
ATOM    560  CA  THR A  62      82.628  67.448 118.708  1.00  0.00            
ATOM    561  CB  THR A  62      82.408  68.228 120.008  1.00  0.00            
ATOM    562  OG1 THR A  62      81.988  67.328 121.038  1.00  0.00            
ATOM    563  HG1 THR A  62      81.578  67.748 121.848  1.00  0.00            
ATOM    564  CG2 THR A  62      81.318  69.298 119.918  1.00  0.00            
ATOM    565  C   THR A  62      83.538  68.268 117.778  1.00  0.00            
ATOM    566  O   THR A  62      84.398  69.068 118.148  1.00  0.00            
ATOM    567  N   LEU A  63      82.968  68.238 116.578  1.00  0.00            
ATOM    568  H   LEU A  63      82.188  67.638 116.438  1.00  0.00            
ATOM    569  CA  LEU A  63      83.698  68.898 115.478  1.00  0.00            
ATOM    570  CB  LEU A  63      83.808  68.028 114.228  1.00  0.00            
ATOM    571  CG  LEU A  63      84.488  66.698 114.538  1.00  0.00            
ATOM    572  CD1 LEU A  63      83.578  65.478 114.368  1.00  0.00            
ATOM    573  CD2 LEU A  63      85.768  66.508 113.718  1.00  0.00            
ATOM    574  C   LEU A  63      83.028  70.218 115.088  1.00  0.00            
ATOM    575  O   LEU A  63      81.838  70.188 114.758  1.00  0.00            
ATOM    576  N   PHE A  64      83.728  71.328 115.278  1.00  0.00            
ATOM    577  H   PHE A  64      84.678  71.218 115.558  1.00  0.00            
ATOM    578  CA  PHE A  64      83.338  72.698 114.898  1.00  0.00            
ATOM    579  CB  PHE A  64      82.618  73.378 116.058  1.00  0.00            
ATOM    580  CG  PHE A  64      83.428  73.468 117.358  1.00  0.00            
ATOM    581  CD1 PHE A  64      83.478  72.368 118.208  1.00  0.00            
ATOM    582  HD1 PHE A  64      82.928  71.458 117.948  1.00  0.00            
ATOM    583  CD2 PHE A  64      84.148  74.608 117.678  1.00  0.00            
ATOM    584  HD2 PHE A  64      84.218  75.358 116.888  1.00  0.00            
ATOM    585  CE1 PHE A  64      84.218  72.358 119.378  1.00  0.00            
ATOM    586  HE1 PHE A  64      84.458  71.418 119.878  1.00  0.00            
ATOM    587  CE2 PHE A  64      84.838  74.618 118.888  1.00  0.00            
ATOM    588  HE2 PHE A  64      85.448  75.488 119.128  1.00  0.00            
ATOM    589  CZ  PHE A  64      84.898  73.518 119.738  1.00  0.00            
ATOM    590  HZ  PHE A  64      85.568  73.558 120.598  1.00  0.00            
ATOM    591  C   PHE A  64      84.448  73.668 114.498  1.00  0.00            
ATOM    592  O   PHE A  64      85.648  73.408 114.628  1.00  0.00            
ATOM    593  N   ALA A  65      83.948  74.688 113.808  1.00  0.00            
ATOM    594  H   ALA A  65      82.988  74.958 113.838  1.00  0.00            
ATOM    595  CA  ALA A  65      84.738  75.728 113.128  1.00  0.00            
ATOM    596  CB  ALA A  65      85.168  76.848 114.078  1.00  0.00            
ATOM    597  C   ALA A  65      85.778  75.178 112.148  1.00  0.00            
ATOM    598  O   ALA A  65      86.698  75.908 111.788  1.00  0.00            
ATOM    599  N   ILE A  66      85.288  74.178 111.418  1.00  0.00            
ATOM    600  H   ILE A  66      84.298  74.048 111.448  1.00  0.00            
ATOM    601  CA  ILE A  66      86.068  73.428 110.418  1.00  0.00            
ATOM    602  CB  ILE A  66      85.378  72.168 109.878  1.00  0.00            
ATOM    603  CG1 ILE A  66      84.728  71.338 110.988  1.00  0.00            
ATOM    604  CG2 ILE A  66      86.278  71.308 108.978  1.00  0.00            
ATOM    605  CD  ILE A  66      85.678  70.698 111.998  1.00  0.00            
ATOM    606  C   ILE A  66      86.508  74.308 109.248  1.00  0.00            
ATOM    607  O   ILE A  66      87.548  74.028 108.648  1.00  0.00            
ATOM    608  N   LYS A  67      85.938  75.488 109.008  1.00  0.00            
ATOM    609  H   LYS A  67      85.008  75.688 109.318  1.00  0.00            
ATOM    610  CA  LYS A  67      86.368  76.418 107.948  1.00  0.00            
ATOM    611  CB  LYS A  67      85.358  77.558 107.908  1.00  0.00            
ATOM    612  CG  LYS A  67      85.798  78.688 106.968  1.00  0.00            
ATOM    613  CD  LYS A  67      84.878  79.918 106.938  1.00  0.00            
ATOM    614  CE  LYS A  67      83.628  79.558 106.128  1.00  0.00            
ATOM    615  NZ  LYS A  67      82.738  80.718 106.008  1.00  0.00            
ATOM    616  HZ1 LYS A  67      81.958  80.408 105.468  1.00  0.00            
ATOM    617  HZ2 LYS A  67      82.418  81.028 106.908  1.00  0.00            
ATOM    618  HZ3 LYS A  67      83.268  81.468 105.618  1.00  0.00            
ATOM    619  C   LYS A  67      87.778  76.948 108.188  1.00  0.00            
ATOM    620  O   LYS A  67      88.478  77.328 107.248  1.00  0.00            
ATOM    621  N   ARG A  68      88.108  76.968 109.478  1.00  0.00            
ATOM    622  H   ARG A  68      87.468  76.898 110.248  1.00  0.00            
ATOM    623  CA  ARG A  68      89.428  77.488 109.858  1.00  0.00            
ATOM    624  CB  ARG A  68      89.568  77.398 111.378  1.00  0.00            
ATOM    625  CG  ARG A  68      88.738  78.428 112.158  1.00  0.00            
ATOM    626  CD  ARG A  68      89.018  78.408 113.658  1.00  0.00            
ATOM    627  NE  ARG A  68      88.518  79.708 114.148  1.00  0.00            
ATOM    628  HE  ARG A  68      87.538  79.638 114.318  1.00  0.00            
ATOM    629  CZ  ARG A  68      89.218  80.818 114.408  1.00  0.00            
ATOM    630  NH1 ARG A  68      90.548  80.808 114.198  1.00  0.00            
ATOM    631 1HH1 ARG A  68      91.058  79.968 114.018  1.00  0.00            
ATOM    632 2HH1 ARG A  68      91.018  81.628 113.878  1.00  0.00            
ATOM    633  NH2 ARG A  68      88.478  81.918 114.598  1.00  0.00            
ATOM    634 1HH2 ARG A  68      87.498  81.878 114.398  1.00  0.00            
ATOM    635 2HH2 ARG A  68      88.778  82.768 115.018  1.00  0.00            
ATOM    636  C   ARG A  68      90.538  76.518 109.448  1.00  0.00            
ATOM    637  O   ARG A  68      91.598  76.948 108.998  1.00  0.00            
ATOM    638  N   LEU A  69      90.198  75.238 109.568  1.00  0.00            
ATOM    639  H   LEU A  69      89.238  74.968 109.548  1.00  0.00            
ATOM    640  CA  LEU A  69      91.148  74.158 109.248  1.00  0.00            
ATOM    641  CB  LEU A  69      90.918  72.908 110.088  1.00  0.00            
ATOM    642  CG  LEU A  69      90.678  73.038 111.598  1.00  0.00            
ATOM    643  CD1 LEU A  69      90.498  71.598 112.088  1.00  0.00            
ATOM    644  CD2 LEU A  69      91.788  73.728 112.388  1.00  0.00            
ATOM    645  C   LEU A  69      91.208  73.698 107.788  1.00  0.00            
ATOM    646  O   LEU A  69      92.278  73.488 107.228  1.00  0.00            
ATOM    647  N   ILE A  70      90.008  73.598 107.228  1.00  0.00            
ATOM    648  H   ILE A  70      89.118  73.838 107.628  1.00  0.00            
ATOM    649  CA  ILE A  70      89.738  73.098 105.868  1.00  0.00            
ATOM    650  CB  ILE A  70      88.628  73.938 105.228  1.00  0.00            
ATOM    651  CG1 ILE A  70      88.108  73.398 103.888  1.00  0.00            
ATOM    652  CG2 ILE A  70      89.048  75.348 104.828  1.00  0.00            
ATOM    653  CD  ILE A  70      87.268  72.128 104.078  1.00  0.00            
ATOM    654  C   ILE A  70      90.878  72.718 104.918  1.00  0.00            
ATOM    655  O   ILE A  70      91.088  71.518 104.818  1.00  0.00            
ATOM    656  N   GLY A  71      91.408  73.638 104.108  1.00  0.00            
ATOM    657  H   GLY A  71      91.298  74.588 104.408  1.00  0.00            
ATOM    658  CA  GLY A  71      92.518  73.418 103.178  1.00  0.00            
ATOM    659  C   GLY A  71      93.848  74.058 103.598  1.00  0.00            
ATOM    660  O   GLY A  71      94.588  74.608 102.778  1.00  0.00            
ATOM    661  N   ARG A  72      94.278  73.798 104.828  1.00  0.00            
ATOM    662  H   ARG A  72      93.618  73.308 105.408  1.00  0.00            
ATOM    663  CA  ARG A  72      95.548  74.148 105.468  1.00  0.00            
ATOM    664  CB  ARG A  72      95.338  75.208 106.558  1.00  0.00            
ATOM    665  CG  ARG A  72      94.668  76.518 106.158  1.00  0.00            
ATOM    666  CD  ARG A  72      94.698  77.498 107.328  1.00  0.00            
ATOM    667  NE  ARG A  72      94.028  78.788 107.178  1.00  0.00            
ATOM    668  HE  ARG A  72      93.038  78.698 107.108  1.00  0.00            
ATOM    669  CZ  ARG A  72      94.618  79.988 107.248  1.00  0.00            
ATOM    670  NH1 ARG A  72      95.928  80.178 107.498  1.00  0.00            
ATOM    671 1HH1 ARG A  72      96.468  79.348 107.608  1.00  0.00            
ATOM    672 2HH1 ARG A  72      96.328  81.068 107.718  1.00  0.00            
ATOM    673  NH2 ARG A  72      93.838  81.008 106.858  1.00  0.00            
ATOM    674 1HH2 ARG A  72      92.928  80.948 106.438  1.00  0.00            
ATOM    675 2HH2 ARG A  72      94.198  81.908 107.108  1.00  0.00            
ATOM    676  C   ARG A  72      96.268  72.918 106.028  1.00  0.00            
ATOM    677  O   ARG A  72      95.748  71.808 105.948  1.00  0.00            
ATOM    678  N   ARG A  73      97.598  73.008 106.008  1.00  0.00            
ATOM    679  H   ARG A  73      98.118  73.778 105.628  1.00  0.00            
ATOM    680  CA  ARG A  73      98.458  71.958 106.548  1.00  0.00            
ATOM    681  CB  ARG A  73      99.698  71.898 105.648  1.00  0.00            
ATOM    682  CG  ARG A  73      99.508  71.068 104.378  1.00  0.00            
ATOM    683  CD  ARG A  73     100.588  71.428 103.358  1.00  0.00            
ATOM    684  NE  ARG A  73     100.748  70.338 102.378  1.00  0.00            
ATOM    685  HE  ARG A  73      99.878  69.948 102.078  1.00  0.00            
ATOM    686  CZ  ARG A  73     101.788  69.518 102.158  1.00  0.00            
ATOM    687  NH1 ARG A  73     102.998  69.628 102.718  1.00  0.00            
ATOM    688 1HH1 ARG A  73     103.208  70.408 103.308  1.00  0.00            
ATOM    689 2HH1 ARG A  73     103.698  69.038 102.318  1.00  0.00            
ATOM    690  NH2 ARG A  73     101.758  68.568 101.208  1.00  0.00            
ATOM    691 1HH2 ARG A  73     101.008  68.458 100.558  1.00  0.00            
ATOM    692 2HH2 ARG A  73     102.508  67.918 101.108  1.00  0.00            
ATOM    693  C   ARG A  73      98.838  72.168 108.018  1.00  0.00            
ATOM    694  O   ARG A  73      98.578  73.278 108.498  1.00  0.00            
ATOM    695  N   PHE A  74      99.358  71.168 108.718  1.00  0.00            
ATOM    696  H   PHE A  74      99.418  70.248 108.348  1.00  0.00            
ATOM    697  CA  PHE A  74      99.788  71.178 110.128  1.00  0.00            
ATOM    698  CB  PHE A  74     100.558  69.888 110.418  1.00  0.00            
ATOM    699  CG  PHE A  74     100.708  69.538 111.898  1.00  0.00            
ATOM    700  CD1 PHE A  74      99.628  68.998 112.588  1.00  0.00            
ATOM    701  HD1 PHE A  74      98.748  68.728 112.008  1.00  0.00            
ATOM    702  CD2 PHE A  74     101.878  69.828 112.588  1.00  0.00            
ATOM    703  HD2 PHE A  74     102.728  70.138 111.988  1.00  0.00            
ATOM    704  CE1 PHE A  74      99.738  68.618 113.928  1.00  0.00            
ATOM    705  HE1 PHE A  74      98.988  67.968 114.368  1.00  0.00            
ATOM    706  CE2 PHE A  74     101.938  69.608 113.958  1.00  0.00            
ATOM    707  HE2 PHE A  74     102.658  70.218 114.508  1.00  0.00            
ATOM    708  CZ  PHE A  74     100.878  68.988 114.618  1.00  0.00            
ATOM    709  HZ  PHE A  74     100.978  68.958 115.708  1.00  0.00            
ATOM    710  C   PHE A  74     100.518  72.448 110.568  1.00  0.00            
ATOM    711  O   PHE A  74     100.188  73.168 111.508  1.00  0.00            
ATOM    712  N   GLN A  75     101.668  72.708 109.938  1.00  0.00            
ATOM    713  H   GLN A  75     101.878  72.118 109.158  1.00  0.00            
ATOM    714  CA  GLN A  75     102.528  73.888 110.098  1.00  0.00            
ATOM    715  CB  GLN A  75     103.978  73.498 109.798  1.00  0.00            
ATOM    716  CG  GLN A  75     105.068  74.568 109.808  1.00  0.00            
ATOM    717  CD  GLN A  75     105.118  75.318 111.148  1.00  0.00            
ATOM    718  OE1 GLN A  75     104.838  76.508 111.328  1.00  0.00            
ATOM    719  NE2 GLN A  75     105.518  74.668 112.228  1.00  0.00            
ATOM    720 1HE2 GLN A  75     105.778  73.708 112.188  1.00  0.00            
ATOM    721 2HE2 GLN A  75     105.568  75.268 113.028  1.00  0.00            
ATOM    722  C   GLN A  75     102.078  75.148 109.348  1.00  0.00            
ATOM    723  O   GLN A  75     102.748  75.608 108.418  1.00  0.00            
ATOM    724  N   ASP A  76     101.198  75.858 110.048  1.00  0.00            
ATOM    725  H   ASP A  76     101.108  75.508 110.978  1.00  0.00            
ATOM    726  CA  ASP A  76     100.388  76.978 109.548  1.00  0.00            
ATOM    727  CB  ASP A  76      99.318  76.378 108.628  1.00  0.00            
ATOM    728  CG  ASP A  76      98.288  77.428 108.238  1.00  0.00            
ATOM    729  OD1 ASP A  76      97.438  77.748 109.108  1.00  0.00            
ATOM    730  OD2 ASP A  76      98.258  77.748 107.028  1.00  0.00            
ATOM    731  C   ASP A  76      99.888  77.828 110.718  1.00  0.00            
ATOM    732  O   ASP A  76      99.498  77.258 111.728  1.00  0.00            
ATOM    733  N   GLU A  77      99.838  79.158 110.568  1.00  0.00            
ATOM    734  H   GLU A  77      99.788  79.698 109.728  1.00  0.00            
ATOM    735  CA  GLU A  77      99.498  80.008 111.708  1.00  0.00            
ATOM    736  CB  GLU A  77     100.218  81.348 111.528  1.00  0.00            
ATOM    737  CG  GLU A  77      99.408  82.458 110.868  1.00  0.00            
ATOM    738  CD  GLU A  77      98.788  82.078 109.518  1.00  0.00            
ATOM    739  OE1 GLU A  77      99.548  81.578 108.658  1.00  0.00            
ATOM    740  OE2 GLU A  77      97.548  82.128 109.408  1.00  0.00            
ATOM    741  C   GLU A  77      98.058  80.028 112.238  1.00  0.00            
ATOM    742  O   GLU A  77      97.808  79.938 113.438  1.00  0.00            
ATOM    743  N   GLU A  78      97.078  79.728 111.398  1.00  0.00            
ATOM    744  H   GLU A  78      97.278  79.688 110.418  1.00  0.00            
ATOM    745  CA  GLU A  78      95.688  79.438 111.768  1.00  0.00            
ATOM    746  CB  GLU A  78      94.748  79.718 110.598  1.00  0.00            
ATOM    747  CG  GLU A  78      93.268  79.938 110.918  1.00  0.00            
ATOM    748  CD  GLU A  78      92.838  81.358 111.288  1.00  0.00            
ATOM    749  OE1 GLU A  78      93.098  81.698 112.468  1.00  0.00            
ATOM    750  OE2 GLU A  78      92.358  82.128 110.428  1.00  0.00            
ATOM    751  C   GLU A  78      95.438  78.028 112.298  1.00  0.00            
ATOM    752  O   GLU A  78      94.798  77.908 113.338  1.00  0.00            
ATOM    753  N   VAL A  79      96.318  77.118 111.868  1.00  0.00            
ATOM    754  H   VAL A  79      96.868  77.178 111.038  1.00  0.00            
ATOM    755  CA  VAL A  79      96.288  75.748 112.418  1.00  0.00            
ATOM    756  CB  VAL A  79      96.938  74.778 111.428  1.00  0.00            
ATOM    757  CG1 VAL A  79      97.048  73.348 111.938  1.00  0.00            
ATOM    758  CG2 VAL A  79      96.068  74.718 110.168  1.00  0.00            
ATOM    759  C   VAL A  79      96.788  75.688 113.858  1.00  0.00            
ATOM    760  O   VAL A  79      96.038  75.258 114.738  1.00  0.00            
ATOM    761  N   GLN A  80      98.058  76.038 114.018  1.00  0.00            
ATOM    762  H   GLN A  80      98.588  76.508 113.318  1.00  0.00            
ATOM    763  CA  GLN A  80      98.778  76.028 115.298  1.00  0.00            
ATOM    764  CB  GLN A  80     100.188  76.618 115.178  1.00  0.00            
ATOM    765  CG  GLN A  80     100.288  78.098 114.798  1.00  0.00            
ATOM    766  CD  GLN A  80     101.748  78.538 114.698  1.00  0.00            
ATOM    767  OE1 GLN A  80     102.388  79.078 115.608  1.00  0.00            
ATOM    768  NE2 GLN A  80     102.238  78.508 113.468  1.00  0.00            
ATOM    769 1HE2 GLN A  80     101.728  78.198 112.658  1.00  0.00            
ATOM    770 2HE2 GLN A  80     102.958  79.198 113.338  1.00  0.00            
ATOM    771  C   GLN A  80      97.988  76.568 116.488  1.00  0.00            
ATOM    772  O   GLN A  80      97.668  75.868 117.448  1.00  0.00            
ATOM    773  N   ARG A  81      97.408  77.738 116.248  1.00  0.00            
ATOM    774  H   ARG A  81      97.338  78.208 115.368  1.00  0.00            
ATOM    775  CA  ARG A  81      96.628  78.358 117.328  1.00  0.00            
ATOM    776  CB  ARG A  81      96.478  79.878 117.218  1.00  0.00            
ATOM    777  CG  ARG A  81      95.828  80.318 115.908  1.00  0.00            
ATOM    778  CD  ARG A  81      95.748  81.838 115.738  1.00  0.00            
ATOM    779  NE  ARG A  81      95.418  82.058 114.318  1.00  0.00            
ATOM    780  HE  ARG A  81      94.688  81.488 113.938  1.00  0.00            
ATOM    781  CZ  ARG A  81      96.058  82.838 113.438  1.00  0.00            
ATOM    782  NH1 ARG A  81      97.088  83.578 113.858  1.00  0.00            
ATOM    783 1HH1 ARG A  81      97.468  83.328 114.748  1.00  0.00            
ATOM    784 2HH1 ARG A  81      97.358  84.428 113.388  1.00  0.00            
ATOM    785  NH2 ARG A  81      95.648  82.998 112.168  1.00  0.00            
ATOM    786 1HH2 ARG A  81      94.748  82.698 111.848  1.00  0.00            
ATOM    787 2HH2 ARG A  81      96.268  83.518 111.588  1.00  0.00            
ATOM    788  C   ARG A  81      95.358  77.568 117.628  1.00  0.00            
ATOM    789  O   ARG A  81      94.858  77.698 118.738  1.00  0.00            
ATOM    790  N   ASP A  82      94.708  77.048 116.588  1.00  0.00            
ATOM    791  H   ASP A  82      94.648  77.448 115.668  1.00  0.00            
ATOM    792  CA  ASP A  82      93.478  76.298 116.888  1.00  0.00            
ATOM    793  CB  ASP A  82      92.578  76.368 115.648  1.00  0.00            
ATOM    794  CG  ASP A  82      91.698  77.628 115.668  1.00  0.00            
ATOM    795  OD1 ASP A  82      90.508  77.478 116.048  1.00  0.00            
ATOM    796  OD2 ASP A  82      92.288  78.698 115.418  1.00  0.00            
ATOM    797  C   ASP A  82      93.668  74.928 117.538  1.00  0.00            
ATOM    798  O   ASP A  82      92.898  74.518 118.398  1.00  0.00            
ATOM    799  N   VAL A  83      94.868  74.388 117.348  1.00  0.00            
ATOM    800  H   VAL A  83      95.488  74.768 116.668  1.00  0.00            
ATOM    801  CA  VAL A  83      95.228  73.088 117.928  1.00  0.00            
ATOM    802  CB  VAL A  83      96.588  72.658 117.368  1.00  0.00            
ATOM    803  CG1 VAL A  83      97.188  71.398 117.988  1.00  0.00            
ATOM    804  CG2 VAL A  83      96.558  72.428 115.858  1.00  0.00            
ATOM    805  C   VAL A  83      95.278  73.118 119.458  1.00  0.00            
ATOM    806  O   VAL A  83      94.668  72.208 120.008  1.00  0.00            
ATOM    807  N   SER A  84      95.858  74.168 120.028  1.00  0.00            
ATOM    808  H   SER A  84      96.258  74.928 119.498  1.00  0.00            
ATOM    809  CA  SER A  84      96.018  74.348 121.478  1.00  0.00            
ATOM    810  CB  SER A  84      97.248  75.198 121.818  1.00  0.00            
ATOM    811  OG  SER A  84      97.288  76.478 121.178  1.00  0.00            
ATOM    812  HG  SER A  84      98.158  76.718 120.748  1.00  0.00            
ATOM    813  C   SER A  84      94.778  74.848 122.208  1.00  0.00            
ATOM    814  O   SER A  84      94.778  74.928 123.438  1.00  0.00            
ATOM    815  N   ILE A  85      93.628  74.768 121.558  1.00  0.00            
ATOM    816  H   ILE A  85      93.528  74.648 120.568  1.00  0.00            
ATOM    817  CA  ILE A  85      92.308  75.158 122.098  1.00  0.00            
ATOM    818  CB  ILE A  85      91.988  76.638 121.918  1.00  0.00            
ATOM    819  CG1 ILE A  85      92.148  77.168 120.488  1.00  0.00            
ATOM    820  CG2 ILE A  85      92.748  77.518 122.908  1.00  0.00            
ATOM    821  CD  ILE A  85      90.808  77.128 119.748  1.00  0.00            
ATOM    822  C   ILE A  85      91.088  74.258 121.908  1.00  0.00            
ATOM    823  O   ILE A  85      90.058  74.328 122.568  1.00  0.00            
ATOM    824  N   MET A  86      91.138  73.508 120.808  1.00  0.00            
ATOM    825  H   MET A  86      91.758  73.768 120.058  1.00  0.00            
ATOM    826  CA  MET A  86      89.998  72.738 120.308  1.00  0.00            
ATOM    827  CB  MET A  86      89.808  72.628 118.788  1.00  0.00            
ATOM    828  CG  MET A  86      89.878  73.948 118.008  1.00  0.00            
ATOM    829  SD  MET A  86      88.248  74.768 118.158  1.00  0.00            
ATOM    830  CE  MET A  86      87.878  75.368 116.528  1.00  0.00            
ATOM    831  C   MET A  86      90.078  71.278 120.758  1.00  0.00            
ATOM    832  O   MET A  86      90.988  70.538 120.388  1.00  0.00            
ATOM    833  N   PRO A  87      88.958  70.868 121.348  1.00  0.00            
ATOM    834  CA  PRO A  87      89.038  69.578 122.048  1.00  0.00            
ATOM    835  CB  PRO A  87      87.658  69.428 122.708  1.00  0.00            
ATOM    836  CG  PRO A  87      86.658  70.238 121.878  1.00  0.00            
ATOM    837  CD  PRO A  87      87.578  71.358 121.388  1.00  0.00            
ATOM    838  C   PRO A  87      89.258  68.378 121.128  1.00  0.00            
ATOM    839  O   PRO A  87      90.128  67.578 121.458  1.00  0.00            
ATOM    840  N   PHE A  88      88.708  68.458 119.918  1.00  0.00            
ATOM    841  H   PHE A  88      88.258  69.308 119.658  1.00  0.00            
ATOM    842  CA  PHE A  88      88.678  67.378 118.928  1.00  0.00            
ATOM    843  CB  PHE A  88      87.708  67.698 117.778  1.00  0.00            
ATOM    844  CG  PHE A  88      87.908  69.018 117.028  1.00  0.00            
ATOM    845  CD1 PHE A  88      87.268  70.238 117.188  1.00  0.00            
ATOM    846  HD1 PHE A  88      86.438  70.308 117.888  1.00  0.00            
ATOM    847  CD2 PHE A  88      88.828  68.898 115.998  1.00  0.00            
ATOM    848  HD2 PHE A  88      89.388  67.968 115.978  1.00  0.00            
ATOM    849  CE1 PHE A  88      87.588  71.318 116.368  1.00  0.00            
ATOM    850  HE1 PHE A  88      87.168  72.298 116.608  1.00  0.00            
ATOM    851  CE2 PHE A  88      89.198  69.998 115.228  1.00  0.00            
ATOM    852  HE2 PHE A  88      90.058  69.948 114.558  1.00  0.00            
ATOM    853  CZ  PHE A  88      88.578  71.228 115.398  1.00  0.00            
ATOM    854  HZ  PHE A  88      88.988  72.118 114.918  1.00  0.00            
ATOM    855  C   PHE A  88      90.118  67.128 118.468  1.00  0.00            
ATOM    856  O   PHE A  88      90.908  68.068 118.458  1.00  0.00            
ATOM    857  N   LYS A  89      90.498  65.858 118.398  1.00  0.00            
ATOM    858  H   LYS A  89      89.838  65.148 118.658  1.00  0.00            
ATOM    859  CA  LYS A  89      91.838  65.368 118.068  1.00  0.00            
ATOM    860  CB  LYS A  89      91.888  63.878 118.408  1.00  0.00            
ATOM    861  CG  LYS A  89      93.228  63.178 118.178  1.00  0.00            
ATOM    862  CD  LYS A  89      94.358  63.698 119.078  1.00  0.00            
ATOM    863  CE  LYS A  89      95.478  62.668 118.978  1.00  0.00            
ATOM    864  NZ  LYS A  89      96.538  62.908 119.968  1.00  0.00            
ATOM    865  HZ1 LYS A  89      97.138  62.118 120.058  1.00  0.00            
ATOM    866  HZ2 LYS A  89      97.118  63.668 119.668  1.00  0.00            
ATOM    867  HZ3 LYS A  89      96.128  63.178 120.848  1.00  0.00            
ATOM    868  C   LYS A  89      92.428  65.848 116.738  1.00  0.00            
ATOM    869  O   LYS A  89      92.118  65.308 115.678  1.00  0.00            
ATOM    870  N   ILE A  90      93.188  66.938 116.868  1.00  0.00            
ATOM    871  H   ILE A  90      93.418  67.238 117.788  1.00  0.00            
ATOM    872  CA  ILE A  90      93.828  67.478 115.658  1.00  0.00            
ATOM    873  CB  ILE A  90      93.968  68.998 115.698  1.00  0.00            
ATOM    874  CG1 ILE A  90      92.598  69.648 115.878  1.00  0.00            
ATOM    875  CG2 ILE A  90      94.528  69.508 114.368  1.00  0.00            
ATOM    876  CD  ILE A  90      92.568  71.038 116.528  1.00  0.00            
ATOM    877  C   ILE A  90      95.168  66.748 115.458  1.00  0.00            
ATOM    878  O   ILE A  90      95.878  66.558 116.448  1.00  0.00            
ATOM    879  N   ILE A  91      95.408  66.118 114.318  1.00  0.00            
ATOM    880  H   ILE A  91      94.728  66.038 113.588  1.00  0.00            
ATOM    881  CA  ILE A  91      96.698  65.498 113.998  1.00  0.00            
ATOM    882  CB  ILE A  91      96.408  63.998 114.028  1.00  0.00            
ATOM    883  CG1 ILE A  91      95.468  63.698 112.868  1.00  0.00            
ATOM    884  CG2 ILE A  91      95.838  63.468 115.348  1.00  0.00            
ATOM    885  CD  ILE A  91      95.488  62.398 112.068  1.00  0.00            
ATOM    886  C   ILE A  91      97.198  66.028 112.658  1.00  0.00            
ATOM    887  O   ILE A  91      96.698  67.048 112.178  1.00  0.00            
ATOM    888  N   ALA A  92      98.458  65.648 112.448  1.00  0.00            
ATOM    889  H   ALA A  92      98.998  65.398 113.248  1.00  0.00            
ATOM    890  CA  ALA A  92      99.238  65.708 111.208  1.00  0.00            
ATOM    891  CB  ALA A  92     100.728  65.628 111.558  1.00  0.00            
ATOM    892  C   ALA A  92      98.888  64.548 110.258  1.00  0.00            
ATOM    893  O   ALA A  92      98.588  63.468 110.758  1.00  0.00            
ATOM    894  N   ALA A  93      98.468  64.938 109.068  1.00  0.00            
ATOM    895  H   ALA A  93      98.288  65.888 108.808  1.00  0.00            
ATOM    896  CA  ALA A  93      98.318  63.978 107.958  1.00  0.00            
ATOM    897  CB  ALA A  93      97.588  64.618 106.778  1.00  0.00            
ATOM    898  C   ALA A  93      99.628  63.338 107.488  1.00  0.00            
ATOM    899  O   ALA A  93     100.658  63.938 107.778  1.00  0.00            
ATOM    900  N   ASP A  94      99.608  62.158 106.868  1.00  0.00            
ATOM    901  H   ASP A  94      98.828  61.538 106.968  1.00  0.00            
ATOM    902  CA  ASP A  94     100.728  61.528 106.158  1.00  0.00            
ATOM    903  CB  ASP A  94     100.328  60.238 105.438  1.00  0.00            
ATOM    904  CG  ASP A  94      99.798  59.228 106.448  1.00  0.00            
ATOM    905  OD1 ASP A  94      98.568  59.168 106.668  1.00  0.00            
ATOM    906  OD2 ASP A  94     100.518  58.218 106.638  1.00  0.00            
ATOM    907  C   ASP A  94     101.468  62.368 105.118  1.00  0.00            
ATOM    908  O   ASP A  94     102.688  62.538 105.218  1.00  0.00            
ATOM    909  N   ASN A  95     100.698  63.218 104.448  1.00  0.00            
ATOM    910  H   ASN A  95      99.718  63.218 104.608  1.00  0.00            
ATOM    911  CA  ASN A  95     101.118  64.288 103.528  1.00  0.00            
ATOM    912  CB  ASN A  95     100.058  64.608 102.478  1.00  0.00            
ATOM    913  CG  ASN A  95     100.508  65.448 101.278  1.00  0.00            
ATOM    914  OD1 ASN A  95     101.528  65.448 100.598  1.00  0.00            
ATOM    915  ND2 ASN A  95      99.698  66.458 100.958  1.00  0.00            
ATOM    916 1HD2 ASN A  95      98.998  66.798 101.588  1.00  0.00            
ATOM    917 2HD2 ASN A  95      99.538  66.628  99.988  1.00  0.00            
ATOM    918  C   ASN A  95     101.578  65.598 104.168  1.00  0.00            
ATOM    919  O   ASN A  95     102.328  66.348 103.538  1.00  0.00            
ATOM    920  N   GLY A  96     100.928  65.998 105.248  1.00  0.00            
ATOM    921  H   GLY A  96     100.128  65.498 105.578  1.00  0.00            
ATOM    922  CA  GLY A  96     101.208  67.188 106.068  1.00  0.00            
ATOM    923  C   GLY A  96      99.948  67.918 106.528  1.00  0.00            
ATOM    924  O   GLY A  96     100.078  68.758 107.418  1.00  0.00            
ATOM    925  N   ASP A  97      98.998  67.948 105.598  1.00  0.00            
ATOM    926  H   ASP A  97      99.068  67.668 104.638  1.00  0.00            
ATOM    927  CA  ASP A  97      97.738  68.648 105.858  1.00  0.00            
ATOM    928  CB  ASP A  97      96.748  67.988 104.898  1.00  0.00            
ATOM    929  CG  ASP A  97      97.108  67.948 103.418  1.00  0.00            
ATOM    930  OD1 ASP A  97      98.038  67.178 103.068  1.00  0.00            
ATOM    931  OD2 ASP A  97      96.398  68.488 102.538  1.00  0.00            
ATOM    932  C   ASP A  97      97.148  68.538 107.268  1.00  0.00            
ATOM    933  O   ASP A  97      97.408  67.608 108.028  1.00  0.00            
ATOM    934  N   ALA A  98      96.288  69.508 107.578  1.00  0.00            
ATOM    935  H   ALA A  98      96.108  70.198 106.888  1.00  0.00            
ATOM    936  CA  ALA A  98      95.488  69.538 108.808  1.00  0.00            
ATOM    937  CB  ALA A  98      95.238  71.028 109.038  1.00  0.00            
ATOM    938  C   ALA A  98      94.308  68.568 108.998  1.00  0.00            
ATOM    939  O   ALA A  98      93.228  68.978 108.588  1.00  0.00            
ATOM    940  N   TRP A  99      94.568  67.278 109.168  1.00  0.00            
ATOM    941  H   TRP A  99      95.438  66.988 108.758  1.00  0.00            
ATOM    942  CA  TRP A  99      93.578  66.188 109.248  1.00  0.00            
ATOM    943  CB  TRP A  99      94.088  64.898 108.608  1.00  0.00            
ATOM    944  CG  TRP A  99      93.868  64.858 107.098  1.00  0.00            
ATOM    945  CD1 TRP A  99      94.198  65.828 106.248  1.00  0.00            
ATOM    946  HD1 TRP A  99      94.298  66.888 106.498  1.00  0.00            
ATOM    947  CD2 TRP A  99      93.698  63.698 106.338  1.00  0.00            
ATOM    948  NE1 TRP A  99      94.268  65.358 105.008  1.00  0.00            
ATOM    949  HE1 TRP A  99      94.568  65.768 104.148  1.00  0.00            
ATOM    950  CE2 TRP A  99      93.928  64.078 105.028  1.00  0.00            
ATOM    951  CE3 TRP A  99      93.378  62.378 106.638  1.00  0.00            
ATOM    952  HE3 TRP A  99      93.268  62.218 107.708  1.00  0.00            
ATOM    953  CZ2 TRP A  99      93.938  63.108 104.028  1.00  0.00            
ATOM    954  HZ2 TRP A  99      94.208  63.408 103.018  1.00  0.00            
ATOM    955  CZ3 TRP A  99      93.338  61.398 105.658  1.00  0.00            
ATOM    956  HZ3 TRP A  99      93.098  60.368 105.928  1.00  0.00            
ATOM    957  CH2 TRP A  99      93.678  61.778 104.368  1.00  0.00            
ATOM    958  HH2 TRP A  99      93.938  61.048 103.598  1.00  0.00            
ATOM    959  C   TRP A  99      93.188  65.798 110.678  1.00  0.00            
ATOM    960  O   TRP A  99      93.878  66.108 111.648  1.00  0.00            
ATOM    961  N   VAL A 100      92.088  65.068 110.818  1.00  0.00            
ATOM    962  H   VAL A 100      91.428  64.918 110.088  1.00  0.00            
ATOM    963  CA  VAL A 100      91.538  64.858 112.168  1.00  0.00            
ATOM    964  CB  VAL A 100      90.378  65.778 112.528  1.00  0.00            
ATOM    965  CG1 VAL A 100      90.698  67.278 112.588  1.00  0.00            
ATOM    966  CG2 VAL A 100      89.218  65.548 111.548  1.00  0.00            
ATOM    967  C   VAL A 100      91.278  63.388 112.498  1.00  0.00            
ATOM    968  O   VAL A 100      90.878  62.678 111.568  1.00  0.00            
ATOM    969  N   GLU A 101      91.438  63.038 113.768  1.00  0.00            
ATOM    970  H   GLU A 101      91.848  63.668 114.428  1.00  0.00            
ATOM    971  CA  GLU A 101      91.248  61.648 114.208  1.00  0.00            
ATOM    972  CB  GLU A 101      92.318  61.218 115.218  1.00  0.00            
ATOM    973  CG  GLU A 101      92.358  59.698 115.328  1.00  0.00            
ATOM    974  CD  GLU A 101      93.218  59.198 116.488  1.00  0.00            
ATOM    975  OE1 GLU A 101      94.048  59.968 117.038  1.00  0.00            
ATOM    976  OE2 GLU A 101      92.988  58.078 116.988  1.00  0.00            
ATOM    977  C   GLU A 101      89.928  61.568 114.978  1.00  0.00            
ATOM    978  O   GLU A 101      89.668  62.058 116.078  1.00  0.00            
ATOM    979  N   VAL A 102      88.978  60.938 114.288  1.00  0.00            
ATOM    980  H   VAL A 102      89.198  60.438 113.458  1.00  0.00            
ATOM    981  CA  VAL A 102      87.598  60.828 114.778  1.00  0.00            
ATOM    982  CB  VAL A 102      86.608  61.218 113.678  1.00  0.00            
ATOM    983  CG1 VAL A 102      85.158  60.928 114.078  1.00  0.00            
ATOM    984  CG2 VAL A 102      86.798  62.668 113.258  1.00  0.00            
ATOM    985  C   VAL A 102      87.498  59.318 114.998  1.00  0.00            
ATOM    986  O   VAL A 102      87.428  58.488 114.078  1.00  0.00            
ATOM    987  N   LYS A 103      87.328  59.068 116.288  1.00  0.00            
ATOM    988  H   LYS A 103      87.048  59.738 116.978  1.00  0.00            
ATOM    989  CA  LYS A 103      87.148  57.688 116.778  1.00  0.00            
ATOM    990  CB  LYS A 103      85.698  57.218 116.678  1.00  0.00            
ATOM    991  CG  LYS A 103      84.978  57.658 117.958  1.00  0.00            
ATOM    992  CD  LYS A 103      83.518  57.188 118.088  1.00  0.00            
ATOM    993  CE  LYS A 103      83.108  55.728 117.918  1.00  0.00            
ATOM    994  NZ  LYS A 103      83.408  54.718 118.948  1.00  0.00            
ATOM    995  HZ1 LYS A 103      82.958  53.878 118.648  1.00  0.00            
ATOM    996  HZ2 LYS A 103      84.398  54.668 119.018  1.00  0.00            
ATOM    997  HZ3 LYS A 103      83.008  55.008 119.828  1.00  0.00            
ATOM    998  C   LYS A 103      87.978  56.618 116.088  1.00  0.00            
ATOM    999  O   LYS A 103      87.438  55.788 115.348  1.00  0.00            
ATOM   1000  N   GLY A 104      89.278  56.868 116.208  1.00  0.00            
ATOM   1001  H   GLY A 104      89.578  57.638 116.768  1.00  0.00            
ATOM   1002  CA  GLY A 104      90.238  55.868 115.708  1.00  0.00            
ATOM   1003  C   GLY A 104      90.778  56.138 114.298  1.00  0.00            
ATOM   1004  O   GLY A 104      91.938  55.888 113.988  1.00  0.00            
ATOM   1005  N   GLN A 105      89.868  56.468 113.388  1.00  0.00            
ATOM   1006  H   GLN A 105      88.908  56.668 113.608  1.00  0.00            
ATOM   1007  CA  GLN A 105      90.218  56.718 111.978  1.00  0.00            
ATOM   1008  CB  GLN A 105      89.178  56.158 110.998  1.00  0.00            
ATOM   1009  CG  GLN A 105      87.888  56.978 110.948  1.00  0.00            
ATOM   1010  CD  GLN A 105      86.948  56.598 109.808  1.00  0.00            
ATOM   1011  OE1 GLN A 105      87.278  56.388 108.638  1.00  0.00            
ATOM   1012  NE2 GLN A 105      85.738  56.318 110.278  1.00  0.00            
ATOM   1013 1HE2 GLN A 105      85.488  56.138 111.228  1.00  0.00            
ATOM   1014 2HE2 GLN A 105      85.068  56.218 109.548  1.00  0.00            
ATOM   1015  C   GLN A 105      90.588  58.188 111.778  1.00  0.00            
ATOM   1016  O   GLN A 105      90.228  59.058 112.558  1.00  0.00            
ATOM   1017  N   LYS A 106      91.398  58.338 110.728  1.00  0.00            
ATOM   1018  H   LYS A 106      91.808  57.538 110.288  1.00  0.00            
ATOM   1019  CA  LYS A 106      91.918  59.648 110.308  1.00  0.00            
ATOM   1020  CB  LYS A 106      93.418  59.598 110.008  1.00  0.00            
ATOM   1021  CG  LYS A 106      94.278  58.988 111.108  1.00  0.00            
ATOM   1022  CD  LYS A 106      95.758  58.988 110.698  1.00  0.00            
ATOM   1023  CE  LYS A 106      96.048  57.928 109.638  1.00  0.00            
ATOM   1024  NZ  LYS A 106      97.498  57.848 109.448  1.00  0.00            
ATOM   1025  HZ1 LYS A 106      97.818  57.258 108.698  1.00  0.00            
ATOM   1026  HZ2 LYS A 106      97.938  58.738 109.348  1.00  0.00            
ATOM   1027  HZ3 LYS A 106      97.868  57.508 110.308  1.00  0.00            
ATOM   1028  C   LYS A 106      91.228  60.148 109.038  1.00  0.00            
ATOM   1029  O   LYS A 106      91.188  59.448 108.018  1.00  0.00            
ATOM   1030  N   MET A 107      90.578  61.298 109.208  1.00  0.00            
ATOM   1031  H   MET A 107      90.878  61.948 109.898  1.00  0.00            
ATOM   1032  CA  MET A 107      89.648  61.908 108.258  1.00  0.00            
ATOM   1033  CB  MET A 107      88.158  61.878 108.628  1.00  0.00            
ATOM   1034  CG  MET A 107      87.548  60.508 108.358  1.00  0.00            
ATOM   1035  SD  MET A 107      85.768  60.088 108.468  1.00  0.00            
ATOM   1036  CE  MET A 107      85.468  60.138 110.228  1.00  0.00            
ATOM   1037  C   MET A 107      89.918  63.368 107.868  1.00  0.00            
ATOM   1038  O   MET A 107      90.568  64.048 108.658  1.00  0.00            
ATOM   1039  N   ALA A 108      89.978  63.528 106.548  1.00  0.00            
ATOM   1040  H   ALA A 108      89.858  62.748 105.938  1.00  0.00            
ATOM   1041  CA  ALA A 108      90.328  64.758 105.818  1.00  0.00            
ATOM   1042  CB  ALA A 108      90.558  64.498 104.328  1.00  0.00            
ATOM   1043  C   ALA A 108      89.208  65.778 106.078  1.00  0.00            
ATOM   1044  O   ALA A 108      88.038  65.408 106.188  1.00  0.00            
ATOM   1045  N   PRO A 109      89.538  67.058 106.058  1.00  0.00            
ATOM   1046  CA  PRO A 109      88.538  68.108 106.308  1.00  0.00            
ATOM   1047  CB  PRO A 109      89.258  69.428 106.598  1.00  0.00            
ATOM   1048  CG  PRO A 109      90.618  68.898 107.048  1.00  0.00            
ATOM   1049  CD  PRO A 109      90.888  67.608 106.268  1.00  0.00            
ATOM   1050  C   PRO A 109      87.348  68.208 105.348  1.00  0.00            
ATOM   1051  O   PRO A 109      86.248  68.428 105.848  1.00  0.00            
ATOM   1052  N   PRO A 110      87.508  68.008 104.038  1.00  0.00            
ATOM   1053  CA  PRO A 110      86.458  67.928 103.018  1.00  0.00            
ATOM   1054  CB  PRO A 110      87.228  67.668 101.728  1.00  0.00            
ATOM   1055  CG  PRO A 110      88.428  68.578 101.958  1.00  0.00            
ATOM   1056  CD  PRO A 110      88.818  68.118 103.368  1.00  0.00            
ATOM   1057  C   PRO A 110      85.448  66.818 103.318  1.00  0.00            
ATOM   1058  O   PRO A 110      84.258  67.048 103.118  1.00  0.00            
ATOM   1059  N   GLN A 111      85.938  65.638 103.698  1.00  0.00            
ATOM   1060  H   GLN A 111      86.778  65.248 103.318  1.00  0.00            
ATOM   1061  CA  GLN A 111      85.008  64.608 104.188  1.00  0.00            
ATOM   1062  CB  GLN A 111      85.788  63.388 104.678  1.00  0.00            
ATOM   1063  CG  GLN A 111      86.808  62.848 103.668  1.00  0.00            
ATOM   1064  CD  GLN A 111      87.558  61.638 104.228  1.00  0.00            
ATOM   1065  OE1 GLN A 111      88.628  61.738 104.818  1.00  0.00            
ATOM   1066  NE2 GLN A 111      87.038  60.418 104.168  1.00  0.00            
ATOM   1067 1HE2 GLN A 111      86.068  60.478 103.908  1.00  0.00            
ATOM   1068 2HE2 GLN A 111      87.338  59.688 104.778  1.00  0.00            
ATOM   1069  C   GLN A 111      83.978  65.018 105.238  1.00  0.00            
ATOM   1070  O   GLN A 111      82.778  64.808 105.058  1.00  0.00            
ATOM   1071  N   ILE A 112      84.548  65.648 106.258  1.00  0.00            
ATOM   1072  H   ILE A 112      85.548  65.718 106.238  1.00  0.00            
ATOM   1073  CA  ILE A 112      83.908  66.148 107.488  1.00  0.00            
ATOM   1074  CB  ILE A 112      84.978  66.658 108.458  1.00  0.00            
ATOM   1075  CG1 ILE A 112      85.838  65.508 108.978  1.00  0.00            
ATOM   1076  CG2 ILE A 112      84.418  67.298 109.728  1.00  0.00            
ATOM   1077  CD  ILE A 112      85.348  64.238 109.688  1.00  0.00            
ATOM   1078  C   ILE A 112      82.858  67.218 107.148  1.00  0.00            
ATOM   1079  O   ILE A 112      81.668  67.118 107.458  1.00  0.00            
ATOM   1080  N   SER A 113      83.328  68.278 106.498  1.00  0.00            
ATOM   1081  H   SER A 113      84.288  68.408 106.248  1.00  0.00            
ATOM   1082  CA  SER A 113      82.538  69.368 105.918  1.00  0.00            
ATOM   1083  CB  SER A 113      83.298  70.378 105.068  1.00  0.00            
ATOM   1084  OG  SER A 113      84.468  70.898 105.698  1.00  0.00            
ATOM   1085  HG  SER A 113      85.288  70.328 105.608  1.00  0.00            
ATOM   1086  C   SER A 113      81.398  68.968 104.978  1.00  0.00            
ATOM   1087  O   SER A 113      80.258  69.398 105.138  1.00  0.00            
ATOM   1088  N   ALA A 114      81.658  67.928 104.188  1.00  0.00            
ATOM   1089  H   ALA A 114      82.588  67.608 103.978  1.00  0.00            
ATOM   1090  CA  ALA A 114      80.668  67.348 103.268  1.00  0.00            
ATOM   1091  CB  ALA A 114      81.338  66.128 102.618  1.00  0.00            
ATOM   1092  C   ALA A 114      79.388  66.898 103.968  1.00  0.00            
ATOM   1093  O   ALA A 114      78.328  67.318 103.508  1.00  0.00            
ATOM   1094  N   GLU A 115      79.408  66.498 105.238  1.00  0.00            
ATOM   1095  H   GLU A 115      80.268  66.478 105.758  1.00  0.00            
ATOM   1096  CA  GLU A 115      78.248  66.188 106.078  1.00  0.00            
ATOM   1097  CB  GLU A 115      78.728  65.498 107.348  1.00  0.00            
ATOM   1098  CG  GLU A 115      79.348  64.108 107.208  1.00  0.00            
ATOM   1099  CD  GLU A 115      78.458  63.028 106.588  1.00  0.00            
ATOM   1100  OE1 GLU A 115      77.358  62.738 107.108  1.00  0.00            
ATOM   1101  OE2 GLU A 115      78.818  62.498 105.518  1.00  0.00            
ATOM   1102  C   GLU A 115      77.248  67.328 106.298  1.00  0.00            
ATOM   1103  O   GLU A 115      76.028  67.188 106.278  1.00  0.00            
ATOM   1104  N   VAL A 116      77.778  68.548 106.368  1.00  0.00            
ATOM   1105  H   VAL A 116      78.778  68.568 106.398  1.00  0.00            
ATOM   1106  CA  VAL A 116      76.978  69.768 106.528  1.00  0.00            
ATOM   1107  CB  VAL A 116      77.658  70.978 107.178  1.00  0.00            
ATOM   1108  CG1 VAL A 116      76.748  72.048 107.778  1.00  0.00            
ATOM   1109  CG2 VAL A 116      78.568  70.578 108.338  1.00  0.00            
ATOM   1110  C   VAL A 116      76.368  70.198 105.198  1.00  0.00            
ATOM   1111  O   VAL A 116      75.178  70.508 105.128  1.00  0.00            
ATOM   1112  N   LEU A 117      77.188  70.058 104.158  1.00  0.00            
ATOM   1113  H   LEU A 117      78.128  69.738 104.248  1.00  0.00            
ATOM   1114  CA  LEU A 117      76.678  70.298 102.798  1.00  0.00            
ATOM   1115  CB  LEU A 117      77.728  70.418 101.678  1.00  0.00            
ATOM   1116  CG  LEU A 117      78.218  71.858 101.528  1.00  0.00            
ATOM   1117  CD1 LEU A 117      79.038  72.218 102.778  1.00  0.00            
ATOM   1118  CD2 LEU A 117      79.138  72.058 100.318  1.00  0.00            
ATOM   1119  C   LEU A 117      75.528  69.368 102.428  1.00  0.00            
ATOM   1120  O   LEU A 117      74.478  69.768 101.908  1.00  0.00            
ATOM   1121  N   LYS A 118      75.698  68.128 102.878  1.00  0.00            
ATOM   1122  H   LYS A 118      76.628  67.788 103.008  1.00  0.00            
ATOM   1123  CA  LYS A 118      74.688  67.058 103.008  1.00  0.00            
ATOM   1124  CB  LYS A 118      75.228  65.718 103.508  1.00  0.00            
ATOM   1125  CG  LYS A 118      75.998  64.878 102.488  1.00  0.00            
ATOM   1126  CD  LYS A 118      76.648  63.598 103.038  1.00  0.00            
ATOM   1127  CE  LYS A 118      75.548  62.638 103.498  1.00  0.00            
ATOM   1128  NZ  LYS A 118      76.138  61.398 104.028  1.00  0.00            
ATOM   1129  HZ1 LYS A 118      76.518  60.878 103.258  1.00  0.00            
ATOM   1130  HZ2 LYS A 118      76.818  61.528 104.748  1.00  0.00            
ATOM   1131  HZ3 LYS A 118      75.348  60.848 104.298  1.00  0.00            
ATOM   1132  C   LYS A 118      73.458  67.408 103.838  1.00  0.00            
ATOM   1133  O   LYS A 118      72.338  67.288 103.338  1.00  0.00            
ATOM   1134  N   LYS A 119      73.668  68.058 104.978  1.00  0.00            
ATOM   1135  H   LYS A 119      74.558  67.918 105.418  1.00  0.00            
ATOM   1136  CA  LYS A 119      72.568  68.578 105.798  1.00  0.00            
ATOM   1137  CB  LYS A 119      73.188  68.948 107.148  1.00  0.00            
ATOM   1138  CG  LYS A 119      72.268  69.588 108.188  1.00  0.00            
ATOM   1139  CD  LYS A 119      71.278  68.628 108.858  1.00  0.00            
ATOM   1140  CE  LYS A 119      70.298  69.378 109.748  1.00  0.00            
ATOM   1141  NZ  LYS A 119      69.038  68.638 109.918  1.00  0.00            
ATOM   1142  HZ1 LYS A 119      68.488  68.778 109.098  1.00  0.00            
ATOM   1143  HZ2 LYS A 119      69.228  67.658 109.928  1.00  0.00            
ATOM   1144  HZ3 LYS A 119      68.608  69.048 110.728  1.00  0.00            
ATOM   1145  C   LYS A 119      71.708  69.628 105.088  1.00  0.00            
ATOM   1146  O   LYS A 119      70.488  69.518 105.068  1.00  0.00            
ATOM   1147  N   MET A 120      72.448  70.608 104.568  1.00  0.00            
ATOM   1148  H   MET A 120      73.438  70.568 104.688  1.00  0.00            
ATOM   1149  CA  MET A 120      71.898  71.628 103.658  1.00  0.00            
ATOM   1150  CB  MET A 120      72.958  72.538 103.038  1.00  0.00            
ATOM   1151  CG  MET A 120      74.048  73.088 103.958  1.00  0.00            
ATOM   1152  SD  MET A 120      73.618  74.438 105.118  1.00  0.00            
ATOM   1153  CE  MET A 120      73.198  73.648 106.648  1.00  0.00            
ATOM   1154  C   MET A 120      71.138  71.048 102.468  1.00  0.00            
ATOM   1155  O   MET A 120      70.038  71.538 102.198  1.00  0.00            
ATOM   1156  N   LYS A 121      71.838  70.208 101.708  1.00  0.00            
ATOM   1157  H   LYS A 121      72.828  70.138 101.588  1.00  0.00            
ATOM   1158  CA  LYS A 121      71.158  69.278 100.788  1.00  0.00            
ATOM   1159  CB  LYS A 121      72.078  68.098 100.458  1.00  0.00            
ATOM   1160  CG  LYS A 121      71.818  67.508  99.068  1.00  0.00            
ATOM   1161  CD  LYS A 121      72.918  66.468  98.828  1.00  0.00            
ATOM   1162  CE  LYS A 121      72.848  65.858  97.428  1.00  0.00            
ATOM   1163  NZ  LYS A 121      71.958  64.688  97.508  1.00  0.00            
ATOM   1164  HZ1 LYS A 121      71.238  64.818  98.188  1.00  0.00            
ATOM   1165  HZ2 LYS A 121      71.638  64.488  96.578  1.00  0.00            
ATOM   1166  HZ3 LYS A 121      72.488  63.888  97.808  1.00  0.00            
ATOM   1167  C   LYS A 121      69.808  68.758 101.288  1.00  0.00            
ATOM   1168  O   LYS A 121      68.788  69.128 100.728  1.00  0.00            
ATOM   1169  N   LYS A 122      69.808  67.818 102.228  1.00  0.00            
ATOM   1170  H   LYS A 122      70.648  67.458 102.648  1.00  0.00            
ATOM   1171  CA  LYS A 122      68.538  67.368 102.828  1.00  0.00            
ATOM   1172  CB  LYS A 122      68.868  66.778 104.198  1.00  0.00            
ATOM   1173  CG  LYS A 122      67.778  65.928 104.848  1.00  0.00            
ATOM   1174  CD  LYS A 122      67.438  64.548 104.288  1.00  0.00            
ATOM   1175  CE  LYS A 122      66.578  63.688 105.218  1.00  0.00            
ATOM   1176  NZ  LYS A 122      65.148  63.828 104.918  1.00  0.00            
ATOM   1177  HZ1 LYS A 122      64.928  64.798 104.918  1.00  0.00            
ATOM   1178  HZ2 LYS A 122      65.008  63.408 104.018  1.00  0.00            
ATOM   1179  HZ3 LYS A 122      64.578  63.398 105.618  1.00  0.00            
ATOM   1180  C   LYS A 122      67.428  68.418 102.998  1.00  0.00            
ATOM   1181  O   LYS A 122      66.338  68.218 102.468  1.00  0.00            
ATOM   1182  N   THR A 123      67.808  69.568 103.558  1.00  0.00            
ATOM   1183  H   THR A 123      68.738  69.788 103.838  1.00  0.00            
ATOM   1184  CA  THR A 123      66.968  70.748 103.808  1.00  0.00            
ATOM   1185  CB  THR A 123      67.748  71.908 104.448  1.00  0.00            
ATOM   1186  OG1 THR A 123      68.338  71.598 105.718  1.00  0.00            
ATOM   1187  HG1 THR A 123      69.008  72.318 105.868  1.00  0.00            
ATOM   1188  CG2 THR A 123      67.108  73.268 104.708  1.00  0.00            
ATOM   1189  C   THR A 123      66.228  71.198 102.558  1.00  0.00            
ATOM   1190  O   THR A 123      65.018  71.458 102.578  1.00  0.00            
ATOM   1191  N   ALA A 124      67.048  71.418 101.538  1.00  0.00            
ATOM   1192  H   ALA A 124      68.028  71.208 101.588  1.00  0.00            
ATOM   1193  CA  ALA A 124      66.618  71.758 100.178  1.00  0.00            
ATOM   1194  CB  ALA A 124      67.868  72.068  99.358  1.00  0.00            
ATOM   1195  C   ALA A 124      65.828  70.618  99.528  1.00  0.00            
ATOM   1196  O   ALA A 124      64.638  70.818  99.268  1.00  0.00            
ATOM   1197  N   GLU A 125      66.328  69.388  99.558  1.00  0.00            
ATOM   1198  H   GLU A 125      67.158  69.198 100.088  1.00  0.00            
ATOM   1199  CA  GLU A 125      65.718  68.198  98.948  1.00  0.00            
ATOM   1200  CB  GLU A 125      66.478  66.868  98.878  1.00  0.00            
ATOM   1201  CG  GLU A 125      67.908  67.068  98.368  1.00  0.00            
ATOM   1202  CD  GLU A 125      68.708  65.808  98.028  1.00  0.00            
ATOM   1203  OE1 GLU A 125      69.358  65.298  98.968  1.00  0.00            
ATOM   1204  OE2 GLU A 125      68.618  65.278  96.888  1.00  0.00            
ATOM   1205  C   GLU A 125      64.318  67.888  99.458  1.00  0.00            
ATOM   1206  O   GLU A 125      63.388  67.968  98.658  1.00  0.00            
ATOM   1207  N   ASP A 126      64.208  68.078 100.768  1.00  0.00            
ATOM   1208  H   ASP A 126      64.948  68.428 101.348  1.00  0.00            
ATOM   1209  CA  ASP A 126      62.918  67.988 101.458  1.00  0.00            
ATOM   1210  CB  ASP A 126      63.048  67.988 102.988  1.00  0.00            
ATOM   1211  CG  ASP A 126      63.688  66.678 103.438  1.00  0.00            
ATOM   1212  OD1 ASP A 126      63.508  65.638 102.768  1.00  0.00            
ATOM   1213  OD2 ASP A 126      64.158  66.658 104.588  1.00  0.00            
ATOM   1214  C   ASP A 126      61.868  69.028 101.048  1.00  0.00            
ATOM   1215  O   ASP A 126      60.678  68.738 101.108  1.00  0.00            
ATOM   1216  N   TYR A 127      62.308  70.258 100.778  1.00  0.00            
ATOM   1217  H   TYR A 127      63.298  70.418 100.768  1.00  0.00            
ATOM   1218  CA  TYR A 127      61.408  71.338 100.328  1.00  0.00            
ATOM   1219  CB  TYR A 127      62.118  72.668 100.588  1.00  0.00            
ATOM   1220  CG  TYR A 127      61.398  73.938 100.128  1.00  0.00            
ATOM   1221  CD1 TYR A 127      60.418  74.538 100.918  1.00  0.00            
ATOM   1222  HD1 TYR A 127      60.388  74.158 101.938  1.00  0.00            
ATOM   1223  CD2 TYR A 127      61.518  74.458  98.848  1.00  0.00            
ATOM   1224  HD2 TYR A 127      62.368  74.258  98.198  1.00  0.00            
ATOM   1225  CE1 TYR A 127      59.728  75.688 100.558  1.00  0.00            
ATOM   1226  HE1 TYR A 127      59.268  76.258 101.358  1.00  0.00            
ATOM   1227  CE2 TYR A 127      60.728  75.508  98.418  1.00  0.00            
ATOM   1228  HE2 TYR A 127      60.848  75.778  97.368  1.00  0.00            
ATOM   1229  CZ  TYR A 127      59.798  76.138  99.238  1.00  0.00            
ATOM   1230  OH  TYR A 127      59.128  77.258  98.848  1.00  0.00            
ATOM   1231  HH  TYR A 127      59.038  77.178  97.858  1.00  0.00            
ATOM   1232  C   TYR A 127      61.058  71.198  98.848  1.00  0.00            
ATOM   1233  O   TYR A 127      59.938  71.518  98.448  1.00  0.00            
ATOM   1234  N   LEU A 128      62.088  70.888  98.068  1.00  0.00            
ATOM   1235  H   LEU A 128      63.038  70.818  98.388  1.00  0.00            
ATOM   1236  CA  LEU A 128      62.038  70.788  96.608  1.00  0.00            
ATOM   1237  CB  LEU A 128      63.438  70.938  95.998  1.00  0.00            
ATOM   1238  CG  LEU A 128      64.078  72.228  96.528  1.00  0.00            
ATOM   1239  CD1 LEU A 128      65.568  72.188  96.178  1.00  0.00            
ATOM   1240  CD2 LEU A 128      63.538  73.518  95.928  1.00  0.00            
ATOM   1241  C   LEU A 128      61.348  69.558  96.028  1.00  0.00            
ATOM   1242  O   LEU A 128      60.998  69.548  94.848  1.00  0.00            
ATOM   1243  N   GLY A 129      61.388  68.468  96.788  1.00  0.00            
ATOM   1244  H   GLY A 129      61.848  68.328  97.668  1.00  0.00            
ATOM   1245  CA  GLY A 129      60.778  67.218  96.318  1.00  0.00            
ATOM   1246  C   GLY A 129      61.838  66.418  95.558  1.00  0.00            
ATOM   1247  O   GLY A 129      62.088  65.258  95.888  1.00  0.00            
ATOM   1248  N   GLU A 130      62.308  67.028  94.468  1.00  0.00            
ATOM   1249  H   GLU A 130      61.958  67.908  94.148  1.00  0.00            
ATOM   1250  CA  GLU A 130      63.268  66.328  93.618  1.00  0.00            
ATOM   1251  CB  GLU A 130      63.268  66.998  92.248  1.00  0.00            
ATOM   1252  CG  GLU A 130      63.768  68.448  92.188  1.00  0.00            
ATOM   1253  CD  GLU A 130      63.558  68.918  90.748  1.00  0.00            
ATOM   1254  OE1 GLU A 130      64.108  68.358  89.778  1.00  0.00            
ATOM   1255  OE2 GLU A 130      62.678  69.778  90.558  1.00  0.00            
ATOM   1256  C   GLU A 130      64.678  66.198  94.208  1.00  0.00            
ATOM   1257  O   GLU A 130      64.888  66.788  95.268  1.00  0.00            
ATOM   1258  N   PRO A 131      65.538  65.368  93.618  1.00  0.00            
ATOM   1259  CA  PRO A 131      66.948  65.308  94.028  1.00  0.00            
ATOM   1260  CB  PRO A 131      67.578  64.298  93.068  1.00  0.00            
ATOM   1261  CG  PRO A 131      66.418  63.368  92.708  1.00  0.00            
ATOM   1262  CD  PRO A 131      65.118  64.158  92.888  1.00  0.00            
ATOM   1263  C   PRO A 131      67.608  66.638  93.678  1.00  0.00            
ATOM   1264  O   PRO A 131      67.448  67.138  92.578  1.00  0.00            
ATOM   1265  N   VAL A 132      68.528  67.138  94.508  1.00  0.00            
ATOM   1266  H   VAL A 132      68.518  66.708  95.408  1.00  0.00            
ATOM   1267  CA  VAL A 132      69.468  68.228  94.218  1.00  0.00            
ATOM   1268  CB  VAL A 132      69.508  69.298  95.308  1.00  0.00            
ATOM   1269  CG1 VAL A 132      70.438  70.448  94.918  1.00  0.00            
ATOM   1270  CG2 VAL A 132      68.158  69.948  95.618  1.00  0.00            
ATOM   1271  C   VAL A 132      70.848  67.688  93.838  1.00  0.00            
ATOM   1272  O   VAL A 132      71.488  67.028  94.648  1.00  0.00            
ATOM   1273  N   THR A 133      71.448  68.328  92.838  1.00  0.00            
ATOM   1274  H   THR A 133      70.978  69.038  92.328  1.00  0.00            
ATOM   1275  CA  THR A 133      72.858  68.048  92.518  1.00  0.00            
ATOM   1276  CB  THR A 133      73.008  67.108  91.318  1.00  0.00            
ATOM   1277  OG1 THR A 133      72.678  67.718  90.068  1.00  0.00            
ATOM   1278  HG1 THR A 133      71.708  67.868  89.888  1.00  0.00            
ATOM   1279  CG2 THR A 133      72.358  65.728  91.498  1.00  0.00            
ATOM   1280  C   THR A 133      73.858  69.178  92.248  1.00  0.00            
ATOM   1281  O   THR A 133      75.058  69.008  92.038  1.00  0.00            
ATOM   1282  N   GLU A 134      73.388  70.428  92.298  1.00  0.00            
ATOM   1283  H   GLU A 134      72.498  70.558  92.738  1.00  0.00            
ATOM   1284  CA  GLU A 134      74.098  71.628  91.858  1.00  0.00            
ATOM   1285  CB  GLU A 134      73.488  72.318  90.628  1.00  0.00            
ATOM   1286  CG  GLU A 134      73.318  71.388  89.428  1.00  0.00            
ATOM   1287  CD  GLU A 134      72.268  71.898  88.438  1.00  0.00            
ATOM   1288  OE1 GLU A 134      71.118  71.438  88.608  1.00  0.00            
ATOM   1289  OE2 GLU A 134      72.528  72.818  87.628  1.00  0.00            
ATOM   1290  C   GLU A 134      74.048  72.718  92.938  1.00  0.00            
ATOM   1291  O   GLU A 134      72.998  72.988  93.518  1.00  0.00            
ATOM   1292  N   ALA A 135      75.238  73.238  93.208  1.00  0.00            
ATOM   1293  H   ALA A 135      76.058  72.798  92.838  1.00  0.00            
ATOM   1294  CA  ALA A 135      75.568  74.118  94.338  1.00  0.00            
ATOM   1295  CB  ALA A 135      76.368  73.258  95.318  1.00  0.00            
ATOM   1296  C   ALA A 135      76.368  75.398  94.068  1.00  0.00            
ATOM   1297  O   ALA A 135      77.038  75.558  93.048  1.00  0.00            
ATOM   1298  N   VAL A 136      76.138  76.368  94.948  1.00  0.00            
ATOM   1299  H   VAL A 136      75.218  76.668  95.188  1.00  0.00            
ATOM   1300  CA  VAL A 136      76.928  77.608  95.048  1.00  0.00            
ATOM   1301  CB  VAL A 136      76.418  78.788  94.228  1.00  0.00            
ATOM   1302  CG1 VAL A 136      77.188  80.088  94.488  1.00  0.00            
ATOM   1303  CG2 VAL A 136      76.498  78.538  92.718  1.00  0.00            
ATOM   1304  C   VAL A 136      77.178  77.708  96.558  1.00  0.00            
ATOM   1305  O   VAL A 136      76.238  77.708  97.348  1.00  0.00            
ATOM   1306  N   ILE A 137      78.448  77.938  96.878  1.00  0.00            
ATOM   1307  H   ILE A 137      79.208  77.958  96.238  1.00  0.00            
ATOM   1308  CA  ILE A 137      78.928  77.928  98.258  1.00  0.00            
ATOM   1309  CB  ILE A 137      79.748  76.658  98.528  1.00  0.00            
ATOM   1310  CG1 ILE A 137      79.078  75.408  97.958  1.00  0.00            
ATOM   1311  CG2 ILE A 137      79.988  76.418 100.028  1.00  0.00            
ATOM   1312  CD  ILE A 137      80.128  74.348  97.598  1.00  0.00            
ATOM   1313  C   ILE A 137      79.818  79.098  98.668  1.00  0.00            
ATOM   1314  O   ILE A 137      80.658  79.558  97.898  1.00  0.00            
ATOM   1315  N   THR A 138      79.678  79.578  99.908  1.00  0.00            
ATOM   1316  H   THR A 138      78.988  79.188 100.518  1.00  0.00            
ATOM   1317  CA  THR A 138      80.338  80.768 100.458  1.00  0.00            
ATOM   1318  CB  THR A 138      79.428  81.608 101.358  1.00  0.00            
ATOM   1319  OG1 THR A 138      78.988  80.818 102.468  1.00  0.00            
ATOM   1320  HG1 THR A 138      78.438  81.268 103.168  1.00  0.00            
ATOM   1321  CG2 THR A 138      78.198  82.228 100.698  1.00  0.00            
ATOM   1322  C   THR A 138      81.718  80.448 101.028  1.00  0.00            
ATOM   1323  O   THR A 138      81.968  79.448 101.688  1.00  0.00            
ATOM   1324  N   VAL A 139      82.608  81.398 100.748  1.00  0.00            
ATOM   1325  H   VAL A 139      82.378  81.858  99.898  1.00  0.00            
ATOM   1326  CA  VAL A 139      84.008  81.318 101.208  1.00  0.00            
ATOM   1327  CB  VAL A 139      85.008  80.658 100.258  1.00  0.00            
ATOM   1328  CG1 VAL A 139      84.898  79.138 100.098  1.00  0.00            
ATOM   1329  CG2 VAL A 139      85.098  81.268  98.858  1.00  0.00            
ATOM   1330  C   VAL A 139      84.548  82.688 101.628  1.00  0.00            
ATOM   1331  O   VAL A 139      84.168  83.658 100.978  1.00  0.00            
ATOM   1332  N   PRO A 140      85.458  82.728 102.598  1.00  0.00            
ATOM   1333  CA  PRO A 140      85.978  84.028 103.068  1.00  0.00            
ATOM   1334  CB  PRO A 140      86.818  83.658 104.288  1.00  0.00            
ATOM   1335  CG  PRO A 140      86.028  82.458 104.838  1.00  0.00            
ATOM   1336  CD  PRO A 140      85.708  81.658 103.568  1.00  0.00            
ATOM   1337  C   PRO A 140      86.848  84.548 101.918  1.00  0.00            
ATOM   1338  O   PRO A 140      87.388  83.838 101.078  1.00  0.00            
ATOM   1339  N   ALA A 141      86.988  85.878 101.928  1.00  0.00            
ATOM   1340  H   ALA A 141      86.588  86.498 102.598  1.00  0.00            
ATOM   1341  CA  ALA A 141      87.658  86.618 100.848  1.00  0.00            
ATOM   1342  CB  ALA A 141      87.388  88.118 100.778  1.00  0.00            
ATOM   1343  C   ALA A 141      89.158  86.338 100.748  1.00  0.00            
ATOM   1344  O   ALA A 141      89.508  85.888  99.658  1.00  0.00            
ATOM   1345  N   TYR A 142      89.818  86.068 101.878  1.00  0.00            
ATOM   1346  H   TYR A 142      89.278  86.218 102.708  1.00  0.00            
ATOM   1347  CA  TYR A 142      91.268  85.898 102.008  1.00  0.00            
ATOM   1348  CB  TYR A 142      91.728  86.358 103.388  1.00  0.00            
ATOM   1349  CG  TYR A 142      90.978  85.648 104.518  1.00  0.00            
ATOM   1350  CD1 TYR A 142      91.568  84.538 105.098  1.00  0.00            
ATOM   1351  HD1 TYR A 142      92.618  84.308 104.888  1.00  0.00            
ATOM   1352  CD2 TYR A 142      89.728  86.038 104.988  1.00  0.00            
ATOM   1353  HD2 TYR A 142      89.208  86.788 104.388  1.00  0.00            
ATOM   1354  CE1 TYR A 142      90.988  83.848 106.148  1.00  0.00            
ATOM   1355  HE1 TYR A 142      91.678  83.308 106.808  1.00  0.00            
ATOM   1356  CE2 TYR A 142      89.158  85.428 106.098  1.00  0.00            
ATOM   1357  HE2 TYR A 142      88.288  85.848 106.608  1.00  0.00            
ATOM   1358  CZ  TYR A 142      89.758  84.288 106.628  1.00  0.00            
ATOM   1359  OH  TYR A 142      89.258  83.698 107.738  1.00  0.00            
ATOM   1360  HH  TYR A 142      89.938  82.978 107.888  1.00  0.00            
ATOM   1361  C   TYR A 142      91.828  84.518 101.668  1.00  0.00            
ATOM   1362  O   TYR A 142      92.958  84.208 102.058  1.00  0.00            
ATOM   1363  N   PHE A 143      91.148  83.848 100.748  1.00  0.00            
ATOM   1364  H   PHE A 143      90.598  84.218  99.998  1.00  0.00            
ATOM   1365  CA  PHE A 143      91.208  82.388 100.628  1.00  0.00            
ATOM   1366  CB  PHE A 143      89.748  81.948 100.658  1.00  0.00            
ATOM   1367  CG  PHE A 143      89.298  81.268 101.958  1.00  0.00            
ATOM   1368  CD1 PHE A 143      89.608  81.858 103.188  1.00  0.00            
ATOM   1369  HD1 PHE A 143      90.228  82.748 103.238  1.00  0.00            
ATOM   1370  CD2 PHE A 143      88.778  79.988 101.988  1.00  0.00            
ATOM   1371  HD2 PHE A 143      88.758  79.378 101.078  1.00  0.00            
ATOM   1372  CE1 PHE A 143      89.298  81.178 104.368  1.00  0.00            
ATOM   1373  HE1 PHE A 143      89.818  81.498 105.268  1.00  0.00            
ATOM   1374  CE2 PHE A 143      88.378  79.308 103.138  1.00  0.00            
ATOM   1375  HE2 PHE A 143      87.728  78.448 103.058  1.00  0.00            
ATOM   1376  CZ  PHE A 143      88.618  79.968 104.348  1.00  0.00            
ATOM   1377  HZ  PHE A 143      88.518  79.428 105.288  1.00  0.00            
ATOM   1378  C   PHE A 143      91.938  81.888  99.368  1.00  0.00            
ATOM   1379  O   PHE A 143      91.548  82.428  98.328  1.00  0.00            
ATOM   1380  N   ASN A 144      93.138  81.358  99.548  1.00  0.00            
ATOM   1381  H   ASN A 144      93.738  81.608 100.308  1.00  0.00            
ATOM   1382  CA  ASN A 144      93.788  80.708  98.408  1.00  0.00            
ATOM   1383  CB  ASN A 144      95.158  80.148  98.808  1.00  0.00            
ATOM   1384  CG  ASN A 144      95.128  79.038  99.868  1.00  0.00            
ATOM   1385  OD1 ASN A 144      94.288  78.158  99.698  1.00  0.00            
ATOM   1386  ND2 ASN A 144      95.858  78.938 100.968  1.00  0.00            
ATOM   1387 1HD2 ASN A 144      96.418  79.718 101.248  1.00  0.00            
ATOM   1388 2HD2 ASN A 144      95.968  78.048 101.408  1.00  0.00            
ATOM   1389  C   ASN A 144      93.048  79.608  97.638  1.00  0.00            
ATOM   1390  O   ASN A 144      92.218  79.008  98.308  1.00  0.00            
ATOM   1391  N   ASP A 145      93.428  79.278  96.408  1.00  0.00            
ATOM   1392  H   ASP A 145      94.098  79.818  95.898  1.00  0.00            
ATOM   1393  CA  ASP A 145      92.898  78.158  95.628  1.00  0.00            
ATOM   1394  CB  ASP A 145      93.698  77.918  94.348  1.00  0.00            
ATOM   1395  CG  ASP A 145      93.228  78.808  93.188  1.00  0.00            
ATOM   1396  OD1 ASP A 145      92.018  78.648  92.888  1.00  0.00            
ATOM   1397  OD2 ASP A 145      93.898  79.648  92.558  1.00  0.00            
ATOM   1398  C   ASP A 145      92.708  76.808  96.318  1.00  0.00            
ATOM   1399  O   ASP A 145      91.598  76.328  96.548  1.00  0.00            
ATOM   1400  N   ALA A 146      93.698  76.508  97.148  1.00  0.00            
ATOM   1401  H   ALA A 146      94.378  77.198  97.368  1.00  0.00            
ATOM   1402  CA  ALA A 146      93.818  75.248  97.898  1.00  0.00            
ATOM   1403  CB  ALA A 146      95.158  75.238  98.628  1.00  0.00            
ATOM   1404  C   ALA A 146      92.668  75.048  98.888  1.00  0.00            
ATOM   1405  O   ALA A 146      91.928  74.058  98.828  1.00  0.00            
ATOM   1406  N   GLN A 147      92.398  76.068  99.678  1.00  0.00            
ATOM   1407  H   GLN A 147      92.978  76.888  99.698  1.00  0.00            
ATOM   1408  CA  GLN A 147      91.268  76.168 100.618  1.00  0.00            
ATOM   1409  CB  GLN A 147      91.368  77.478 101.408  1.00  0.00            
ATOM   1410  CG  GLN A 147      92.618  77.618 102.278  1.00  0.00            
ATOM   1411  CD  GLN A 147      92.848  78.858 103.148  1.00  0.00            
ATOM   1412  OE1 GLN A 147      92.258  79.028 104.208  1.00  0.00            
ATOM   1413  NE2 GLN A 147      93.788  79.708 102.728  1.00  0.00            
ATOM   1414 1HE2 GLN A 147      94.418  79.608 101.968  1.00  0.00            
ATOM   1415 2HE2 GLN A 147      93.788  80.568 103.238  1.00  0.00            
ATOM   1416  C   GLN A 147      89.888  76.198  99.968  1.00  0.00            
ATOM   1417  O   GLN A 147      89.038  75.528 100.568  1.00  0.00            
ATOM   1418  N   ARG A 148      89.868  76.868  98.818  1.00  0.00            
ATOM   1419  H   ARG A 148      90.698  77.328  98.528  1.00  0.00            
ATOM   1420  CA  ARG A 148      88.718  76.868  97.888  1.00  0.00            
ATOM   1421  CB  ARG A 148      88.918  77.898  96.778  1.00  0.00            
ATOM   1422  CG  ARG A 148      88.618  79.348  97.168  1.00  0.00            
ATOM   1423  CD  ARG A 148      89.458  80.398  96.448  1.00  0.00            
ATOM   1424  NE  ARG A 148      89.298  80.338  94.988  1.00  0.00            
ATOM   1425  HE  ARG A 148      89.838  79.648  94.508  1.00  0.00            
ATOM   1426  CZ  ARG A 148      88.518  81.188  94.318  1.00  0.00            
ATOM   1427  NH1 ARG A 148      87.858  82.188  94.908  1.00  0.00            
ATOM   1428 1HH1 ARG A 148      87.918  82.498  95.858  1.00  0.00            
ATOM   1429 2HH1 ARG A 148      87.058  82.488  94.378  1.00  0.00            
ATOM   1430  NH2 ARG A 148      88.388  81.068  92.988  1.00  0.00            
ATOM   1431 1HH2 ARG A 148      88.918  80.368  92.518  1.00  0.00            
ATOM   1432 2HH2 ARG A 148      87.828  81.588  92.338  1.00  0.00            
ATOM   1433  C   ARG A 148      88.368  75.518  97.248  1.00  0.00            
ATOM   1434  O   ARG A 148      87.328  74.888  97.398  1.00  0.00            
ATOM   1435  N   GLN A 149      89.358  74.948  96.568  1.00  0.00            
ATOM   1436  H   GLN A 149      90.128  75.488  96.228  1.00  0.00            
ATOM   1437  CA  GLN A 149      89.238  73.618  95.948  1.00  0.00            
ATOM   1438  CB  GLN A 149      90.558  73.338  95.238  1.00  0.00            
ATOM   1439  CG  GLN A 149      90.588  72.098  94.348  1.00  0.00            
ATOM   1440  CD  GLN A 149      89.468  71.898  93.318  1.00  0.00            
ATOM   1441  OE1 GLN A 149      89.368  72.658  92.358  1.00  0.00            
ATOM   1442  NE2 GLN A 149      88.368  71.218  93.638  1.00  0.00            
ATOM   1443 1HE2 GLN A 149      88.478  70.668  94.468  1.00  0.00            
ATOM   1444 2HE2 GLN A 149      87.708  70.948  92.938  1.00  0.00            
ATOM   1445  C   GLN A 149      88.928  72.478  96.918  1.00  0.00            
ATOM   1446  O   GLN A 149      87.968  71.738  96.698  1.00  0.00            
ATOM   1447  N   ALA A 150      89.398  72.618  98.148  1.00  0.00            
ATOM   1448  H   ALA A 150      89.858  73.458  98.458  1.00  0.00            
ATOM   1449  CA  ALA A 150      89.058  71.798  99.318  1.00  0.00            
ATOM   1450  CB  ALA A 150      89.878  72.168 100.548  1.00  0.00            
ATOM   1451  C   ALA A 150      87.578  71.878  99.718  1.00  0.00            
ATOM   1452  O   ALA A 150      86.848  70.898  99.738  1.00  0.00            
ATOM   1453  N   THR A 151      86.948  73.048  99.698  1.00  0.00            
ATOM   1454  H   THR A 151      87.408  73.928  99.728  1.00  0.00            
ATOM   1455  CA  THR A 151      85.478  73.178  99.768  1.00  0.00            
ATOM   1456  CB  THR A 151      85.228  74.688  99.748  1.00  0.00            
ATOM   1457  OG1 THR A 151      86.058  75.278 100.748  1.00  0.00            
ATOM   1458  HG1 THR A 151      85.748  76.188 101.018  1.00  0.00            
ATOM   1459  CG2 THR A 151      83.758  74.958 100.068  1.00  0.00            
ATOM   1460  C   THR A 151      84.778  72.608  98.528  1.00  0.00            
ATOM   1461  O   THR A 151      83.758  71.948  98.668  1.00  0.00            
ATOM   1462  N   LYS A 152      85.318  72.768  97.328  1.00  0.00            
ATOM   1463  H   LYS A 152      86.118  73.328  97.118  1.00  0.00            
ATOM   1464  CA  LYS A 152      84.748  72.148  96.118  1.00  0.00            
ATOM   1465  CB  LYS A 152      85.538  72.398  94.828  1.00  0.00            
ATOM   1466  CG  LYS A 152      85.578  73.898  94.538  1.00  0.00            
ATOM   1467  CD  LYS A 152      86.398  74.318  93.318  1.00  0.00            
ATOM   1468  CE  LYS A 152      85.908  73.778  91.978  1.00  0.00            
ATOM   1469  NZ  LYS A 152      86.818  73.928  90.838  1.00  0.00            
ATOM   1470  HZ1 LYS A 152      86.388  74.438  90.098  1.00  0.00            
ATOM   1471  HZ2 LYS A 152      87.668  74.358  91.148  1.00  0.00            
ATOM   1472  HZ3 LYS A 152      87.108  73.018  90.538  1.00  0.00            
ATOM   1473  C   LYS A 152      84.768  70.618  96.158  1.00  0.00            
ATOM   1474  O   LYS A 152      83.708  70.048  95.928  1.00  0.00            
ATOM   1475  N   ASP A 153      85.768  70.108  96.868  1.00  0.00            
ATOM   1476  H   ASP A 153      86.578  70.648  97.118  1.00  0.00            
ATOM   1477  CA  ASP A 153      85.878  68.658  97.128  1.00  0.00            
ATOM   1478  CB  ASP A 153      87.298  68.468  97.678  1.00  0.00            
ATOM   1479  CG  ASP A 153      88.328  68.328  96.558  1.00  0.00            
ATOM   1480  OD1 ASP A 153      88.298  69.058  95.548  1.00  0.00            
ATOM   1481  OD2 ASP A 153      88.968  67.258  96.608  1.00  0.00            
ATOM   1482  C   ASP A 153      84.838  68.238  98.168  1.00  0.00            
ATOM   1483  O   ASP A 153      84.138  67.258  97.918  1.00  0.00            
ATOM   1484  N   ALA A 154      84.658  68.978  99.258  1.00  0.00            
ATOM   1485  H   ALA A 154      85.408  69.578  99.538  1.00  0.00            
ATOM   1486  CA  ALA A 154      83.548  68.758 100.198  1.00  0.00            
ATOM   1487  CB  ALA A 154      83.648  69.938 101.168  1.00  0.00            
ATOM   1488  C   ALA A 154      82.158  68.698  99.568  1.00  0.00            
ATOM   1489  O   ALA A 154      81.458  67.718  99.798  1.00  0.00            
ATOM   1490  N   GLY A 155      81.858  69.568  98.608  1.00  0.00            
ATOM   1491  H   GLY A 155      82.438  70.328  98.328  1.00  0.00            
ATOM   1492  CA  GLY A 155      80.578  69.618  97.888  1.00  0.00            
ATOM   1493  C   GLY A 155      80.438  68.358  97.028  1.00  0.00            
ATOM   1494  O   GLY A 155      79.518  67.568  97.268  1.00  0.00            
ATOM   1495  N   ARG A 156      81.548  67.928  96.448  1.00  0.00            
ATOM   1496  H   ARG A 156      82.338  68.528  96.348  1.00  0.00            
ATOM   1497  CA  ARG A 156      81.678  66.668  95.698  1.00  0.00            
ATOM   1498  CB  ARG A 156      82.958  66.658  94.868  1.00  0.00            
ATOM   1499  CG  ARG A 156      83.028  65.498  93.878  1.00  0.00            
ATOM   1500  CD  ARG A 156      81.948  65.638  92.808  1.00  0.00            
ATOM   1501  NE  ARG A 156      82.118  64.668  91.718  1.00  0.00            
ATOM   1502  HE  ARG A 156      82.638  63.858  91.998  1.00  0.00            
ATOM   1503  CZ  ARG A 156      81.278  64.628  90.678  1.00  0.00            
ATOM   1504  NH1 ARG A 156      80.218  65.438  90.568  1.00  0.00            
ATOM   1505 1HH1 ARG A 156      79.938  66.038  91.318  1.00  0.00            
ATOM   1506 2HH1 ARG A 156      79.638  65.448  89.758  1.00  0.00            
ATOM   1507  NH2 ARG A 156      81.538  63.828  89.628  1.00  0.00            
ATOM   1508 1HH2 ARG A 156      82.388  63.308  89.568  1.00  0.00            
ATOM   1509 2HH2 ARG A 156      80.818  63.818  88.938  1.00  0.00            
ATOM   1510  C   ARG A 156      81.398  65.378  96.488  1.00  0.00            
ATOM   1511  O   ARG A 156      80.348  64.808  96.218  1.00  0.00            
ATOM   1512  N   ILE A 157      82.038  65.258  97.648  1.00  0.00            
ATOM   1513  H   ILE A 157      82.538  65.998  98.088  1.00  0.00            
ATOM   1514  CA  ILE A 157      81.858  64.168  98.618  1.00  0.00            
ATOM   1515  CB  ILE A 157      82.848  64.388  99.758  1.00  0.00            
ATOM   1516  CG1 ILE A 157      84.278  64.578  99.238  1.00  0.00            
ATOM   1517  CG2 ILE A 157      82.928  63.148 100.648  1.00  0.00            
ATOM   1518  CD  ILE A 157      85.378  64.928 100.248  1.00  0.00            
ATOM   1519  C   ILE A 157      80.418  63.988  99.128  1.00  0.00            
ATOM   1520  O   ILE A 157      79.748  62.968  99.288  1.00  0.00            
ATOM   1521  N   ALA A 158      79.938  65.198  99.398  1.00  0.00            
ATOM   1522  H   ALA A 158      80.508  66.018  99.368  1.00  0.00            
ATOM   1523  CA  ALA A 158      78.548  65.368  99.838  1.00  0.00            
ATOM   1524  CB  ALA A 158      78.488  66.858 100.198  1.00  0.00            
ATOM   1525  C   ALA A 158      77.458  65.058  98.808  1.00  0.00            
ATOM   1526  O   ALA A 158      76.338  64.758  99.198  1.00  0.00            
ATOM   1527  N   GLY A 159      77.788  65.088  97.518  1.00  0.00            
ATOM   1528  H   GLY A 159      78.748  65.058  97.258  1.00  0.00            
ATOM   1529  CA  GLY A 159      76.738  64.938  96.488  1.00  0.00            
ATOM   1530  C   GLY A 159      76.278  66.188  95.748  1.00  0.00            
ATOM   1531  O   GLY A 159      75.218  66.228  95.128  1.00  0.00            
ATOM   1532  N   LEU A 160      77.238  67.078  95.508  1.00  0.00            
ATOM   1533  H   LEU A 160      78.138  66.798  95.828  1.00  0.00            
ATOM   1534  CA  LEU A 160      77.018  68.388  94.858  1.00  0.00            
ATOM   1535  CB  LEU A 160      76.698  69.508  95.848  1.00  0.00            
ATOM   1536  CG  LEU A 160      75.408  69.198  96.608  1.00  0.00            
ATOM   1537  CD1 LEU A 160      75.348  70.148  97.808  1.00  0.00            
ATOM   1538  CD2 LEU A 160      74.108  69.448  95.848  1.00  0.00            
ATOM   1539  C   LEU A 160      78.178  68.828  93.968  1.00  0.00            
ATOM   1540  O   LEU A 160      79.318  68.998  94.388  1.00  0.00            
ATOM   1541  N   GLU A 161      77.758  69.058  92.728  1.00  0.00            
ATOM   1542  H   GLU A 161      76.818  68.848  92.458  1.00  0.00            
ATOM   1543  CA  GLU A 161      78.448  69.828  91.678  1.00  0.00            
ATOM   1544  CB  GLU A 161      77.628  69.748  90.388  1.00  0.00            
ATOM   1545  CG  GLU A 161      78.178  68.608  89.528  1.00  0.00            
ATOM   1546  CD  GLU A 161      78.908  69.198  88.318  1.00  0.00            
ATOM   1547  OE1 GLU A 161      79.728  70.128  88.498  1.00  0.00            
ATOM   1548  OE2 GLU A 161      78.858  68.578  87.238  1.00  0.00            
ATOM   1549  C   GLU A 161      78.478  71.278  92.158  1.00  0.00            
ATOM   1550  O   GLU A 161      77.478  71.988  92.078  1.00  0.00            
ATOM   1551  N   VAL A 162      79.718  71.748  92.268  1.00  0.00            
ATOM   1552  H   VAL A 162      80.558  71.198  92.298  1.00  0.00            
ATOM   1553  CA  VAL A 162      79.998  73.108  92.748  1.00  0.00            
ATOM   1554  CB  VAL A 162      81.238  73.078  93.638  1.00  0.00            
ATOM   1555  CG1 VAL A 162      81.438  74.378  94.408  1.00  0.00            
ATOM   1556  CG2 VAL A 162      81.068  72.018  94.738  1.00  0.00            
ATOM   1557  C   VAL A 162      80.148  74.078  91.578  1.00  0.00            
ATOM   1558  O   VAL A 162      81.218  74.508  91.148  1.00  0.00            
ATOM   1559  N   LYS A 163      78.968  74.488  91.108  1.00  0.00            
ATOM   1560  H   LYS A 163      78.078  74.428  91.568  1.00  0.00            
ATOM   1561  CA  LYS A 163      78.858  75.318  89.908  1.00  0.00            
ATOM   1562  CB  LYS A 163      77.358  75.398  89.568  1.00  0.00            
ATOM   1563  CG  LYS A 163      76.808  74.018  89.228  1.00  0.00            
ATOM   1564  CD  LYS A 163      77.148  73.468  87.848  1.00  0.00            
ATOM   1565  CE  LYS A 163      76.498  72.088  87.698  1.00  0.00            
ATOM   1566  NZ  LYS A 163      77.068  71.438  86.518  1.00  0.00            
ATOM   1567  HZ1 LYS A 163      76.518  70.708  86.108  1.00  0.00            
ATOM   1568  HZ2 LYS A 163      77.348  72.128  85.848  1.00  0.00            
ATOM   1569  HZ3 LYS A 163      77.938  71.028  86.778  1.00  0.00            
ATOM   1570  C   LYS A 163      79.578  76.658  90.018  1.00  0.00            
ATOM   1571  O   LYS A 163      80.218  77.158  89.088  1.00  0.00            
ATOM   1572  N   ARG A 164      79.438  77.318  91.168  1.00  0.00            
ATOM   1573  H   ARG A 164      78.628  77.288  91.738  1.00  0.00            
ATOM   1574  CA  ARG A 164      80.338  78.408  91.578  1.00  0.00            
ATOM   1575  CB  ARG A 164      79.738  79.738  91.118  1.00  0.00            
ATOM   1576  CG  ARG A 164      80.798  80.758  90.688  1.00  0.00            
ATOM   1577  CD  ARG A 164      80.098  81.848  89.878  1.00  0.00            
ATOM   1578  NE  ARG A 164      80.388  81.688  88.448  1.00  0.00            
ATOM   1579  HE  ARG A 164      80.998  80.958  88.168  1.00  0.00            
ATOM   1580  CZ  ARG A 164      79.578  81.988  87.418  1.00  0.00            
ATOM   1581  NH1 ARG A 164      78.368  82.538  87.608  1.00  0.00            
ATOM   1582 1HH1 ARG A 164      77.958  82.778  88.488  1.00  0.00            
ATOM   1583 2HH1 ARG A 164      77.938  82.898  86.778  1.00  0.00            
ATOM   1584  NH2 ARG A 164      80.038  81.618  86.218  1.00  0.00            
ATOM   1585 1HH2 ARG A 164      80.988  81.438  85.968  1.00  0.00            
ATOM   1586 2HH2 ARG A 164      79.388  81.398  85.498  1.00  0.00            
ATOM   1587  C   ARG A 164      80.708  78.338  93.058  1.00  0.00            
ATOM   1588  O   ARG A 164      79.948  77.978  93.958  1.00  0.00            
ATOM   1589  N   ILE A 165      81.898  78.858  93.348  1.00  0.00            
ATOM   1590  H   ILE A 165      82.368  79.348  92.608  1.00  0.00            
ATOM   1591  CA  ILE A 165      82.538  79.098  94.648  1.00  0.00            
ATOM   1592  CB  ILE A 165      83.828  78.288  94.818  1.00  0.00            
ATOM   1593  CG1 ILE A 165      84.318  78.218  96.268  1.00  0.00            
ATOM   1594  CG2 ILE A 165      84.988  78.468  93.838  1.00  0.00            
ATOM   1595  CD  ILE A 165      83.598  77.048  96.938  1.00  0.00            
ATOM   1596  C   ILE A 165      82.628  80.618  94.838  1.00  0.00            
ATOM   1597  O   ILE A 165      83.438  81.308  94.238  1.00  0.00            
ATOM   1598  N   ILE A 166      81.738  81.178  95.658  1.00  0.00            
ATOM   1599  H   ILE A 166      81.018  80.608  96.058  1.00  0.00            
ATOM   1600  CA  ILE A 166      81.688  82.638  95.848  1.00  0.00            
ATOM   1601  CB  ILE A 166      80.298  83.178  95.508  1.00  0.00            
ATOM   1602  CG1 ILE A 166      79.168  82.558  96.328  1.00  0.00            
ATOM   1603  CG2 ILE A 166      80.118  83.198  93.988  1.00  0.00            
ATOM   1604  CD  ILE A 166      77.948  83.488  96.378  1.00  0.00            
ATOM   1605  C   ILE A 166      82.168  83.108  97.218  1.00  0.00            
ATOM   1606  O   ILE A 166      81.898  82.468  98.238  1.00  0.00            
ATOM   1607  N   ASN A 167      82.838  84.258  97.208  1.00  0.00            
ATOM   1608  H   ASN A 167      83.288  84.548  96.368  1.00  0.00            
ATOM   1609  CA  ASN A 167      83.278  84.988  98.408  1.00  0.00            
ATOM   1610  CB  ASN A 167      84.368  85.958  97.958  1.00  0.00            
ATOM   1611  CG  ASN A 167      85.448  85.258  97.138  1.00  0.00            
ATOM   1612  OD1 ASN A 167      85.768  84.078  97.198  1.00  0.00            
ATOM   1613  ND2 ASN A 167      86.228  86.068  96.418  1.00  0.00            
ATOM   1614 1HD2 ASN A 167      86.318  87.028  96.658  1.00  0.00            
ATOM   1615 2HD2 ASN A 167      86.978  85.638  95.908  1.00  0.00            
ATOM   1616  C   ASN A 167      82.128  85.658  99.158  1.00  0.00            
ATOM   1617  O   ASN A 167      81.238  86.328  98.628  1.00  0.00            
ATOM   1618  N   GLU A 168      82.198  85.418 100.458  1.00  0.00            
ATOM   1619  H   GLU A 168      82.968  84.938 100.868  1.00  0.00            
ATOM   1620  CA  GLU A 168      81.238  85.978 101.428  1.00  0.00            
ATOM   1621  CB  GLU A 168      81.508  85.728 102.918  1.00  0.00            
ATOM   1622  CG  GLU A 168      81.408  84.298 103.448  1.00  0.00            
ATOM   1623  CD  GLU A 168      81.868  84.108 104.898  1.00  0.00            
ATOM   1624  OE1 GLU A 168      81.088  84.508 105.788  1.00  0.00            
ATOM   1625  OE2 GLU A 168      83.048  83.718 105.048  1.00  0.00            
ATOM   1626  C   GLU A 168      80.938  87.468 101.288  1.00  0.00            
ATOM   1627  O   GLU A 168      79.788  87.858 101.488  1.00  0.00            
ATOM   1628  N   PRO A 169      81.928  88.318 100.998  1.00  0.00            
ATOM   1629  CA  PRO A 169      81.628  89.728 100.748  1.00  0.00            
ATOM   1630  CB  PRO A 169      83.008  90.368 100.558  1.00  0.00            
ATOM   1631  CG  PRO A 169      83.838  89.598 101.588  1.00  0.00            
ATOM   1632  CD  PRO A 169      83.378  88.198 101.208  1.00  0.00            
ATOM   1633  C   PRO A 169      80.788  89.898  99.478  1.00  0.00            
ATOM   1634  O   PRO A 169      79.828  90.658  99.408  1.00  0.00            
ATOM   1635  N   THR A 170      81.238  89.248  98.398  1.00  0.00            
ATOM   1636  H   THR A 170      82.178  88.918  98.428  1.00  0.00            
ATOM   1637  CA  THR A 170      80.538  89.328  97.108  1.00  0.00            
ATOM   1638  CB  THR A 170      81.368  88.558  96.078  1.00  0.00            
ATOM   1639  OG1 THR A 170      82.658  89.108  95.808  1.00  0.00            
ATOM   1640  HG1 THR A 170      83.208  88.548  95.198  1.00  0.00            
ATOM   1641  CG2 THR A 170      80.678  88.328  94.728  1.00  0.00            
ATOM   1642  C   THR A 170      79.118  88.778  97.248  1.00  0.00            
ATOM   1643  O   THR A 170      78.218  89.448  96.748  1.00  0.00            
ATOM   1644  N   ALA A 171      78.988  87.798  98.138  1.00  0.00            
ATOM   1645  H   ALA A 171      79.798  87.328  98.498  1.00  0.00            
ATOM   1646  CA  ALA A 171      77.738  87.168  98.578  1.00  0.00            
ATOM   1647  CB  ALA A 171      77.998  85.878  99.368  1.00  0.00            
ATOM   1648  C   ALA A 171      76.908  88.178  99.368  1.00  0.00            
ATOM   1649  O   ALA A 171      75.718  88.308  99.098  1.00  0.00            
ATOM   1650  N   ALA A 172      77.528  89.008 100.208  1.00  0.00            
ATOM   1651  H   ALA A 172      78.408  88.818 100.638  1.00  0.00            
ATOM   1652  CA  ALA A 172      76.918  90.208 100.788  1.00  0.00            
ATOM   1653  CB  ALA A 172      77.738  90.998 101.818  1.00  0.00            
ATOM   1654  C   ALA A 172      76.378  91.198  99.758  1.00  0.00            
ATOM   1655  O   ALA A 172      75.178  91.448  99.778  1.00  0.00            
ATOM   1656  N   ALA A 173      77.198  91.668  98.818  1.00  0.00            
ATOM   1657  H   ALA A 173      78.128  91.328  98.678  1.00  0.00            
ATOM   1658  CA  ALA A 173      76.708  92.698  97.888  1.00  0.00            
ATOM   1659  CB  ALA A 173      77.858  92.848  96.888  1.00  0.00            
ATOM   1660  C   ALA A 173      75.468  92.258  97.098  1.00  0.00            
ATOM   1661  O   ALA A 173      74.448  92.938  97.068  1.00  0.00            
ATOM   1662  N   LEU A 174      75.588  91.058  96.538  1.00  0.00            
ATOM   1663  H   LEU A 174      76.458  90.578  96.458  1.00  0.00            
ATOM   1664  CA  LEU A 174      74.488  90.338  95.878  1.00  0.00            
ATOM   1665  CB  LEU A 174      75.058  88.968  95.468  1.00  0.00            
ATOM   1666  CG  LEU A 174      76.258  88.978  94.518  1.00  0.00            
ATOM   1667  CD1 LEU A 174      76.788  87.538  94.438  1.00  0.00            
ATOM   1668  CD2 LEU A 174      75.898  89.468  93.118  1.00  0.00            
ATOM   1669  C   LEU A 174      73.208  90.248  96.708  1.00  0.00            
ATOM   1670  O   LEU A 174      72.138  90.518  96.168  1.00  0.00            
ATOM   1671  N   ALA A 175      73.408  89.888  97.968  1.00  0.00            
ATOM   1672  H   ALA A 175      74.268  89.508  98.288  1.00  0.00            
ATOM   1673  CA  ALA A 175      72.328  89.888  98.968  1.00  0.00            
ATOM   1674  CB  ALA A 175      72.948  89.438 100.288  1.00  0.00            
ATOM   1675  C   ALA A 175      71.578  91.198  99.218  1.00  0.00            
ATOM   1676  O   ALA A 175      70.388  91.238  98.878  1.00  0.00            
ATOM   1677  N   TYR A 176      72.328  92.278  99.068  1.00  0.00            
ATOM   1678  H   TYR A 176      73.328  92.318  98.998  1.00  0.00            
ATOM   1679  CA  TYR A 176      71.738  93.598  99.338  1.00  0.00            
ATOM   1680  CB  TYR A 176      72.718  94.488 100.118  1.00  0.00            
ATOM   1681  CG  TYR A 176      72.758  94.008 101.568  1.00  0.00            
ATOM   1682  CD1 TYR A 176      71.628  94.368 102.288  1.00  0.00            
ATOM   1683  HD1 TYR A 176      70.758  94.688 101.718  1.00  0.00            
ATOM   1684  CD2 TYR A 176      73.848  93.448 102.228  1.00  0.00            
ATOM   1685  HD2 TYR A 176      74.588  92.898 101.648  1.00  0.00            
ATOM   1686  CE1 TYR A 176      71.608  94.198 103.668  1.00  0.00            
ATOM   1687  HE1 TYR A 176      70.648  94.068 104.178  1.00  0.00            
ATOM   1688  CE2 TYR A 176      73.898  93.358 103.618  1.00  0.00            
ATOM   1689  HE2 TYR A 176      74.748  93.008 104.188  1.00  0.00            
ATOM   1690  CZ  TYR A 176      72.728  93.668 104.308  1.00  0.00            
ATOM   1691  OH  TYR A 176      72.518  93.438 105.628  1.00  0.00            
ATOM   1692  HH  TYR A 176      73.388  93.278 106.078  1.00  0.00            
ATOM   1693  C   TYR A 176      71.188  94.278  98.088  1.00  0.00            
ATOM   1694  O   TYR A 176      70.898  95.478  98.118  1.00  0.00            
ATOM   1695  N   GLY A 177      70.978  93.508  97.028  1.00  0.00            
ATOM   1696  H   GLY A 177      70.898  92.518  97.178  1.00  0.00            
ATOM   1697  CA  GLY A 177      70.458  93.958  95.718  1.00  0.00            
ATOM   1698  C   GLY A 177      71.318  95.008  95.008  1.00  0.00            
ATOM   1699  O   GLY A 177      70.898  96.058  94.518  1.00  0.00            
ATOM   1700  N   LEU A 178      72.598  94.668  94.938  1.00  0.00            
ATOM   1701  H   LEU A 178      72.928  93.878  95.448  1.00  0.00            
ATOM   1702  CA  LEU A 178      73.648  95.578  94.448  1.00  0.00            
ATOM   1703  CB  LEU A 178      74.738  95.848  95.488  1.00  0.00            
ATOM   1704  CG  LEU A 178      74.088  96.168  96.828  1.00  0.00            
ATOM   1705  CD1 LEU A 178      75.218  96.228  97.858  1.00  0.00            
ATOM   1706  CD2 LEU A 178      73.448  97.558  96.828  1.00  0.00            
ATOM   1707  C   LEU A 178      74.408  94.968  93.268  1.00  0.00            
ATOM   1708  O   LEU A 178      75.408  95.478  92.758  1.00  0.00            
ATOM   1709  N   ASP A 179      73.768  93.948  92.688  1.00  0.00            
ATOM   1710  H   ASP A 179      72.798  93.868  92.928  1.00  0.00            
ATOM   1711  CA  ASP A 179      74.278  93.268  91.498  1.00  0.00            
ATOM   1712  CB  ASP A 179      73.288  92.098  91.548  1.00  0.00            
ATOM   1713  CG  ASP A 179      73.238  91.338  90.228  1.00  0.00            
ATOM   1714  OD1 ASP A 179      72.358  91.588  89.378  1.00  0.00            
ATOM   1715  OD2 ASP A 179      74.058  90.388  90.238  1.00  0.00            
ATOM   1716  C   ASP A 179      74.258  94.168  90.258  1.00  0.00            
ATOM   1717  O   ASP A 179      75.288  94.278  89.588  1.00  0.00            
ATOM   1718  N   LYS A 180      73.198  94.948  90.088  1.00  0.00            
ATOM   1719  H   LYS A 180      72.378  94.738  90.628  1.00  0.00            
ATOM   1720  CA  LYS A 180      73.068  95.958  89.038  1.00  0.00            
ATOM   1721  CB  LYS A 180      72.398  95.568  87.718  1.00  0.00            
ATOM   1722  CG  LYS A 180      71.078  94.808  87.878  1.00  0.00            
ATOM   1723  CD  LYS A 180      70.328  94.858  86.548  1.00  0.00            
ATOM   1724  CE  LYS A 180      68.988  94.128  86.478  1.00  0.00            
ATOM   1725  NZ  LYS A 180      67.968  94.658  87.398  1.00  0.00            
ATOM   1726  HZ1 LYS A 180      67.988  95.618  87.688  1.00  0.00            
ATOM   1727  HZ2 LYS A 180      67.048  94.608  87.018  1.00  0.00            
ATOM   1728  HZ3 LYS A 180      68.078  94.148  88.258  1.00  0.00            
ATOM   1729  C   LYS A 180      72.308  97.188  89.528  1.00  0.00            
ATOM   1730  O   LYS A 180      71.468  97.238  90.428  1.00  0.00            
ATOM   1731  N   GLY A 181      72.858  98.298  89.038  1.00  0.00            
ATOM   1732  H   GLY A 181      73.858  98.378  89.118  1.00  0.00            
ATOM   1733  CA  GLY A 181      72.168  99.588  88.898  1.00  0.00            
ATOM   1734  C   GLY A 181      73.048 100.758  89.338  1.00  0.00            
ATOM   1735  O   GLY A 181      72.688 101.268  90.388  1.00  0.00            
ATOM   1736  N   THR A 182      74.108 101.048  88.588  1.00  0.00            
ATOM   1737  H   THR A 182      74.488 100.338  87.988  1.00  0.00            
ATOM   1738  CA  THR A 182      75.008 102.208  88.698  1.00  0.00            
ATOM   1739  CB  THR A 182      75.328 102.478  90.168  1.00  0.00            
ATOM   1740  OG1 THR A 182      75.598 101.448  91.118  1.00  0.00            
ATOM   1741  HG1 THR A 182      76.318 100.898  90.688  1.00  0.00            
ATOM   1742  CG2 THR A 182      74.328 103.528  90.678  1.00  0.00            
ATOM   1743  C   THR A 182      76.338 101.928  87.988  1.00  0.00            
ATOM   1744  O   THR A 182      76.728 100.758  87.958  1.00  0.00            
ATOM   1745  N   GLY A 183      77.048 102.978  87.618  1.00  0.00            
ATOM   1746  H   GLY A 183      76.588 103.848  87.448  1.00  0.00            
ATOM   1747  CA  GLY A 183      78.448 102.978  87.148  1.00  0.00            
ATOM   1748  C   GLY A 183      79.468 102.178  87.948  1.00  0.00            
ATOM   1749  O   GLY A 183      80.058 101.178  87.548  1.00  0.00            
ATOM   1750  N   ASN A 184      79.778 102.828  89.058  1.00  0.00            
ATOM   1751  H   ASN A 184      79.488 103.778  89.168  1.00  0.00            
ATOM   1752  CA  ASN A 184      80.678 102.258  90.078  1.00  0.00            
ATOM   1753  CB  ASN A 184      82.098 102.808  89.928  1.00  0.00            
ATOM   1754  CG  ASN A 184      83.098 102.248  90.938  1.00  0.00            
ATOM   1755  OD1 ASN A 184      83.038 101.118  91.408  1.00  0.00            
ATOM   1756  ND2 ASN A 184      84.008 103.078  91.448  1.00  0.00            
ATOM   1757 1HD2 ASN A 184      83.978 104.028  91.128  1.00  0.00            
ATOM   1758 2HD2 ASN A 184      84.588 102.648  92.138  1.00  0.00            
ATOM   1759  C   ASN A 184      80.028 102.608  91.428  1.00  0.00            
ATOM   1760  O   ASN A 184      79.078 103.388  91.478  1.00  0.00            
ATOM   1761  N   ARG A 185      80.338 101.708  92.358  1.00  0.00            
ATOM   1762  H   ARG A 185      80.698 100.868  91.958  1.00  0.00            
ATOM   1763  CA  ARG A 185      80.098 101.758  93.808  1.00  0.00            
ATOM   1764  CB  ARG A 185      78.738 101.278  94.318  1.00  0.00            
ATOM   1765  CG  ARG A 185      77.678 102.358  94.118  1.00  0.00            
ATOM   1766  CD  ARG A 185      76.408 101.808  94.788  1.00  0.00            
ATOM   1767  NE  ARG A 185      75.298 101.738  93.838  1.00  0.00            
ATOM   1768  HE  ARG A 185      75.628 101.628  92.908  1.00  0.00            
ATOM   1769  CZ  ARG A 185      73.988 101.628  94.108  1.00  0.00            
ATOM   1770  NH1 ARG A 185      73.488 101.448  95.338  1.00  0.00            
ATOM   1771 1HH1 ARG A 185      73.968 101.398  96.218  1.00  0.00            
ATOM   1772 2HH1 ARG A 185      72.548 101.108  95.378  1.00  0.00            
ATOM   1773  NH2 ARG A 185      72.998 101.618  93.198  1.00  0.00            
ATOM   1774 1HH2 ARG A 185      73.178 101.808  92.228  1.00  0.00            
ATOM   1775 2HH2 ARG A 185      72.078 101.288  93.408  1.00  0.00            
ATOM   1776  C   ARG A 185      81.218 101.118  94.628  1.00  0.00            
ATOM   1777  O   ARG A 185      81.348  99.888  94.588  1.00  0.00            
ATOM   1778  N   THR A 186      81.608 101.798  95.698  1.00  0.00            
ATOM   1779  H   THR A 186      81.118 102.608  95.988  1.00  0.00            
ATOM   1780  CA  THR A 186      82.728 101.378  96.558  1.00  0.00            
ATOM   1781  CB  THR A 186      83.768 102.498  96.668  1.00  0.00            
ATOM   1782  OG1 THR A 186      84.168 102.978  95.378  1.00  0.00            
ATOM   1783  HG1 THR A 186      84.758 102.268  95.008  1.00  0.00            
ATOM   1784  CG2 THR A 186      85.008 101.988  97.398  1.00  0.00            
ATOM   1785  C   THR A 186      82.088 101.018  97.898  1.00  0.00            
ATOM   1786  O   THR A 186      81.488 101.878  98.548  1.00  0.00            
ATOM   1787  N   ILE A 187      82.048  99.738  98.248  1.00  0.00            
ATOM   1788  H   ILE A 187      82.718  99.098  97.888  1.00  0.00            
ATOM   1789  CA  ILE A 187      81.278  99.168  99.358  1.00  0.00            
ATOM   1790  CB  ILE A 187      80.328  98.178  98.678  1.00  0.00            
ATOM   1791  CG1 ILE A 187      79.268  98.978  97.908  1.00  0.00            
ATOM   1792  CG2 ILE A 187      79.528  97.288  99.628  1.00  0.00            
ATOM   1793  CD  ILE A 187      78.798  98.268  96.628  1.00  0.00            
ATOM   1794  C   ILE A 187      82.138  98.578 100.478  1.00  0.00            
ATOM   1795  O   ILE A 187      82.928  97.688 100.178  1.00  0.00            
ATOM   1796  N   ALA A 188      81.658  98.828 101.698  1.00  0.00            
ATOM   1797  H   ALA A 188      80.738  99.208 101.798  1.00  0.00            
ATOM   1798  CA  ALA A 188      82.218  98.358 102.968  1.00  0.00            
ATOM   1799  CB  ALA A 188      82.398  99.618 103.818  1.00  0.00            
ATOM   1800  C   ALA A 188      81.308  97.358 103.688  1.00  0.00            
ATOM   1801  O   ALA A 188      80.118  97.528 103.948  1.00  0.00            
ATOM   1802  N   VAL A 189      81.938  96.208 103.918  1.00  0.00            
ATOM   1803  H   VAL A 189      82.928  96.168 103.758  1.00  0.00            
ATOM   1804  CA  VAL A 189      81.458  94.888 104.338  1.00  0.00            
ATOM   1805  CB  VAL A 189      81.718  93.848 103.248  1.00  0.00            
ATOM   1806  CG1 VAL A 189      80.938  92.588 103.608  1.00  0.00            
ATOM   1807  CG2 VAL A 189      81.348  94.308 101.838  1.00  0.00            
ATOM   1808  C   VAL A 189      81.998  94.458 105.708  1.00  0.00            
ATOM   1809  O   VAL A 189      83.158  94.058 105.758  1.00  0.00            
ATOM   1810  N   TYR A 190      81.138  94.278 106.708  1.00  0.00            
ATOM   1811  H   TYR A 190      80.168  94.368 106.488  1.00  0.00            
ATOM   1812  CA  TYR A 190      81.428  93.938 108.108  1.00  0.00            
ATOM   1813  CB  TYR A 190      81.018  95.168 108.938  1.00  0.00            
ATOM   1814  CG  TYR A 190      81.378  95.108 110.418  1.00  0.00            
ATOM   1815  CD1 TYR A 190      80.618  94.398 111.338  1.00  0.00            
ATOM   1816  HD1 TYR A 190      80.008  93.568 110.978  1.00  0.00            
ATOM   1817  CD2 TYR A 190      82.258  96.108 110.798  1.00  0.00            
ATOM   1818  HD2 TYR A 190      82.478  96.898 110.078  1.00  0.00            
ATOM   1819  CE1 TYR A 190      80.818  94.638 112.698  1.00  0.00            
ATOM   1820  HE1 TYR A 190      80.328  93.928 113.358  1.00  0.00            
ATOM   1821  CE2 TYR A 190      82.538  96.268 112.158  1.00  0.00            
ATOM   1822  HE2 TYR A 190      83.438  96.818 112.448  1.00  0.00            
ATOM   1823  CZ  TYR A 190      81.778  95.568 113.078  1.00  0.00            
ATOM   1824  OH  TYR A 190      82.038  95.758 114.398  1.00  0.00            
ATOM   1825  HH  TYR A 190      82.938  96.168 114.558  1.00  0.00            
ATOM   1826  C   TYR A 190      80.708  92.648 108.478  1.00  0.00            
ATOM   1827  O   TYR A 190      79.488  92.568 108.478  1.00  0.00            
ATOM   1828  N   ASP A 191      81.398  91.508 108.418  1.00  0.00            
ATOM   1829  H   ASP A 191      82.218  91.508 107.838  1.00  0.00            
ATOM   1830  CA  ASP A 191      80.938  90.148 108.728  1.00  0.00            
ATOM   1831  CB  ASP A 191      81.348  89.098 107.698  1.00  0.00            
ATOM   1832  CG  ASP A 191      80.758  87.698 107.908  1.00  0.00            
ATOM   1833  OD1 ASP A 191      80.658  87.198 109.048  1.00  0.00            
ATOM   1834  OD2 ASP A 191      80.598  86.898 106.958  1.00  0.00            
ATOM   1835  C   ASP A 191      81.528  89.808 110.098  1.00  0.00            
ATOM   1836  O   ASP A 191      82.728  89.628 110.328  1.00  0.00            
ATOM   1837  N   LEU A 192      80.598  89.778 111.048  1.00  0.00            
ATOM   1838  H   LEU A 192      79.648  89.998 110.828  1.00  0.00            
ATOM   1839  CA  LEU A 192      80.958  89.488 112.448  1.00  0.00            
ATOM   1840  CB  LEU A 192      80.918  90.808 113.208  1.00  0.00            
ATOM   1841  CG  LEU A 192      81.218  90.688 114.708  1.00  0.00            
ATOM   1842  CD1 LEU A 192      82.528  89.948 114.968  1.00  0.00            
ATOM   1843  CD2 LEU A 192      81.118  92.078 115.318  1.00  0.00            
ATOM   1844  C   LEU A 192      80.238  88.228 112.958  1.00  0.00            
ATOM   1845  O   LEU A 192      79.008  88.198 112.958  1.00  0.00            
ATOM   1846  N   GLY A 193      81.078  87.258 113.298  1.00  0.00            
ATOM   1847  H   GLY A 193      82.038  87.508 113.438  1.00  0.00            
ATOM   1848  CA  GLY A 193      80.708  85.848 113.518  1.00  0.00            
ATOM   1849  C   GLY A 193      80.988  85.458 114.968  1.00  0.00            
ATOM   1850  O   GLY A 193      81.348  86.328 115.768  1.00  0.00            
ATOM   1851  N   GLY A 194      80.558  84.248 115.308  1.00  0.00            
ATOM   1852  H   GLY A 194      80.178  83.688 114.568  1.00  0.00            
ATOM   1853  CA  GLY A 194      80.668  83.618 116.638  1.00  0.00            
ATOM   1854  C   GLY A 194      82.088  83.678 117.218  1.00  0.00            
ATOM   1855  O   GLY A 194      82.148  84.268 118.288  1.00  0.00            
ATOM   1856  N   GLY A 195      83.048  83.398 116.338  1.00  0.00            
ATOM   1857  H   GLY A 195      82.858  83.088 115.408  1.00  0.00            
ATOM   1858  CA  GLY A 195      84.468  83.388 116.708  1.00  0.00            
ATOM   1859  C   GLY A 195      85.228  83.868 115.468  1.00  0.00            
ATOM   1860  O   GLY A 195      86.418  83.548 115.448  1.00  0.00            
ATOM   1861  N   THR A 196      84.708  84.908 114.828  1.00  0.00            
ATOM   1862  H   THR A 196      84.008  85.538 115.158  1.00  0.00            
ATOM   1863  CA  THR A 196      85.458  85.368 113.648  1.00  0.00            
ATOM   1864  CB  THR A 196      85.378  84.628 112.318  1.00  0.00            
ATOM   1865  OG1 THR A 196      83.998  84.528 111.948  1.00  0.00            
ATOM   1866  HG1 THR A 196      83.768  85.298 111.358  1.00  0.00            
ATOM   1867  CG2 THR A 196      85.998  83.228 112.258  1.00  0.00            
ATOM   1868  C   THR A 196      85.128  86.838 113.368  1.00  0.00            
ATOM   1869  O   THR A 196      84.018  87.228 113.738  1.00  0.00            
ATOM   1870  N   PHE A 197      86.028  87.528 112.678  1.00  0.00            
ATOM   1871  H   PHE A 197      86.998  87.368 112.828  1.00  0.00            
ATOM   1872  CA  PHE A 197      85.738  88.928 112.318  1.00  0.00            
ATOM   1873  CB  PHE A 197      86.438  89.898 113.288  1.00  0.00            
ATOM   1874  CG  PHE A 197      86.108  91.338 112.908  1.00  0.00            
ATOM   1875  CD1 PHE A 197      84.818  91.658 112.488  1.00  0.00            
ATOM   1876  HD1 PHE A 197      84.008  90.988 112.758  1.00  0.00            
ATOM   1877  CD2 PHE A 197      87.088  92.318 112.828  1.00  0.00            
ATOM   1878  HD2 PHE A 197      88.128  92.028 112.998  1.00  0.00            
ATOM   1879  CE1 PHE A 197      84.568  92.928 111.988  1.00  0.00            
ATOM   1880  HE1 PHE A 197      83.518  93.178 111.848  1.00  0.00            
ATOM   1881  CE2 PHE A 197      86.798  93.618 112.428  1.00  0.00            
ATOM   1882  HE2 PHE A 197      87.538  94.408 112.388  1.00  0.00            
ATOM   1883  CZ  PHE A 197      85.508  93.948 112.008  1.00  0.00            
ATOM   1884  HZ  PHE A 197      85.268  95.008 111.938  1.00  0.00            
ATOM   1885  C   PHE A 197      86.388  89.198 110.958  1.00  0.00            
ATOM   1886  O   PHE A 197      87.598  89.068 110.778  1.00  0.00            
ATOM   1887  N   ASP A 198      85.538  89.688 110.068  1.00  0.00            
ATOM   1888  H   ASP A 198      84.608  89.978 110.308  1.00  0.00            
ATOM   1889  CA  ASP A 198      85.808  90.008 108.658  1.00  0.00            
ATOM   1890  CB  ASP A 198      84.978  89.138 107.718  1.00  0.00            
ATOM   1891  CG  ASP A 198      85.428  87.678 107.718  1.00  0.00            
ATOM   1892  OD1 ASP A 198      86.188  87.218 106.838  1.00  0.00            
ATOM   1893  OD2 ASP A 198      84.858  86.938 108.548  1.00  0.00            
ATOM   1894  C   ASP A 198      85.468  91.448 108.268  1.00  0.00            
ATOM   1895  O   ASP A 198      84.308  91.838 108.308  1.00  0.00            
ATOM   1896  N   ILE A 199      86.478  92.188 107.798  1.00  0.00            
ATOM   1897  H   ILE A 199      87.438  91.948 107.648  1.00  0.00            
ATOM   1898  CA  ILE A 199      86.298  93.568 107.318  1.00  0.00            
ATOM   1899  CB  ILE A 199      86.588  94.618 108.398  1.00  0.00            
ATOM   1900  CG1 ILE A 199      86.238  96.018 107.888  1.00  0.00            
ATOM   1901  CG2 ILE A 199      88.008  94.578 108.968  1.00  0.00            
ATOM   1902  CD  ILE A 199      84.748  96.388 107.868  1.00  0.00            
ATOM   1903  C   ILE A 199      86.888  93.748 105.918  1.00  0.00            
ATOM   1904  O   ILE A 199      88.098  93.988 105.838  1.00  0.00            
ATOM   1905  N   SER A 200      85.988  93.928 104.958  1.00  0.00            
ATOM   1906  H   SER A 200      85.068  94.188 105.248  1.00  0.00            
ATOM   1907  CA  SER A 200      86.318  94.068 103.528  1.00  0.00            
ATOM   1908  CB  SER A 200      85.788  92.818 102.808  1.00  0.00            
ATOM   1909  OG  SER A 200      86.258  92.888 101.458  1.00  0.00            
ATOM   1910  HG  SER A 200      85.978  92.038 101.018  1.00  0.00            
ATOM   1911  C   SER A 200      85.738  95.298 102.828  1.00  0.00            
ATOM   1912  O   SER A 200      84.698  95.788 103.278  1.00  0.00            
ATOM   1913  N   ILE A 201      86.598  95.868 101.998  1.00  0.00            
ATOM   1914  H   ILE A 201      87.228  95.228 101.548  1.00  0.00            
ATOM   1915  CA  ILE A 201      86.318  97.048 101.168  1.00  0.00            
ATOM   1916  CB  ILE A 201      87.288  98.148 101.608  1.00  0.00            
ATOM   1917  CG1 ILE A 201      87.118  98.448 103.098  1.00  0.00            
ATOM   1918  CG2 ILE A 201      87.068  99.468 100.858  1.00  0.00            
ATOM   1919  CD  ILE A 201      88.328  99.188 103.688  1.00  0.00            
ATOM   1920  C   ILE A 201      86.408  96.578  99.718  1.00  0.00            
ATOM   1921  O   ILE A 201      87.468  96.078  99.318  1.00  0.00            
ATOM   1922  N   ILE A 202      85.258  96.428  99.068  1.00  0.00            
ATOM   1923  H   ILE A 202      84.358  96.618  99.478  1.00  0.00            
ATOM   1924  CA  ILE A 202      85.078  96.088  97.658  1.00  0.00            
ATOM   1925  CB  ILE A 202      84.388  94.738  97.408  1.00  0.00            
ATOM   1926  CG1 ILE A 202      83.168  94.538  98.308  1.00  0.00            
ATOM   1927  CG2 ILE A 202      85.388  93.588  97.578  1.00  0.00            
ATOM   1928  CD  ILE A 202      82.198  93.408  97.938  1.00  0.00            
ATOM   1929  C   ILE A 202      84.658  97.198  96.688  1.00  0.00            
ATOM   1930  O   ILE A 202      84.128  98.168  97.218  1.00  0.00            
ATOM   1931  N   GLU A 203      85.088  97.038  95.438  1.00  0.00            
ATOM   1932  H   GLU A 203      85.538  96.218  95.098  1.00  0.00            
ATOM   1933  CA  GLU A 203      84.848  98.048  94.398  1.00  0.00            
ATOM   1934  CB  GLU A 203      86.128  98.588  93.768  1.00  0.00            
ATOM   1935  CG  GLU A 203      86.858  99.688  94.528  1.00  0.00            
ATOM   1936  CD  GLU A 203      86.318 101.098  94.258  1.00  0.00            
ATOM   1937  OE1 GLU A 203      85.638 101.418  93.258  1.00  0.00            
ATOM   1938  OE2 GLU A 203      86.708 102.028  94.998  1.00  0.00            
ATOM   1939  C   GLU A 203      83.948  97.468  93.308  1.00  0.00            
ATOM   1940  O   GLU A 203      84.398  96.598  92.548  1.00  0.00            
ATOM   1941  N   ILE A 204      82.718  97.948  93.308  1.00  0.00            
ATOM   1942  H   ILE A 204      82.338  98.458  94.088  1.00  0.00            
ATOM   1943  CA  ILE A 204      81.678  97.418  92.408  1.00  0.00            
ATOM   1944  CB  ILE A 204      80.438  96.878  93.118  1.00  0.00            
ATOM   1945  CG1 ILE A 204      80.758  96.018  94.348  1.00  0.00            
ATOM   1946  CG2 ILE A 204      79.488  96.148  92.168  1.00  0.00            
ATOM   1947  CD  ILE A 204      81.738  94.878  94.048  1.00  0.00            
ATOM   1948  C   ILE A 204      81.498  98.328  91.188  1.00  0.00            
ATOM   1949  O   ILE A 204      80.888  99.398  91.188  1.00  0.00            
ATOM   1950  N   ASP A 205      81.978  97.748  90.098  1.00  0.00            
ATOM   1951  H   ASP A 205      82.118  96.758  89.968  1.00  0.00            
ATOM   1952  CA  ASP A 205      82.208  98.458  88.828  1.00  0.00            
ATOM   1953  CB  ASP A 205      83.728  98.588  88.668  1.00  0.00            
ATOM   1954  CG  ASP A 205      83.998  99.728  87.688  1.00  0.00            
ATOM   1955  OD1 ASP A 205      84.008  99.448  86.468  1.00  0.00            
ATOM   1956  OD2 ASP A 205      84.238 100.828  88.218  1.00  0.00            
ATOM   1957  C   ASP A 205      81.528  97.738  87.668  1.00  0.00            
ATOM   1958  O   ASP A 205      81.528  96.518  87.558  1.00  0.00            
ATOM   1959  N   GLU A 206      80.958  98.648  86.878  1.00  0.00            
ATOM   1960  H   GLU A 206      80.938  99.608  87.168  1.00  0.00            
ATOM   1961  CA  GLU A 206      80.268  98.278  85.638  1.00  0.00            
ATOM   1962  CB  GLU A 206      78.758  98.438  85.898  1.00  0.00            
ATOM   1963  CG  GLU A 206      78.138  97.708  87.078  1.00  0.00            
ATOM   1964  CD  GLU A 206      77.238  96.478  86.958  1.00  0.00            
ATOM   1965  OE1 GLU A 206      77.648  95.478  86.338  1.00  0.00            
ATOM   1966  OE2 GLU A 206      76.128  96.518  87.528  1.00  0.00            
ATOM   1967  C   GLU A 206      80.558  99.228  84.478  1.00  0.00            
ATOM   1968  O   GLU A 206      80.008  99.088  83.388  1.00  0.00            
ATOM   1969  N   VAL A 207      81.768  99.768  84.558  1.00  0.00            
ATOM   1970  H   VAL A 207      82.488  99.418  85.148  1.00  0.00            
ATOM   1971  CA  VAL A 207      82.168 100.798  83.578  1.00  0.00            
ATOM   1972  CB  VAL A 207      83.228 101.758  84.118  1.00  0.00            
ATOM   1973  CG1 VAL A 207      83.628 102.858  83.138  1.00  0.00            
ATOM   1974  CG2 VAL A 207      82.678 102.298  85.438  1.00  0.00            
ATOM   1975  C   VAL A 207      82.578 100.138  82.258  1.00  0.00            
ATOM   1976  O   VAL A 207      82.008 100.448  81.208  1.00  0.00            
ATOM   1977  N   ASP A 208      83.428  99.118  82.278  1.00  0.00            
ATOM   1978  H   ASP A 208      83.518  98.518  83.078  1.00  0.00            
ATOM   1979  CA  ASP A 208      83.998  98.558  81.048  1.00  0.00            
ATOM   1980  CB  ASP A 208      85.128  97.598  81.418  1.00  0.00            
ATOM   1981  CG  ASP A 208      84.688  96.298  82.108  1.00  0.00            
ATOM   1982  OD1 ASP A 208      84.128  96.338  83.228  1.00  0.00            
ATOM   1983  OD2 ASP A 208      84.648  95.328  81.328  1.00  0.00            
ATOM   1984  C   ASP A 208      82.938  97.978  80.108  1.00  0.00            
ATOM   1985  O   ASP A 208      82.788  98.368  78.948  1.00  0.00            
ATOM   1986  N   GLY A 209      82.178  97.098  80.758  1.00  0.00            
ATOM   1987  H   GLY A 209      82.578  96.608  81.528  1.00  0.00            
ATOM   1988  CA  GLY A 209      80.908  96.618  80.188  1.00  0.00            
ATOM   1989  C   GLY A 209      80.178  95.768  81.228  1.00  0.00            
ATOM   1990  O   GLY A 209      79.788  94.638  80.928  1.00  0.00            
ATOM   1991  N   GLU A 210      79.808  96.448  82.308  1.00  0.00            
ATOM   1992  H   GLU A 210      79.828  97.448  82.288  1.00  0.00            
ATOM   1993  CA  GLU A 210      78.988  95.908  83.408  1.00  0.00            
ATOM   1994  CB  GLU A 210      77.618  95.408  82.958  1.00  0.00            
ATOM   1995  CG  GLU A 210      76.998  96.358  81.928  1.00  0.00            
ATOM   1996  CD  GLU A 210      76.948  97.788  82.468  1.00  0.00            
ATOM   1997  OE1 GLU A 210      75.948  98.098  83.148  1.00  0.00            
ATOM   1998  OE2 GLU A 210      77.788  98.568  81.978  1.00  0.00            
ATOM   1999  C   GLU A 210      79.728  94.758  84.098  1.00  0.00            
ATOM   2000  O   GLU A 210      79.158  93.708  84.388  1.00  0.00            
ATOM   2001  N   LYS A 211      80.978  95.028  84.438  1.00  0.00            
ATOM   2002  H   LYS A 211      81.398  95.918  84.278  1.00  0.00            
ATOM   2003  CA  LYS A 211      81.858  93.958  84.918  1.00  0.00            
ATOM   2004  CB  LYS A 211      82.558  93.448  83.658  1.00  0.00            
ATOM   2005  CG  LYS A 211      83.078  92.038  83.938  1.00  0.00            
ATOM   2006  CD  LYS A 211      84.288  91.618  83.098  1.00  0.00            
ATOM   2007  CE  LYS A 211      85.538  92.158  83.798  1.00  0.00            
ATOM   2008  NZ  LYS A 211      86.078  93.418  83.288  1.00  0.00            
ATOM   2009  HZ1 LYS A 211      86.678  93.868  83.948  1.00  0.00            
ATOM   2010  HZ2 LYS A 211      86.498  93.238  82.398  1.00  0.00            
ATOM   2011  HZ3 LYS A 211      85.388  94.128  83.158  1.00  0.00            
ATOM   2012  C   LYS A 211      82.958  94.308  85.928  1.00  0.00            
ATOM   2013  O   LYS A 211      83.618  95.338  85.878  1.00  0.00            
ATOM   2014  N   THR A 212      83.048  93.328  86.828  1.00  0.00            
ATOM   2015  H   THR A 212      82.428  92.548  86.828  1.00  0.00            
ATOM   2016  CA  THR A 212      84.038  93.168  87.908  1.00  0.00            
ATOM   2017  CB  THR A 212      85.418  93.768  87.638  1.00  0.00            
ATOM   2018  OG1 THR A 212      86.278  92.748  88.148  1.00  0.00            
ATOM   2019  HG1 THR A 212      87.088  93.178  88.548  1.00  0.00            
ATOM   2020  CG2 THR A 212      85.758  95.168  88.148  1.00  0.00            
ATOM   2021  C   THR A 212      83.528  93.648  89.268  1.00  0.00            
ATOM   2022  O   THR A 212      82.808  94.648  89.358  1.00  0.00            
ATOM   2023  N   PHE A 213      83.798  92.788  90.248  1.00  0.00            
ATOM   2024  H   PHE A 213      84.368  92.028  89.968  1.00  0.00            
ATOM   2025  CA  PHE A 213      83.538  92.808  91.698  1.00  0.00            
ATOM   2026  CB  PHE A 213      82.528  91.708  92.008  1.00  0.00            
ATOM   2027  CG  PHE A 213      81.058  92.118  92.098  1.00  0.00            
ATOM   2028  CD1 PHE A 213      80.338  92.418  90.948  1.00  0.00            
ATOM   2029  HD1 PHE A 213      80.868  92.748  90.048  1.00  0.00            
ATOM   2030  CD2 PHE A 213      80.388  91.948  93.308  1.00  0.00            
ATOM   2031  HD2 PHE A 213      80.958  91.928  94.238  1.00  0.00            
ATOM   2032  CE1 PHE A 213      78.958  92.398  91.028  1.00  0.00            
ATOM   2033  HE1 PHE A 213      78.488  92.268  90.058  1.00  0.00            
ATOM   2034  CE2 PHE A 213      78.998  91.978  93.388  1.00  0.00            
ATOM   2035  HE2 PHE A 213      78.488  91.928  94.338  1.00  0.00            
ATOM   2036  CZ  PHE A 213      78.278  92.288  92.238  1.00  0.00            
ATOM   2037  HZ  PHE A 213      77.268  92.688  92.348  1.00  0.00            
ATOM   2038  C   PHE A 213      84.838  92.468  92.438  1.00  0.00            
ATOM   2039  O   PHE A 213      85.328  91.348  92.468  1.00  0.00            
ATOM   2040  N   GLU A 214      85.628  93.528  92.608  1.00  0.00            
ATOM   2041  H   GLU A 214      85.338  94.398  92.218  1.00  0.00            
ATOM   2042  CA  GLU A 214      87.058  93.568  92.958  1.00  0.00            
ATOM   2043  CB  GLU A 214      87.788  94.308  91.848  1.00  0.00            
ATOM   2044  CG  GLU A 214      88.278  93.268  90.838  1.00  0.00            
ATOM   2045  CD  GLU A 214      89.128  93.918  89.748  1.00  0.00            
ATOM   2046  OE1 GLU A 214      88.518  94.188  88.698  1.00  0.00            
ATOM   2047  OE2 GLU A 214      90.368  93.978  89.858  1.00  0.00            
ATOM   2048  C   GLU A 214      87.488  94.188  94.288  1.00  0.00            
ATOM   2049  O   GLU A 214      86.938  95.208  94.718  1.00  0.00            
ATOM   2050  N   VAL A 215      88.438  93.548  94.958  1.00  0.00            
ATOM   2051  H   VAL A 215      88.808  92.688  94.608  1.00  0.00            
ATOM   2052  CA  VAL A 215      88.978  93.858  96.288  1.00  0.00            
ATOM   2053  CB  VAL A 215      89.698  92.658  96.918  1.00  0.00            
ATOM   2054  CG1 VAL A 215      90.378  93.008  98.248  1.00  0.00            
ATOM   2055  CG2 VAL A 215      88.678  91.538  97.118  1.00  0.00            
ATOM   2056  C   VAL A 215      89.818  95.138  96.238  1.00  0.00            
ATOM   2057  O   VAL A 215      90.768  95.198  95.458  1.00  0.00            
ATOM   2058  N   LEU A 216      89.518  95.988  97.218  1.00  0.00            
ATOM   2059  H   LEU A 216      88.628  95.868  97.648  1.00  0.00            
ATOM   2060  CA  LEU A 216      90.198  97.268  97.498  1.00  0.00            
ATOM   2061  CB  LEU A 216      89.268  98.468  97.368  1.00  0.00            
ATOM   2062  CG  LEU A 216      89.598  99.898  97.808  1.00  0.00            
ATOM   2063  CD1 LEU A 216      90.758 100.398  96.948  1.00  0.00            
ATOM   2064  CD2 LEU A 216      88.458 100.848  97.458  1.00  0.00            
ATOM   2065  C   LEU A 216      90.958  97.148  98.818  1.00  0.00            
ATOM   2066  O   LEU A 216      92.108  97.588  98.838  1.00  0.00            
ATOM   2067  N   ALA A 217      90.428  96.408  99.788  1.00  0.00            
ATOM   2068  H   ALA A 217      89.518  95.998  99.728  1.00  0.00            
ATOM   2069  CA  ALA A 217      91.188  96.008 100.978  1.00  0.00            
ATOM   2070  CB  ALA A 217      91.248  97.138 101.998  1.00  0.00            
ATOM   2071  C   ALA A 217      90.298  94.938 101.628  1.00  0.00            
ATOM   2072  O   ALA A 217      89.088  94.898 101.448  1.00  0.00            
ATOM   2073  N   THR A 218      90.928  93.968 102.288  1.00  0.00            
ATOM   2074  H   THR A 218      91.918  94.028 102.188  1.00  0.00            
ATOM   2075  CA  THR A 218      90.258  92.928 103.098  1.00  0.00            
ATOM   2076  CB  THR A 218      89.938  91.658 102.298  1.00  0.00            
ATOM   2077  OG1 THR A 218      89.328  92.018 101.058  1.00  0.00            
ATOM   2078  HG1 THR A 218      88.628  92.708 101.208  1.00  0.00            
ATOM   2079  CG2 THR A 218      89.098  90.598 103.008  1.00  0.00            
ATOM   2080  C   THR A 218      91.158  92.528 104.268  1.00  0.00            
ATOM   2081  O   THR A 218      92.218  91.958 104.048  1.00  0.00            
ATOM   2082  N   ASN A 219      90.728  92.808 105.498  1.00  0.00            
ATOM   2083  H   ASN A 219      89.878  93.318 105.598  1.00  0.00            
ATOM   2084  CA  ASN A 219      91.428  92.418 106.728  1.00  0.00            
ATOM   2085  CB  ASN A 219      92.068  93.688 107.278  1.00  0.00            
ATOM   2086  CG  ASN A 219      93.238  93.428 108.228  1.00  0.00            
ATOM   2087  OD1 ASN A 219      93.148  93.538 109.458  1.00  0.00            
ATOM   2088  ND2 ASN A 219      94.438  93.298 107.688  1.00  0.00            
ATOM   2089 1HD2 ASN A 219      94.478  93.398 106.698  1.00  0.00            
ATOM   2090 2HD2 ASN A 219      95.238  93.468 108.278  1.00  0.00            
ATOM   2091  C   ASN A 219      90.308  91.898 107.638  1.00  0.00            
ATOM   2092  O   ASN A 219      89.228  91.548 107.158  1.00  0.00            
ATOM   2093  N   GLY A 220      90.538  91.938 108.948  1.00  0.00            
ATOM   2094  H   GLY A 220      91.178  92.558 109.398  1.00  0.00            
ATOM   2095  CA  GLY A 220      89.618  91.358 109.938  1.00  0.00            
ATOM   2096  C   GLY A 220      90.228  91.168 111.328  1.00  0.00            
ATOM   2097  O   GLY A 220      91.008  92.018 111.758  1.00  0.00            
ATOM   2098  N   ASP A 221      89.868  90.118 112.068  1.00  0.00            
ATOM   2099  H   ASP A 221      88.998  89.648 111.928  1.00  0.00            
ATOM   2100  CA  ASP A 221      90.498  89.588 113.278  1.00  0.00            
ATOM   2101  CB  ASP A 221      90.358  90.578 114.438  1.00  0.00            
ATOM   2102  CG  ASP A 221      91.188  90.408 115.718  1.00  0.00            
ATOM   2103  OD1 ASP A 221      91.178  89.298 116.298  1.00  0.00            
ATOM   2104  OD2 ASP A 221      92.108  91.238 115.888  1.00  0.00            
ATOM   2105  C   ASP A 221      90.028  88.148 113.508  1.00  0.00            
ATOM   2106  O   ASP A 221      88.968  87.798 112.998  1.00  0.00            
ATOM   2107  N   THR A 222      91.028  87.368 113.908  1.00  0.00            
ATOM   2108  H   THR A 222      91.958  87.748 113.828  1.00  0.00            
ATOM   2109  CA  THR A 222      90.988  85.958 114.318  1.00  0.00            
ATOM   2110  CB  THR A 222      92.368  85.398 114.668  1.00  0.00            
ATOM   2111  OG1 THR A 222      93.208  85.698 113.548  1.00  0.00            
ATOM   2112  HG1 THR A 222      92.818  85.328 112.698  1.00  0.00            
ATOM   2113  CG2 THR A 222      92.378  83.868 114.738  1.00  0.00            
ATOM   2114  C   THR A 222      89.998  85.748 115.468  1.00  0.00            
ATOM   2115  O   THR A 222      89.098  84.928 115.308  1.00  0.00            
ATOM   2116  N   HIS A 223      90.328  86.368 116.598  1.00  0.00            
ATOM   2117  H   HIS A 223      91.078  87.028 116.588  1.00  0.00            
ATOM   2118  CA  HIS A 223      89.568  86.338 117.868  1.00  0.00            
ATOM   2119  CB  HIS A 223      90.478  85.628 118.868  1.00  0.00            
ATOM   2120  CG  HIS A 223      90.468  84.128 118.538  1.00  0.00            
ATOM   2121  ND1 HIS A 223      89.558  83.328 119.088  1.00  0.00            
ATOM   2122  HD1 HIS A 223      89.068  83.458 119.948  1.00  0.00            
ATOM   2123  CD2 HIS A 223      91.108  83.478 117.568  1.00  0.00            
ATOM   2124  CE1 HIS A 223      89.658  82.188 118.418  1.00  0.00            
ATOM   2125  NE2 HIS A 223      90.608  82.248 117.498  1.00  0.00            
ATOM   2126  C   HIS A 223      89.248  87.758 118.348  1.00  0.00            
ATOM   2127  O   HIS A 223      89.978  88.318 119.158  1.00  0.00            
ATOM   2128  N   LEU A 224      88.108  88.278 117.918  1.00  0.00            
ATOM   2129  H   LEU A 224      87.458  87.828 117.308  1.00  0.00            
ATOM   2130  CA  LEU A 224      87.658  89.618 118.308  1.00  0.00            
ATOM   2131  CB  LEU A 224      87.498  90.348 116.978  1.00  0.00            
ATOM   2132  CG  LEU A 224      86.948  91.738 117.308  1.00  0.00            
ATOM   2133  CD1 LEU A 224      88.098  92.728 117.158  1.00  0.00            
ATOM   2134  CD2 LEU A 224      85.758  92.078 116.408  1.00  0.00            
ATOM   2135  C   LEU A 224      86.338  89.568 119.078  1.00  0.00            
ATOM   2136  O   LEU A 224      85.478  88.728 118.808  1.00  0.00            
ATOM   2137  N   GLY A 225      86.378  90.318 120.178  1.00  0.00            
ATOM   2138  H   GLY A 225      87.168  90.338 120.788  1.00  0.00            
ATOM   2139  CA  GLY A 225      85.088  90.678 120.788  1.00  0.00            
ATOM   2140  C   GLY A 225      84.648  89.478 121.618  1.00  0.00            
ATOM   2141  O   GLY A 225      85.328  89.208 122.608  1.00  0.00            
ATOM   2142  N   GLY A 226      83.748  88.688 121.048  1.00  0.00            
ATOM   2143  H   GLY A 226      83.628  88.838 120.068  1.00  0.00            
ATOM   2144  CA  GLY A 226      83.228  87.408 121.548  1.00  0.00            
ATOM   2145  C   GLY A 226      83.858  86.908 122.848  1.00  0.00            
ATOM   2146  O   GLY A 226      83.768  87.508 123.918  1.00  0.00            
ATOM   2147  N   GLU A 227      84.738  85.908 122.708  1.00  0.00            
ATOM   2148  H   GLU A 227      85.098  85.588 121.838  1.00  0.00            
ATOM   2149  CA  GLU A 227      85.258  85.208 123.898  1.00  0.00            
ATOM   2150  CB  GLU A 227      86.138  84.048 123.448  1.00  0.00            
ATOM   2151  CG  GLU A 227      87.338  84.428 122.568  1.00  0.00            
ATOM   2152  CD  GLU A 227      88.048  83.218 121.988  1.00  0.00            
ATOM   2153  OE1 GLU A 227      87.508  82.278 121.358  1.00  0.00            
ATOM   2154  OE2 GLU A 227      89.288  83.188 122.198  1.00  0.00            
ATOM   2155  C   GLU A 227      85.898  85.968 125.058  1.00  0.00            
ATOM   2156  O   GLU A 227      85.868  85.508 126.198  1.00  0.00            
ATOM   2157  N   ASP A 228      86.658  87.008 124.738  1.00  0.00            
ATOM   2158  H   ASP A 228      87.158  87.048 123.868  1.00  0.00            
ATOM   2159  CA  ASP A 228      87.168  87.958 125.738  1.00  0.00            
ATOM   2160  CB  ASP A 228      88.318  88.728 125.108  1.00  0.00            
ATOM   2161  CG  ASP A 228      89.458  87.788 124.678  1.00  0.00            
ATOM   2162  OD1 ASP A 228      90.178  87.388 125.618  1.00  0.00            
ATOM   2163  OD2 ASP A 228      89.578  87.358 123.518  1.00  0.00            
ATOM   2164  C   ASP A 228      86.138  88.908 126.358  1.00  0.00            
ATOM   2165  O   ASP A 228      86.008  89.068 127.568  1.00  0.00            
ATOM   2166  N   PHE A 229      85.428  89.548 125.428  1.00  0.00            
ATOM   2167  H   PHE A 229      85.718  89.468 124.468  1.00  0.00            
ATOM   2168  CA  PHE A 229      84.528  90.668 125.718  1.00  0.00            
ATOM   2169  CB  PHE A 229      83.928  91.258 124.438  1.00  0.00            
ATOM   2170  CG  PHE A 229      83.358  92.678 124.538  1.00  0.00            
ATOM   2171  CD1 PHE A 229      84.128  93.698 125.058  1.00  0.00            
ATOM   2172  HD1 PHE A 229      84.868  93.588 125.858  1.00  0.00            
ATOM   2173  CD2 PHE A 229      82.298  92.978 123.688  1.00  0.00            
ATOM   2174  HD2 PHE A 229      81.848  92.108 123.208  1.00  0.00            
ATOM   2175  CE1 PHE A 229      83.788  95.008 124.718  1.00  0.00            
ATOM   2176  HE1 PHE A 229      84.568  95.758 124.778  1.00  0.00            
ATOM   2177  CE2 PHE A 229      81.968  94.248 123.248  1.00  0.00            
ATOM   2178  HE2 PHE A 229      81.528  94.348 122.248  1.00  0.00            
ATOM   2179  CZ  PHE A 229      82.738  95.248 123.838  1.00  0.00            
ATOM   2180  HZ  PHE A 229      82.588  96.288 123.518  1.00  0.00            
ATOM   2181  C   PHE A 229      83.348  90.158 126.538  1.00  0.00            
ATOM   2182  O   PHE A 229      83.378  90.418 127.738  1.00  0.00            
ATOM   2183  N   ASP A 230      82.708  89.078 126.088  1.00  0.00            
ATOM   2184  H   ASP A 230      82.788  88.658 125.178  1.00  0.00            
ATOM   2185  CA  ASP A 230      81.578  88.468 126.798  1.00  0.00            
ATOM   2186  CB  ASP A 230      81.078  87.188 126.118  1.00  0.00            
ATOM   2187  CG  ASP A 230      80.238  87.498 124.878  1.00  0.00            
ATOM   2188  OD1 ASP A 230      79.238  88.218 125.088  1.00  0.00            
ATOM   2189  OD2 ASP A 230      80.718  87.318 123.748  1.00  0.00            
ATOM   2190  C   ASP A 230      81.978  88.038 128.218  1.00  0.00            
ATOM   2191  O   ASP A 230      81.158  88.038 129.128  1.00  0.00            
ATOM   2192  N   SER A 231      83.188  87.528 128.398  1.00  0.00            
ATOM   2193  H   SER A 231      83.798  87.388 127.618  1.00  0.00            
ATOM   2194  CA  SER A 231      83.798  87.188 129.698  1.00  0.00            
ATOM   2195  CB  SER A 231      85.198  86.588 129.528  1.00  0.00            
ATOM   2196  OG  SER A 231      84.928  85.208 129.258  1.00  0.00            
ATOM   2197  HG  SER A 231      84.738  84.728 130.108  1.00  0.00            
ATOM   2198  C   SER A 231      83.808  88.308 130.748  1.00  0.00            
ATOM   2199  O   SER A 231      83.758  87.968 131.918  1.00  0.00            
ATOM   2200  N   ARG A 232      83.828  89.558 130.278  1.00  0.00            
ATOM   2201  H   ARG A 232      83.808  89.808 129.318  1.00  0.00            
ATOM   2202  CA  ARG A 232      83.678  90.668 131.228  1.00  0.00            
ATOM   2203  CB  ARG A 232      83.628  92.018 130.508  1.00  0.00            
ATOM   2204  CG  ARG A 232      84.968  92.638 130.108  1.00  0.00            
ATOM   2205  CD  ARG A 232      85.638  93.298 131.318  1.00  0.00            
ATOM   2206  NE  ARG A 232      86.748  94.198 130.958  1.00  0.00            
ATOM   2207  HE  ARG A 232      86.388  94.948 130.408  1.00  0.00            
ATOM   2208  CZ  ARG A 232      88.048  94.148 131.318  1.00  0.00            
ATOM   2209  NH1 ARG A 232      88.558  93.338 132.248  1.00  0.00            
ATOM   2210 1HH1 ARG A 232      87.998  92.848 132.918  1.00  0.00            
ATOM   2211 2HH1 ARG A 232      89.548  93.258 132.308  1.00  0.00            
ATOM   2212  NH2 ARG A 232      88.898  95.088 130.868  1.00  0.00            
ATOM   2213 1HH2 ARG A 232      88.608  95.598 130.058  1.00  0.00            
ATOM   2214 2HH2 ARG A 232      89.768  95.308 131.308  1.00  0.00            
ATOM   2215  C   ARG A 232      82.378  90.498 132.018  1.00  0.00            
ATOM   2216  O   ARG A 232      82.358  90.708 133.228  1.00  0.00            
ATOM   2217  N   LEU A 233      81.278  90.178 131.338  1.00  0.00            
ATOM   2218  H   LEU A 233      81.258  90.068 130.348  1.00  0.00            
ATOM   2219  CA  LEU A 233      79.958  89.978 131.948  1.00  0.00            
ATOM   2220  CB  LEU A 233      78.928  90.108 130.818  1.00  0.00            
ATOM   2221  CG  LEU A 233      77.508  90.378 131.298  1.00  0.00            
ATOM   2222  CD1 LEU A 233      77.348  91.708 132.048  1.00  0.00            
ATOM   2223  CD2 LEU A 233      76.458  90.368 130.188  1.00  0.00            
ATOM   2224  C   LEU A 233      79.768  88.648 132.668  1.00  0.00            
ATOM   2225  O   LEU A 233      79.258  88.628 133.788  1.00  0.00            
ATOM   2226  N   ILE A 234      80.518  87.648 132.208  1.00  0.00            
ATOM   2227  H   ILE A 234      80.758  87.568 131.238  1.00  0.00            
ATOM   2228  CA  ILE A 234      80.678  86.368 132.908  1.00  0.00            
ATOM   2229  CB  ILE A 234      81.618  85.468 132.108  1.00  0.00            
ATOM   2230  CG1 ILE A 234      81.028  85.148 130.738  1.00  0.00            
ATOM   2231  CG2 ILE A 234      82.148  84.218 132.818  1.00  0.00            
ATOM   2232  CD  ILE A 234      79.838  84.188 130.728  1.00  0.00            
ATOM   2233  C   ILE A 234      81.198  86.478 134.348  1.00  0.00            
ATOM   2234  O   ILE A 234      80.518  86.188 135.328  1.00  0.00            
ATOM   2235  N   ASN A 235      82.378  87.078 134.488  1.00  0.00            
ATOM   2236  H   ASN A 235      82.798  87.528 133.698  1.00  0.00            
ATOM   2237  CA  ASN A 235      83.088  87.298 135.748  1.00  0.00            
ATOM   2238  CB  ASN A 235      84.488  87.848 135.428  1.00  0.00            
ATOM   2239  CG  ASN A 235      85.448  86.748 134.968  1.00  0.00            
ATOM   2240  OD1 ASN A 235      86.178  86.128 135.728  1.00  0.00            
ATOM   2241  ND2 ASN A 235      85.468  86.388 133.688  1.00  0.00            
ATOM   2242 1HD2 ASN A 235      84.938  86.928 133.038  1.00  0.00            
ATOM   2243 2HD2 ASN A 235      86.028  85.608 133.408  1.00  0.00            
ATOM   2244  C   ASN A 235      82.278  88.228 136.648  1.00  0.00            
ATOM   2245  O   ASN A 235      82.148  87.888 137.828  1.00  0.00            
ATOM   2246  N   TYR A 236      81.638  89.278 136.128  1.00  0.00            
ATOM   2247  H   TYR A 236      81.898  89.618 135.228  1.00  0.00            
ATOM   2248  CA  TYR A 236      80.698  90.068 136.938  1.00  0.00            
ATOM   2249  CB  TYR A 236      79.988  91.168 136.138  1.00  0.00            
ATOM   2250  CG  TYR A 236      78.958  91.998 136.908  1.00  0.00            
ATOM   2251  CD1 TYR A 236      79.418  93.118 137.588  1.00  0.00            
ATOM   2252  HD1 TYR A 236      80.268  93.658 137.188  1.00  0.00            
ATOM   2253  CD2 TYR A 236      77.668  91.588 137.188  1.00  0.00            
ATOM   2254  HD2 TYR A 236      77.058  91.018 136.478  1.00  0.00            
ATOM   2255  CE1 TYR A 236      78.668  93.738 138.578  1.00  0.00            
ATOM   2256  HE1 TYR A 236      78.988  94.698 138.998  1.00  0.00            
ATOM   2257  CE2 TYR A 236      76.958  92.108 138.258  1.00  0.00            
ATOM   2258  HE2 TYR A 236      76.048  91.588 138.548  1.00  0.00            
ATOM   2259  CZ  TYR A 236      77.418  93.238 138.928  1.00  0.00            
ATOM   2260  OH  TYR A 236      76.648  93.678 139.968  1.00  0.00            
ATOM   2261  HH  TYR A 236      75.988  93.058 140.398  1.00  0.00            
ATOM   2262  C   TYR A 236      79.658  89.188 137.618  1.00  0.00            
ATOM   2263  O   TYR A 236      79.308  89.408 138.778  1.00  0.00            
ATOM   2264  N   LEU A 237      78.988  88.448 136.748  1.00  0.00            
ATOM   2265  H   LEU A 237      79.318  88.278 135.818  1.00  0.00            
ATOM   2266  CA  LEU A 237      77.968  87.468 137.138  1.00  0.00            
ATOM   2267  CB  LEU A 237      77.378  86.748 135.928  1.00  0.00            
ATOM   2268  CG  LEU A 237      76.598  87.728 135.048  1.00  0.00            
ATOM   2269  CD1 LEU A 237      76.378  87.028 133.708  1.00  0.00            
ATOM   2270  CD2 LEU A 237      75.278  88.198 135.668  1.00  0.00            
ATOM   2271  C   LEU A 237      78.378  86.438 138.208  1.00  0.00            
ATOM   2272  O   LEU A 237      77.668  86.258 139.188  1.00  0.00            
ATOM   2273  N   VAL A 238      79.528  85.808 137.998  1.00  0.00            
ATOM   2274  H   VAL A 238      79.898  85.908 137.078  1.00  0.00            
ATOM   2275  CA  VAL A 238      80.258  84.958 138.948  1.00  0.00            
ATOM   2276  CB  VAL A 238      81.658  84.688 138.398  1.00  0.00            
ATOM   2277  CG1 VAL A 238      82.478  83.788 139.318  1.00  0.00            
ATOM   2278  CG2 VAL A 238      81.608  83.928 137.078  1.00  0.00            
ATOM   2279  C   VAL A 238      80.388  85.658 140.308  1.00  0.00            
ATOM   2280  O   VAL A 238      80.028  85.128 141.348  1.00  0.00            
ATOM   2281  N   GLU A 239      80.898  86.878 140.178  1.00  0.00            
ATOM   2282  H   GLU A 239      81.318  87.238 139.338  1.00  0.00            
ATOM   2283  CA  GLU A 239      81.168  87.758 141.318  1.00  0.00            
ATOM   2284  CB  GLU A 239      81.948  89.048 141.028  1.00  0.00            
ATOM   2285  CG  GLU A 239      83.298  88.618 140.448  1.00  0.00            
ATOM   2286  CD  GLU A 239      84.278  88.268 141.568  1.00  0.00            
ATOM   2287  OE1 GLU A 239      84.268  88.858 142.668  1.00  0.00            
ATOM   2288  OE2 GLU A 239      85.168  87.388 141.438  1.00  0.00            
ATOM   2289  C   GLU A 239      79.948  88.228 142.118  1.00  0.00            
ATOM   2290  O   GLU A 239      79.988  88.248 143.348  1.00  0.00            
ATOM   2291  N   GLU A 240      78.888  88.668 141.448  1.00  0.00            
ATOM   2292  H   GLU A 240      79.058  89.058 140.548  1.00  0.00            
ATOM   2293  CA  GLU A 240      77.608  89.048 142.068  1.00  0.00            
ATOM   2294  CB  GLU A 240      76.748  89.648 140.968  1.00  0.00            
ATOM   2295  CG  GLU A 240      75.488  90.218 141.638  1.00  0.00            
ATOM   2296  CD  GLU A 240      75.618  91.698 142.038  1.00  0.00            
ATOM   2297  OE1 GLU A 240      76.398  91.968 142.968  1.00  0.00            
ATOM   2298  OE2 GLU A 240      74.838  92.538 141.538  1.00  0.00            
ATOM   2299  C   GLU A 240      76.948  87.798 142.648  1.00  0.00            
ATOM   2300  O   GLU A 240      76.558  87.888 143.818  1.00  0.00            
ATOM   2301  N   PHE A 241      76.948  86.628 141.998  1.00  0.00            
ATOM   2302  H   PHE A 241      77.098  86.608 141.018  1.00  0.00            
ATOM   2303  CA  PHE A 241      76.458  85.378 142.588  1.00  0.00            
ATOM   2304  CB  PHE A 241      76.338  84.448 141.378  1.00  0.00            
ATOM   2305  CG  PHE A 241      76.038  82.988 141.738  1.00  0.00            
ATOM   2306  CD1 PHE A 241      77.038  82.128 142.168  1.00  0.00            
ATOM   2307  HD1 PHE A 241      78.068  82.478 142.148  1.00  0.00            
ATOM   2308  CD2 PHE A 241      74.758  82.478 141.548  1.00  0.00            
ATOM   2309  HD2 PHE A 241      74.008  83.178 141.188  1.00  0.00            
ATOM   2310  CE1 PHE A 241      76.788  80.788 142.428  1.00  0.00            
ATOM   2311  HE1 PHE A 241      77.508  80.018 142.688  1.00  0.00            
ATOM   2312  CE2 PHE A 241      74.438  81.168 141.908  1.00  0.00            
ATOM   2313  HE2 PHE A 241      73.408  80.828 141.968  1.00  0.00            
ATOM   2314  CZ  PHE A 241      75.458  80.358 142.388  1.00  0.00            
ATOM   2315  HZ  PHE A 241      75.128  79.378 142.718  1.00  0.00            
ATOM   2316  C   PHE A 241      77.308  84.868 143.748  1.00  0.00            
ATOM   2317  O   PHE A 241      76.828  84.428 144.788  1.00  0.00            
ATOM   2318  N   LYS A 242      78.608  85.168 143.678  1.00  0.00            
ATOM   2319  H   LYS A 242      79.108  85.278 142.818  1.00  0.00            
ATOM   2320  CA  LYS A 242      79.578  84.918 144.758  1.00  0.00            
ATOM   2321  CB  LYS A 242      81.008  85.028 144.208  1.00  0.00            
ATOM   2322  CG  LYS A 242      82.138  84.568 145.128  1.00  0.00            
ATOM   2323  CD  LYS A 242      83.568  84.798 144.628  1.00  0.00            
ATOM   2324  CE  LYS A 242      84.188  86.058 145.218  1.00  0.00            
ATOM   2325  NZ  LYS A 242      85.468  86.298 144.528  1.00  0.00            
ATOM   2326  HZ1 LYS A 242      85.258  86.878 143.738  1.00  0.00            
ATOM   2327  HZ2 LYS A 242      86.098  86.738 145.158  1.00  0.00            
ATOM   2328  HZ3 LYS A 242      85.788  85.408 144.198  1.00  0.00            
ATOM   2329  C   LYS A 242      79.358  85.778 146.008  1.00  0.00            
ATOM   2330  O   LYS A 242      79.328  85.348 147.158  1.00  0.00            
ATOM   2331  N   LYS A 243      78.968  87.028 145.768  1.00  0.00            
ATOM   2332  H   LYS A 243      79.078  87.388 144.838  1.00  0.00            
ATOM   2333  CA  LYS A 243      78.558  87.988 146.788  1.00  0.00            
ATOM   2334  CB  LYS A 243      78.358  89.318 146.058  1.00  0.00            
ATOM   2335  CG  LYS A 243      78.098  90.488 147.018  1.00  0.00            
ATOM   2336  CD  LYS A 243      77.838  91.788 146.248  1.00  0.00            
ATOM   2337  CE  LYS A 243      79.118  92.348 145.628  1.00  0.00            
ATOM   2338  NZ  LYS A 243      78.818  93.638 144.988  1.00  0.00            
ATOM   2339  HZ1 LYS A 243      79.688  93.948 144.598  1.00  0.00            
ATOM   2340  HZ2 LYS A 243      78.078  93.648 144.318  1.00  0.00            
ATOM   2341  HZ3 LYS A 243      78.538  94.288 145.698  1.00  0.00            
ATOM   2342  C   LYS A 243      77.278  87.538 147.508  1.00  0.00            
ATOM   2343  O   LYS A 243      77.278  87.428 148.728  1.00  0.00            
ATOM   2344  N   ASP A 244      76.198  87.618 146.738  1.00  0.00            
ATOM   2345  H   ASP A 244      76.338  87.858 145.778  1.00  0.00            
ATOM   2346  CA  ASP A 244      74.838  87.288 147.178  1.00  0.00            
ATOM   2347  CB  ASP A 244      74.008  87.448 145.908  1.00  0.00            
ATOM   2348  CG  ASP A 244      73.108  88.678 145.988  1.00  0.00            
ATOM   2349  OD1 ASP A 244      72.368  88.798 146.988  1.00  0.00            
ATOM   2350  OD2 ASP A 244      73.208  89.468 145.018  1.00  0.00            
ATOM   2351  C   ASP A 244      74.608  85.888 147.768  1.00  0.00            
ATOM   2352  O   ASP A 244      74.038  85.758 148.848  1.00  0.00            
ATOM   2353  N   GLN A 245      74.988  84.888 146.978  1.00  0.00            
ATOM   2354  H   GLN A 245      75.428  85.128 146.118  1.00  0.00            
ATOM   2355  CA  GLN A 245      74.698  83.458 147.138  1.00  0.00            
ATOM   2356  CB  GLN A 245      73.998  82.868 145.908  1.00  0.00            
ATOM   2357  CG  GLN A 245      72.568  83.388 145.758  1.00  0.00            
ATOM   2358  CD  GLN A 245      71.928  82.828 144.478  1.00  0.00            
ATOM   2359  OE1 GLN A 245      72.178  83.338 143.388  1.00  0.00            
ATOM   2360  NE2 GLN A 245      70.798  82.138 144.638  1.00  0.00            
ATOM   2361 1HE2 GLN A 245      70.378  81.968 145.528  1.00  0.00            
ATOM   2362 2HE2 GLN A 245      70.368  81.648 143.888  1.00  0.00            
ATOM   2363  C   GLN A 245      75.828  82.558 147.648  1.00  0.00            
ATOM   2364  O   GLN A 245      75.588  81.388 147.908  1.00  0.00            
ATOM   2365  N   GLY A 246      77.008  83.148 147.778  1.00  0.00            
ATOM   2366  H   GLY A 246      77.228  84.038 147.368  1.00  0.00            
ATOM   2367  CA  GLY A 246      78.148  82.458 148.408  1.00  0.00            
ATOM   2368  C   GLY A 246      78.648  81.158 147.808  1.00  0.00            
ATOM   2369  O   GLY A 246      79.368  80.488 148.548  1.00  0.00            
ATOM   2370  N   ILE A 247      78.628  81.088 146.478  1.00  0.00            
ATOM   2371  H   ILE A 247      78.418  81.908 145.928  1.00  0.00            
ATOM   2372  CA  ILE A 247      78.958  79.828 145.798  1.00  0.00            
ATOM   2373  CB  ILE A 247      77.698  79.108 145.318  1.00  0.00            
ATOM   2374  CG1 ILE A 247      76.728  78.828 146.468  1.00  0.00            
ATOM   2375  CG2 ILE A 247      77.868  77.708 144.738  1.00  0.00            
ATOM   2376  CD  ILE A 247      77.208  78.098 147.728  1.00  0.00            
ATOM   2377  C   ILE A 247      79.918  80.118 144.638  1.00  0.00            
ATOM   2378  O   ILE A 247      79.808  81.168 143.998  1.00  0.00            
ATOM   2379  N   ASP A 248      80.848  79.218 144.348  1.00  0.00            
ATOM   2380  H   ASP A 248      81.348  78.638 144.988  1.00  0.00            
ATOM   2381  CA  ASP A 248      81.478  79.418 143.028  1.00  0.00            
ATOM   2382  CB  ASP A 248      82.818  78.698 142.908  1.00  0.00            
ATOM   2383  CG  ASP A 248      83.718  78.908 141.678  1.00  0.00            
ATOM   2384  OD1 ASP A 248      83.748  80.028 141.128  1.00  0.00            
ATOM   2385  OD2 ASP A 248      84.338  77.928 141.238  1.00  0.00            
ATOM   2386  C   ASP A 248      80.738  78.968 141.768  1.00  0.00            
ATOM   2387  O   ASP A 248      80.018  77.968 141.788  1.00  0.00            
ATOM   2388  N   LEU A 249      81.028  79.628 140.648  1.00  0.00            
ATOM   2389  H   LEU A 249      81.678  80.388 140.758  1.00  0.00            
ATOM   2390  CA  LEU A 249      80.558  79.288 139.298  1.00  0.00            
ATOM   2391  CB  LEU A 249      79.738  80.498 138.868  1.00  0.00            
ATOM   2392  CG  LEU A 249      78.488  80.078 138.088  1.00  0.00            
ATOM   2393  CD1 LEU A 249      77.518  79.488 139.118  1.00  0.00            
ATOM   2394  CD2 LEU A 249      77.828  81.328 137.488  1.00  0.00            
ATOM   2395  C   LEU A 249      81.628  78.838 138.298  1.00  0.00            
ATOM   2396  O   LEU A 249      81.408  77.948 137.488  1.00  0.00            
ATOM   2397  N   ARG A 250      82.838  79.358 138.498  1.00  0.00            
ATOM   2398  H   ARG A 250      83.108  79.808 139.348  1.00  0.00            
ATOM   2399  CA  ARG A 250      83.958  79.178 137.568  1.00  0.00            
ATOM   2400  CB  ARG A 250      85.198  79.918 138.078  1.00  0.00            
ATOM   2401  CG  ARG A 250      85.318  81.338 137.518  1.00  0.00            
ATOM   2402  CD  ARG A 250      86.048  82.238 138.518  1.00  0.00            
ATOM   2403  NE  ARG A 250      85.998  83.658 138.178  1.00  0.00            
ATOM   2404  HE  ARG A 250      86.128  83.848 137.198  1.00  0.00            
ATOM   2405  CZ  ARG A 250      85.788  84.708 138.988  1.00  0.00            
ATOM   2406  NH1 ARG A 250      85.638  84.538 140.308  1.00  0.00            
ATOM   2407 1HH1 ARG A 250      85.698  83.648 140.768  1.00  0.00            
ATOM   2408 2HH1 ARG A 250      85.748  85.388 140.808  1.00  0.00            
ATOM   2409  NH2 ARG A 250      85.878  85.938 138.458  1.00  0.00            
ATOM   2410 1HH2 ARG A 250      85.868  86.168 137.488  1.00  0.00            
ATOM   2411 2HH2 ARG A 250      86.038  86.718 139.058  1.00  0.00            
ATOM   2412  C   ARG A 250      84.318  77.698 137.438  1.00  0.00            
ATOM   2413  O   ARG A 250      84.848  77.348 136.388  1.00  0.00            
ATOM   2414  N   ASN A 251      84.428  77.048 138.598  1.00  0.00            
ATOM   2415  H   ASN A 251      84.468  77.568 139.448  1.00  0.00            
ATOM   2416  CA  ASN A 251      84.948  75.678 138.688  1.00  0.00            
ATOM   2417  CB  ASN A 251      85.098  75.318 140.168  1.00  0.00            
ATOM   2418  CG  ASN A 251      85.728  73.988 140.588  1.00  0.00            
ATOM   2419  OD1 ASN A 251      86.188  73.208 139.758  1.00  0.00            
ATOM   2420  ND2 ASN A 251      85.668  73.778 141.898  1.00  0.00            
ATOM   2421 1HD2 ASN A 251      85.338  74.518 142.488  1.00  0.00            
ATOM   2422 2HD2 ASN A 251      85.778  72.838 142.228  1.00  0.00            
ATOM   2423  C   ASN A 251      84.078  74.688 137.908  1.00  0.00            
ATOM   2424  O   ASN A 251      84.668  73.888 137.188  1.00  0.00            
ATOM   2425  N   ASP A 252      82.758  74.778 138.018  1.00  0.00            
ATOM   2426  H   ASP A 252      82.268  75.358 138.668  1.00  0.00            
ATOM   2427  CA  ASP A 252      81.918  73.828 137.278  1.00  0.00            
ATOM   2428  CB  ASP A 252      80.628  73.618 138.068  1.00  0.00            
ATOM   2429  CG  ASP A 252      79.818  72.478 137.458  1.00  0.00            
ATOM   2430  OD1 ASP A 252      78.848  72.828 136.748  1.00  0.00            
ATOM   2431  OD2 ASP A 252      80.118  71.278 137.608  1.00  0.00            
ATOM   2432  C   ASP A 252      81.758  74.018 135.768  1.00  0.00            
ATOM   2433  O   ASP A 252      81.248  75.068 135.388  1.00  0.00            
ATOM   2434  N   PRO A 253      82.108  73.018 134.958  1.00  0.00            
ATOM   2435  CA  PRO A 253      82.168  73.208 133.508  1.00  0.00            
ATOM   2436  CB  PRO A 253      82.708  71.928 132.878  1.00  0.00            
ATOM   2437  CG  PRO A 253      83.578  71.428 134.028  1.00  0.00            
ATOM   2438  CD  PRO A 253      82.918  71.848 135.348  1.00  0.00            
ATOM   2439  C   PRO A 253      80.798  73.578 132.918  1.00  0.00            
ATOM   2440  O   PRO A 253      80.648  74.548 132.188  1.00  0.00            
ATOM   2441  N   LEU A 254      79.758  72.898 133.408  1.00  0.00            
ATOM   2442  H   LEU A 254      79.778  72.178 134.098  1.00  0.00            
ATOM   2443  CA  LEU A 254      78.338  73.078 133.068  1.00  0.00            
ATOM   2444  CB  LEU A 254      77.368  72.098 133.728  1.00  0.00            
ATOM   2445  CG  LEU A 254      75.888  72.308 133.418  1.00  0.00            
ATOM   2446  CD1 LEU A 254      75.428  71.298 132.368  1.00  0.00            
ATOM   2447  CD2 LEU A 254      75.028  71.988 134.648  1.00  0.00            
ATOM   2448  C   LEU A 254      77.938  74.518 133.398  1.00  0.00            
ATOM   2449  O   LEU A 254      77.538  75.188 132.438  1.00  0.00            
ATOM   2450  N   ALA A 255      78.108  74.958 134.638  1.00  0.00            
ATOM   2451  H   ALA A 255      78.438  74.358 135.358  1.00  0.00            
ATOM   2452  CA  ALA A 255      77.808  76.358 134.978  1.00  0.00            
ATOM   2453  CB  ALA A 255      78.188  76.718 136.418  1.00  0.00            
ATOM   2454  C   ALA A 255      78.378  77.428 134.048  1.00  0.00            
ATOM   2455  O   ALA A 255      77.568  78.078 133.388  1.00  0.00            
ATOM   2456  N   MET A 256      79.658  77.208 133.758  1.00  0.00            
ATOM   2457  H   MET A 256      80.298  76.508 134.068  1.00  0.00            
ATOM   2458  CA  MET A 256      80.358  78.068 132.788  1.00  0.00            
ATOM   2459  CB  MET A 256      81.828  77.668 132.788  1.00  0.00            
ATOM   2460  CG  MET A 256      82.688  78.408 133.818  1.00  0.00            
ATOM   2461  SD  MET A 256      82.618  80.228 133.918  1.00  0.00            
ATOM   2462  CE  MET A 256      81.528  80.538 135.288  1.00  0.00            
ATOM   2463  C   MET A 256      79.828  78.178 131.358  1.00  0.00            
ATOM   2464  O   MET A 256      79.608  79.288 130.878  1.00  0.00            
ATOM   2465  N   GLN A 257      79.428  77.028 130.828  1.00  0.00            
ATOM   2466  H   GLN A 257      79.518  76.178 131.338  1.00  0.00            
ATOM   2467  CA  GLN A 257      78.828  76.738 129.518  1.00  0.00            
ATOM   2468  CB  GLN A 257      78.718  75.228 129.298  1.00  0.00            
ATOM   2469  CG  GLN A 257      78.638  74.838 127.818  1.00  0.00            
ATOM   2470  CD  GLN A 257      79.788  75.158 126.858  1.00  0.00            
ATOM   2471  OE1 GLN A 257      79.878  76.178 126.178  1.00  0.00            
ATOM   2472  NE2 GLN A 257      80.958  74.578 127.098  1.00  0.00            
ATOM   2473 1HE2 GLN A 257      81.028  73.918 127.848  1.00  0.00            
ATOM   2474 2HE2 GLN A 257      81.748  75.078 126.738  1.00  0.00            
ATOM   2475  C   GLN A 257      77.488  77.478 129.438  1.00  0.00            
ATOM   2476  O   GLN A 257      77.238  78.458 128.738  1.00  0.00            
ATOM   2477  N   ARG A 258      76.588  77.078 130.328  1.00  0.00            
ATOM   2478  H   ARG A 258      76.758  76.328 130.958  1.00  0.00            
ATOM   2479  CA  ARG A 258      75.218  77.598 130.408  1.00  0.00            
ATOM   2480  CB  ARG A 258      74.478  76.888 131.538  1.00  0.00            
ATOM   2481  CG  ARG A 258      74.058  75.438 131.278  1.00  0.00            
ATOM   2482  CD  ARG A 258      73.358  74.628 132.368  1.00  0.00            
ATOM   2483  NE  ARG A 258      72.038  75.148 132.728  1.00  0.00            
ATOM   2484  HE  ARG A 258      71.588  75.788 132.088  1.00  0.00            
ATOM   2485  CZ  ARG A 258      71.408  74.978 133.898  1.00  0.00            
ATOM   2486  NH1 ARG A 258      72.078  74.328 134.868  1.00  0.00            
ATOM   2487 1HH1 ARG A 258      73.018  74.038 134.728  1.00  0.00            
ATOM   2488 2HH1 ARG A 258      71.678  74.378 135.788  1.00  0.00            
ATOM   2489  NH2 ARG A 258      70.268  75.578 134.238  1.00  0.00            
ATOM   2490 1HH2 ARG A 258      69.848  76.208 133.588  1.00  0.00            
ATOM   2491 2HH2 ARG A 258      69.868  75.388 135.138  1.00  0.00            
ATOM   2492  C   ARG A 258      75.118  79.108 130.648  1.00  0.00            
ATOM   2493  O   ARG A 258      74.338  79.788 129.988  1.00  0.00            
ATOM   2494  N   LEU A 259      75.998  79.568 131.538  1.00  0.00            
ATOM   2495  H   LEU A 259      76.458  78.958 132.178  1.00  0.00            
ATOM   2496  CA  LEU A 259      76.218  80.968 131.918  1.00  0.00            
ATOM   2497  CB  LEU A 259      77.318  81.148 132.968  1.00  0.00            
ATOM   2498  CG  LEU A 259      77.448  82.628 133.348  1.00  0.00            
ATOM   2499  CD1 LEU A 259      76.248  83.108 134.168  1.00  0.00            
ATOM   2500  CD2 LEU A 259      78.688  82.908 134.198  1.00  0.00            
ATOM   2501  C   LEU A 259      76.598  81.718 130.648  1.00  0.00            
ATOM   2502  O   LEU A 259      76.108  82.828 130.418  1.00  0.00            
ATOM   2503  N   LYS A 260      77.508  81.098 129.908  1.00  0.00            
ATOM   2504  H   LYS A 260      77.948  80.238 130.178  1.00  0.00            
ATOM   2505  CA  LYS A 260      78.058  81.628 128.648  1.00  0.00            
ATOM   2506  CB  LYS A 260      79.208  80.848 128.028  1.00  0.00            
ATOM   2507  CG  LYS A 260      79.858  81.358 126.748  1.00  0.00            
ATOM   2508  CD  LYS A 260      81.008  80.458 126.308  1.00  0.00            
ATOM   2509  CE  LYS A 260      81.258  80.758 124.828  1.00  0.00            
ATOM   2510  NZ  LYS A 260      82.318  79.928 124.248  1.00  0.00            
ATOM   2511  HZ1 LYS A 260      82.218  78.958 124.478  1.00  0.00            
ATOM   2512  HZ2 LYS A 260      82.208  80.048 123.258  1.00  0.00            
ATOM   2513  HZ3 LYS A 260      83.158  80.318 124.608  1.00  0.00            
ATOM   2514  C   LYS A 260      76.938  81.938 127.658  1.00  0.00            
ATOM   2515  O   LYS A 260      76.638  83.068 127.288  1.00  0.00            
ATOM   2516  N   GLU A 261      76.138  80.898 127.428  1.00  0.00            
ATOM   2517  H   GLU A 261      76.508  80.008 127.678  1.00  0.00            
ATOM   2518  CA  GLU A 261      74.988  80.978 126.528  1.00  0.00            
ATOM   2519  CB  GLU A 261      74.308  79.608 126.408  1.00  0.00            
ATOM   2520  CG  GLU A 261      75.188  78.598 125.678  1.00  0.00            
ATOM   2521  CD  GLU A 261      74.438  77.438 125.018  1.00  0.00            
ATOM   2522  OE1 GLU A 261      74.088  76.498 125.758  1.00  0.00            
ATOM   2523  OE2 GLU A 261      74.258  77.438 123.778  1.00  0.00            
ATOM   2524  C   GLU A 261      73.908  82.018 126.848  1.00  0.00            
ATOM   2525  O   GLU A 261      73.468  82.798 126.008  1.00  0.00            
ATOM   2526  N   ALA A 262      73.518  82.018 128.118  1.00  0.00            
ATOM   2527  H   ALA A 262      73.918  81.328 128.728  1.00  0.00            
ATOM   2528  CA  ALA A 262      72.618  83.028 128.698  1.00  0.00            
ATOM   2529  CB  ALA A 262      72.098  82.728 130.108  1.00  0.00            
ATOM   2530  C   ALA A 262      73.228  84.428 128.708  1.00  0.00            
ATOM   2531  O   ALA A 262      72.548  85.278 128.128  1.00  0.00            
ATOM   2532  N   ALA A 263      74.538  84.518 128.928  1.00  0.00            
ATOM   2533  H   ALA A 263      74.958  83.858 129.558  1.00  0.00            
ATOM   2534  CA  ALA A 263      75.198  85.828 128.828  1.00  0.00            
ATOM   2535  CB  ALA A 263      76.598  85.828 129.438  1.00  0.00            
ATOM   2536  C   ALA A 263      75.298  86.458 127.438  1.00  0.00            
ATOM   2537  O   ALA A 263      74.748  87.548 127.288  1.00  0.00            
ATOM   2538  N   GLU A 264      75.868  85.728 126.488  1.00  0.00            
ATOM   2539  H   GLU A 264      76.378  84.868 126.588  1.00  0.00            
ATOM   2540  CA  GLU A 264      75.938  86.208 125.098  1.00  0.00            
ATOM   2541  CB  GLU A 264      76.388  85.058 124.198  1.00  0.00            
ATOM   2542  CG  GLU A 264      77.918  85.058 124.278  1.00  0.00            
ATOM   2543  CD  GLU A 264      78.448  84.028 123.268  1.00  0.00            
ATOM   2544  OE1 GLU A 264      78.138  84.198 122.068  1.00  0.00            
ATOM   2545  OE2 GLU A 264      78.938  82.958 123.688  1.00  0.00            
ATOM   2546  C   GLU A 264      74.608  86.778 124.578  1.00  0.00            
ATOM   2547  O   GLU A 264      74.638  87.868 124.018  1.00  0.00            
ATOM   2548  N   LYS A 265      73.488  86.088 124.808  1.00  0.00            
ATOM   2549  H   LYS A 265      73.528  85.098 124.928  1.00  0.00            
ATOM   2550  CA  LYS A 265      72.108  86.558 124.628  1.00  0.00            
ATOM   2551  CB  LYS A 265      71.188  85.458 125.158  1.00  0.00            
ATOM   2552  CG  LYS A 265      69.778  85.578 124.578  1.00  0.00            
ATOM   2553  CD  LYS A 265      68.718  84.738 125.298  1.00  0.00            
ATOM   2554  CE  LYS A 265      67.308  84.748 124.678  1.00  0.00            
ATOM   2555  NZ  LYS A 265      66.818  86.108 124.438  1.00  0.00            
ATOM   2556  HZ1 LYS A 265      65.818  86.148 124.348  1.00  0.00            
ATOM   2557  HZ2 LYS A 265      66.918  86.758 125.198  1.00  0.00            
ATOM   2558  HZ3 LYS A 265      67.118  86.588 123.618  1.00  0.00            
ATOM   2559  C   LYS A 265      71.828  87.858 125.368  1.00  0.00            
ATOM   2560  O   LYS A 265      71.468  88.838 124.718  1.00  0.00            
ATOM   2561  N   ALA A 266      72.018  87.858 126.688  1.00  0.00            
ATOM   2562  H   ALA A 266      72.038  87.028 127.238  1.00  0.00            
ATOM   2563  CA  ALA A 266      71.598  89.028 127.478  1.00  0.00            
ATOM   2564  CB  ALA A 266      71.728  88.608 128.948  1.00  0.00            
ATOM   2565  C   ALA A 266      72.338  90.308 127.128  1.00  0.00            
ATOM   2566  O   ALA A 266      71.778  91.408 127.148  1.00  0.00            
ATOM   2567  N   LYS A 267      73.548  90.158 126.598  1.00  0.00            
ATOM   2568  H   LYS A 267      73.998  89.268 126.718  1.00  0.00            
ATOM   2569  CA  LYS A 267      74.398  91.248 126.078  1.00  0.00            
ATOM   2570  CB  LYS A 267      75.808  90.778 125.718  1.00  0.00            
ATOM   2571  CG  LYS A 267      76.608  91.758 124.858  1.00  0.00            
ATOM   2572  CD  LYS A 267      77.688  91.088 124.008  1.00  0.00            
ATOM   2573  CE  LYS A 267      76.958  90.228 122.968  1.00  0.00            
ATOM   2574  NZ  LYS A 267      77.768  89.048 122.648  1.00  0.00            
ATOM   2575  HZ1 LYS A 267      77.948  88.588 123.508  1.00  0.00            
ATOM   2576  HZ2 LYS A 267      77.318  88.388 122.038  1.00  0.00            
ATOM   2577  HZ3 LYS A 267      78.608  89.388 122.228  1.00  0.00            
ATOM   2578  C   LYS A 267      73.698  92.028 124.968  1.00  0.00            
ATOM   2579  O   LYS A 267      73.768  93.258 124.868  1.00  0.00            
ATOM   2580  N   ILE A 268      73.188  91.228 124.038  1.00  0.00            
ATOM   2581  H   ILE A 268      73.328  90.238 124.028  1.00  0.00            
ATOM   2582  CA  ILE A 268      72.338  91.738 122.948  1.00  0.00            
ATOM   2583  CB  ILE A 268      72.138  90.718 121.818  1.00  0.00            
ATOM   2584  CG1 ILE A 268      73.498  90.338 121.228  1.00  0.00            
ATOM   2585  CG2 ILE A 268      71.478  91.498 120.678  1.00  0.00            
ATOM   2586  CD  ILE A 268      73.488  89.118 120.318  1.00  0.00            
ATOM   2587  C   ILE A 268      71.048  92.378 123.438  1.00  0.00            
ATOM   2588  O   ILE A 268      70.838  93.578 123.228  1.00  0.00            
ATOM   2589  N   GLU A 269      70.408  91.688 124.378  1.00  0.00            
ATOM   2590  H   GLU A 269      70.808  90.858 124.768  1.00  0.00            
ATOM   2591  CA  GLU A 269      69.158  92.088 125.048  1.00  0.00            
ATOM   2592  CB  GLU A 269      68.708  91.068 126.098  1.00  0.00            
ATOM   2593  CG  GLU A 269      68.338  89.688 125.548  1.00  0.00            
ATOM   2594  CD  GLU A 269      67.928  88.808 126.718  1.00  0.00            
ATOM   2595  OE1 GLU A 269      67.078  89.278 127.498  1.00  0.00            
ATOM   2596  OE2 GLU A 269      68.148  87.578 126.738  1.00  0.00            
ATOM   2597  C   GLU A 269      69.198  93.468 125.698  1.00  0.00            
ATOM   2598  O   GLU A 269      68.458  94.388 125.358  1.00  0.00            
ATOM   2599  N   LEU A 270      70.318  93.578 126.418  1.00  0.00            
ATOM   2600  H   LEU A 270      70.838  92.828 126.808  1.00  0.00            
ATOM   2601  CA  LEU A 270      70.688  94.848 127.068  1.00  0.00            
ATOM   2602  CB  LEU A 270      71.948  94.508 127.878  1.00  0.00            
ATOM   2603  CG  LEU A 270      71.608  93.668 129.108  1.00  0.00            
ATOM   2604  CD1 LEU A 270      72.878  93.158 129.778  1.00  0.00            
ATOM   2605  CD2 LEU A 270      70.728  94.538 130.008  1.00  0.00            
ATOM   2606  C   LEU A 270      70.938  96.018 126.118  1.00  0.00            
ATOM   2607  O   LEU A 270      70.398  97.098 126.338  1.00  0.00            
ATOM   2608  N   SER A 271      71.668  95.688 125.058  1.00  0.00            
ATOM   2609  H   SER A 271      72.088  94.778 125.058  1.00  0.00            
ATOM   2610  CA  SER A 271      72.148  96.638 124.038  1.00  0.00            
ATOM   2611  CB  SER A 271      73.168  95.908 123.158  1.00  0.00            
ATOM   2612  OG  SER A 271      73.708  96.878 122.258  1.00  0.00            
ATOM   2613  HG  SER A 271      73.908  97.698 122.798  1.00  0.00            
ATOM   2614  C   SER A 271      71.058  97.278 123.178  1.00  0.00            
ATOM   2615  O   SER A 271      70.998  98.488 122.958  1.00  0.00            
ATOM   2616  N   SER A 272      70.018  96.478 122.958  1.00  0.00            
ATOM   2617  H   SER A 272      70.018  95.478 123.068  1.00  0.00            
ATOM   2618  CA  SER A 272      68.748  96.848 122.318  1.00  0.00            
ATOM   2619  CB  SER A 272      68.088  95.708 121.548  1.00  0.00            
ATOM   2620  OG  SER A 272      68.108  94.548 122.378  1.00  0.00            
ATOM   2621  HG  SER A 272      67.678  93.748 121.968  1.00  0.00            
ATOM   2622  C   SER A 272      67.698  97.278 123.348  1.00  0.00            
ATOM   2623  O   SER A 272      66.938  98.218 123.108  1.00  0.00            
ATOM   2624  N   ALA A 273      67.838  96.838 124.588  1.00  0.00            
ATOM   2625  H   ALA A 273      68.178  95.908 124.698  1.00  0.00            
ATOM   2626  CA  ALA A 273      66.958  97.338 125.658  1.00  0.00            
ATOM   2627  CB  ALA A 273      66.208  96.128 126.208  1.00  0.00            
ATOM   2628  C   ALA A 273      67.718  98.218 126.648  1.00  0.00            
ATOM   2629  O   ALA A 273      68.518  99.058 126.248  1.00  0.00            
ATOM   2630  N   GLN A 274      67.118  98.408 127.818  1.00  0.00            
ATOM   2631  H   GLN A 274      66.138  98.238 127.948  1.00  0.00            
ATOM   2632  CA  GLN A 274      67.768  99.108 128.938  1.00  0.00            
ATOM   2633  CB  GLN A 274      66.908 100.208 129.578  1.00  0.00            
ATOM   2634  CG  GLN A 274      66.528 101.278 128.548  1.00  0.00            
ATOM   2635  CD  GLN A 274      67.708 102.038 127.938  1.00  0.00            
ATOM   2636  OE1 GLN A 274      68.808 102.228 128.458  1.00  0.00            
ATOM   2637  NE2 GLN A 274      67.598 102.378 126.658  1.00  0.00            
ATOM   2638 1HE2 GLN A 274      66.858 101.978 126.118  1.00  0.00            
ATOM   2639 2HE2 GLN A 274      68.338 102.868 126.198  1.00  0.00            
ATOM   2640  C   GLN A 274      68.148  98.038 129.958  1.00  0.00            
ATOM   2641  O   GLN A 274      69.318  98.028 130.358  1.00  0.00            
ATOM   2642  N   GLN A 275      67.178  97.238 130.398  1.00  0.00            
ATOM   2643  H   GLN A 275      66.228  97.418 130.108  1.00  0.00            
ATOM   2644  CA  GLN A 275      67.428  96.198 131.398  1.00  0.00            
ATOM   2645  CB  GLN A 275      66.728  96.598 132.698  1.00  0.00            
ATOM   2646  CG  GLN A 275      65.268  97.048 132.768  1.00  0.00            
ATOM   2647  CD  GLN A 275      64.808  97.428 134.178  1.00  0.00            
ATOM   2648  OE1 GLN A 275      64.678  98.598 134.558  1.00  0.00            
ATOM   2649  NE2 GLN A 275      64.488  96.398 134.938  1.00  0.00            
ATOM   2650 1HE2 GLN A 275      64.568  95.498 134.498  1.00  0.00            
ATOM   2651 2HE2 GLN A 275      63.788  96.568 135.638  1.00  0.00            
ATOM   2652  C   GLN A 275      67.008  94.798 130.938  1.00  0.00            
ATOM   2653  O   GLN A 275      66.148  94.628 130.078  1.00  0.00            
ATOM   2654  N   THR A 276      67.568  93.748 131.538  1.00  0.00            
ATOM   2655  H   THR A 276      68.248  93.968 132.228  1.00  0.00            
ATOM   2656  CA  THR A 276      67.168  92.338 131.458  1.00  0.00            
ATOM   2657  CB  THR A 276      67.688  91.678 130.168  1.00  0.00            
ATOM   2658  OG1 THR A 276      66.808  90.578 129.918  1.00  0.00            
ATOM   2659  HG1 THR A 276      67.148  90.038 129.158  1.00  0.00            
ATOM   2660  CG2 THR A 276      69.098  91.118 130.278  1.00  0.00            
ATOM   2661  C   THR A 276      67.508  91.538 132.718  1.00  0.00            
ATOM   2662  O   THR A 276      68.648  91.568 133.178  1.00  0.00            
ATOM   2663  N   ASP A 277      66.538  90.808 133.258  1.00  0.00            
ATOM   2664  H   ASP A 277      65.588  91.038 133.048  1.00  0.00            
ATOM   2665  CA  ASP A 277      66.668  89.858 134.378  1.00  0.00            
ATOM   2666  CB  ASP A 277      65.298  89.658 135.028  1.00  0.00            
ATOM   2667  CG  ASP A 277      64.608  90.868 135.648  1.00  0.00            
ATOM   2668  OD1 ASP A 277      63.998  91.638 134.868  1.00  0.00            
ATOM   2669  OD2 ASP A 277      64.508  90.918 136.888  1.00  0.00            
ATOM   2670  C   ASP A 277      67.138  88.448 134.018  1.00  0.00            
ATOM   2671  O   ASP A 277      66.408  87.498 133.748  1.00  0.00            
ATOM   2672  N   VAL A 278      68.428  88.268 134.278  1.00  0.00            
ATOM   2673  H   VAL A 278      68.868  89.018 134.768  1.00  0.00            
ATOM   2674  CA  VAL A 278      69.118  86.988 134.058  1.00  0.00            
ATOM   2675  CB  VAL A 278      70.588  87.288 133.778  1.00  0.00            
ATOM   2676  CG1 VAL A 278      71.188  86.158 132.928  1.00  0.00            
ATOM   2677  CG2 VAL A 278      70.878  88.568 132.988  1.00  0.00            
ATOM   2678  C   VAL A 278      68.768  85.768 134.918  1.00  0.00            
ATOM   2679  O   VAL A 278      69.418  85.668 135.958  1.00  0.00            
ATOM   2680  N   ASN A 279      67.888  84.878 134.448  1.00  0.00            
ATOM   2681  H   ASN A 279      67.588  85.018 133.508  1.00  0.00            
ATOM   2682  CA  ASN A 279      67.198  83.768 135.128  1.00  0.00            
ATOM   2683  CB  ASN A 279      65.678  83.778 134.948  1.00  0.00            
ATOM   2684  CG  ASN A 279      65.098  83.008 136.138  1.00  0.00            
ATOM   2685  OD1 ASN A 279      65.408  81.858 136.438  1.00  0.00            
ATOM   2686  ND2 ASN A 279      64.358  83.718 136.978  1.00  0.00            
ATOM   2687 1HD2 ASN A 279      64.458  84.698 136.788  1.00  0.00            
ATOM   2688 2HD2 ASN A 279      63.698  83.318 137.618  1.00  0.00            
ATOM   2689  C   ASN A 279      67.778  82.418 134.688  1.00  0.00            
ATOM   2690  O   ASN A 279      67.558  82.088 133.528  1.00  0.00            
ATOM   2691  N   LEU A 280      68.528  81.788 135.598  1.00  0.00            
ATOM   2692  H   LEU A 280      68.678  82.178 136.508  1.00  0.00            
ATOM   2693  CA  LEU A 280      69.078  80.448 135.348  1.00  0.00            
ATOM   2694  CB  LEU A 280      70.598  80.598 135.448  1.00  0.00            
ATOM   2695  CG  LEU A 280      71.148  81.428 134.298  1.00  0.00            
ATOM   2696  CD1 LEU A 280      72.438  82.168 134.658  1.00  0.00            
ATOM   2697  CD2 LEU A 280      71.208  80.568 133.028  1.00  0.00            
ATOM   2698  C   LEU A 280      68.518  79.568 136.468  1.00  0.00            
ATOM   2699  O   LEU A 280      69.158  79.468 137.508  1.00  0.00            
ATOM   2700  N   PRO A 281      67.438  78.838 136.208  1.00  0.00            
ATOM   2701  CA  PRO A 281      66.828  77.818 137.078  1.00  0.00            
ATOM   2702  CB  PRO A 281      65.608  77.428 136.238  1.00  0.00            
ATOM   2703  CG  PRO A 281      65.238  78.558 135.288  1.00  0.00            
ATOM   2704  CD  PRO A 281      66.638  79.108 135.008  1.00  0.00            
ATOM   2705  C   PRO A 281      67.788  76.638 137.258  1.00  0.00            
ATOM   2706  O   PRO A 281      68.278  76.138 136.248  1.00  0.00            
ATOM   2707  N   TYR A 282      68.018  76.278 138.518  1.00  0.00            
ATOM   2708  H   TYR A 282      67.278  76.378 139.178  1.00  0.00            
ATOM   2709  CA  TYR A 282      68.938  75.188 138.878  1.00  0.00            
ATOM   2710  CB  TYR A 282      68.258  73.858 138.568  1.00  0.00            
ATOM   2711  CG  TYR A 282      67.308  73.348 139.658  1.00  0.00            
ATOM   2712  CD1 TYR A 282      67.818  72.768 140.818  1.00  0.00            
ATOM   2713  HD1 TYR A 282      68.888  72.828 140.998  1.00  0.00            
ATOM   2714  CD2 TYR A 282      65.948  73.328 139.368  1.00  0.00            
ATOM   2715  HD2 TYR A 282      65.518  73.768 138.468  1.00  0.00            
ATOM   2716  CE1 TYR A 282      66.938  72.078 141.648  1.00  0.00            
ATOM   2717  HE1 TYR A 282      67.358  71.648 142.558  1.00  0.00            
ATOM   2718  CE2 TYR A 282      65.058  72.688 140.218  1.00  0.00            
ATOM   2719  HE2 TYR A 282      64.058  72.588 139.798  1.00  0.00            
ATOM   2720  CZ  TYR A 282      65.598  71.988 141.298  1.00  0.00            
ATOM   2721  OH  TYR A 282      64.748  71.328 142.118  1.00  0.00            
ATOM   2722  HH  TYR A 282      63.838  71.208 141.708  1.00  0.00            
ATOM   2723  C   TYR A 282      70.348  75.328 138.298  1.00  0.00            
ATOM   2724  O   TYR A 282      70.598  74.868 137.188  1.00  0.00            
ATOM   2725  N   ILE A 283      71.298  75.978 138.968  1.00  0.00            
ATOM   2726  H   ILE A 283      71.148  76.408 139.858  1.00  0.00            
ATOM   2727  CA  ILE A 283      72.618  76.138 138.338  1.00  0.00            
ATOM   2728  CB  ILE A 283      72.888  77.578 137.898  1.00  0.00            
ATOM   2729  CG1 ILE A 283      74.048  77.948 136.978  1.00  0.00            
ATOM   2730  CG2 ILE A 283      72.998  78.518 139.098  1.00  0.00            
ATOM   2731  CD  ILE A 283      73.758  77.368 135.588  1.00  0.00            
ATOM   2732  C   ILE A 283      73.778  75.388 138.998  1.00  0.00            
ATOM   2733  O   ILE A 283      74.498  74.658 138.318  1.00  0.00            
ATOM   2734  N   THR A 284      74.048  75.718 140.258  1.00  0.00            
ATOM   2735  H   THR A 284      73.568  76.418 140.788  1.00  0.00            
ATOM   2736  CA  THR A 284      74.998  74.898 141.018  1.00  0.00            
ATOM   2737  CB  THR A 284      76.178  75.678 141.598  1.00  0.00            
ATOM   2738  OG1 THR A 284      75.868  77.058 141.808  1.00  0.00            
ATOM   2739  HG1 THR A 284      76.718  77.498 142.078  1.00  0.00            
ATOM   2740  CG2 THR A 284      77.428  75.408 140.748  1.00  0.00            
ATOM   2741  C   THR A 284      74.348  74.388 142.308  1.00  0.00            
ATOM   2742  O   THR A 284      73.138  74.518 142.478  1.00  0.00            
ATOM   2743  N   ALA A 285      75.018  73.408 142.918  1.00  0.00            
ATOM   2744  H   ALA A 285      75.748  72.918 142.438  1.00  0.00            
ATOM   2745  CA  ALA A 285      74.528  72.848 144.178  1.00  0.00            
ATOM   2746  CB  ALA A 285      73.708  71.558 144.078  1.00  0.00            
ATOM   2747  C   ALA A 285      75.678  72.748 145.188  1.00  0.00            
ATOM   2748  O   ALA A 285      76.808  72.548 144.758  1.00  0.00            
ATOM   2749  N   ASP A 286      75.328  73.158 146.408  1.00  0.00            
ATOM   2750  H   ASP A 286      74.528  73.698 146.658  1.00  0.00            
ATOM   2751  CA  ASP A 286      76.218  73.018 147.568  1.00  0.00            
ATOM   2752  CB  ASP A 286      76.678  74.398 148.018  1.00  0.00            
ATOM   2753  CG  ASP A 286      75.618  75.328 148.618  1.00  0.00            
ATOM   2754  OD1 ASP A 286      75.608  75.448 149.868  1.00  0.00            
ATOM   2755  OD2 ASP A 286      74.728  75.768 147.868  1.00  0.00            
ATOM   2756  C   ASP A 286      75.478  72.198 148.628  1.00  0.00            
ATOM   2757  O   ASP A 286      74.568  71.438 148.328  1.00  0.00            
ATOM   2758  N   ALA A 287      75.948  72.338 149.868  1.00  0.00            
ATOM   2759  H   ALA A 287      76.658  73.028 150.028  1.00  0.00            
ATOM   2760  CA  ALA A 287      75.578  71.588 151.078  1.00  0.00            
ATOM   2761  CB  ALA A 287      76.358  72.198 152.238  1.00  0.00            
ATOM   2762  C   ALA A 287      74.128  71.798 151.528  1.00  0.00            
ATOM   2763  O   ALA A 287      73.458  70.898 152.018  1.00  0.00            
ATOM   2764  N   THR A 288      73.748  73.068 151.428  1.00  0.00            
ATOM   2765  H   THR A 288      74.348  73.738 150.998  1.00  0.00            
ATOM   2766  CA  THR A 288      72.428  73.648 151.758  1.00  0.00            
ATOM   2767  CB  THR A 288      72.538  75.168 151.578  1.00  0.00            
ATOM   2768  OG1 THR A 288      72.928  75.568 150.268  1.00  0.00            
ATOM   2769  HG1 THR A 288      73.928  75.618 150.178  1.00  0.00            
ATOM   2770  CG2 THR A 288      73.388  75.848 152.658  1.00  0.00            
ATOM   2771  C   THR A 288      71.288  73.238 150.828  1.00  0.00            
ATOM   2772  O   THR A 288      70.178  73.658 151.168  1.00  0.00            
ATOM   2773  N   GLY A 289      71.668  72.958 149.588  1.00  0.00            
ATOM   2774  H   GLY A 289      72.388  73.518 149.178  1.00  0.00            
ATOM   2775  CA  GLY A 289      70.748  72.508 148.538  1.00  0.00            
ATOM   2776  C   GLY A 289      71.048  73.288 147.258  1.00  0.00            
ATOM   2777  O   GLY A 289      72.228  73.628 147.138  1.00  0.00            
ATOM   2778  N   PRO A 290      70.048  73.468 146.398  1.00  0.00            
ATOM   2779  CA  PRO A 290      70.088  74.098 145.078  1.00  0.00            
ATOM   2780  CB  PRO A 290      68.668  74.038 144.528  1.00  0.00            
ATOM   2781  CG  PRO A 290      67.958  72.978 145.378  1.00  0.00            
ATOM   2782  CD  PRO A 290      68.688  73.028 146.718  1.00  0.00            
ATOM   2783  C   PRO A 290      70.538  75.558 145.148  1.00  0.00            
ATOM   2784  O   PRO A 290      70.398  76.188 146.188  1.00  0.00            
ATOM   2785  N   LYS A 291      71.278  75.978 144.118  1.00  0.00            
ATOM   2786  H   LYS A 291      71.848  75.278 143.688  1.00  0.00            
ATOM   2787  CA  LYS A 291      71.428  77.388 143.758  1.00  0.00            
ATOM   2788  CB  LYS A 291      72.908  77.758 143.768  1.00  0.00            
ATOM   2789  CG  LYS A 291      73.418  77.948 145.198  1.00  0.00            
ATOM   2790  CD  LYS A 291      72.688  79.018 146.008  1.00  0.00            
ATOM   2791  CE  LYS A 291      72.818  78.898 147.528  1.00  0.00            
ATOM   2792  NZ  LYS A 291      72.228  77.678 148.078  1.00  0.00            
ATOM   2793  HZ1 LYS A 291      71.778  77.218 147.308  1.00  0.00            
ATOM   2794  HZ2 LYS A 291      72.898  77.068 148.498  1.00  0.00            
ATOM   2795  HZ3 LYS A 291      71.488  77.898 148.718  1.00  0.00            
ATOM   2796  C   LYS A 291      70.858  77.818 142.398  1.00  0.00            
ATOM   2797  O   LYS A 291      71.278  77.298 141.358  1.00  0.00            
ATOM   2798  N   HIS A 292      69.658  78.368 142.498  1.00  0.00            
ATOM   2799  H   HIS A 292      69.028  78.198 143.268  1.00  0.00            
ATOM   2800  CA  HIS A 292      68.998  79.058 141.378  1.00  0.00            
ATOM   2801  CB  HIS A 292      67.518  79.028 141.758  1.00  0.00            
ATOM   2802  CG  HIS A 292      66.958  77.598 141.678  1.00  0.00            
ATOM   2803  ND1 HIS A 292      66.148  77.178 140.718  1.00  0.00            
ATOM   2804  CD2 HIS A 292      66.698  76.778 142.688  1.00  0.00            
ATOM   2805  CE1 HIS A 292      65.478  76.098 141.118  1.00  0.00            
ATOM   2806  NE2 HIS A 292      65.808  75.838 142.378  1.00  0.00            
ATOM   2807  HE2 HIS A 292      65.398  75.168 142.998  1.00  0.00            
ATOM   2808  C   HIS A 292      69.488  80.508 141.298  1.00  0.00            
ATOM   2809  O   HIS A 292      69.878  81.068 142.318  1.00  0.00            
ATOM   2810  N   MET A 293      69.558  81.118 140.118  1.00  0.00            
ATOM   2811  H   MET A 293      69.288  80.708 139.248  1.00  0.00            
ATOM   2812  CA  MET A 293      70.138  82.438 139.818  1.00  0.00            
ATOM   2813  CB  MET A 293      71.488  82.118 139.158  1.00  0.00            
ATOM   2814  CG  MET A 293      72.348  83.348 138.878  1.00  0.00            
ATOM   2815  SD  MET A 293      73.858  82.768 138.028  1.00  0.00            
ATOM   2816  CE  MET A 293      74.778  84.288 137.908  1.00  0.00            
ATOM   2817  C   MET A 293      69.198  83.378 139.058  1.00  0.00            
ATOM   2818  O   MET A 293      68.528  82.878 138.148  1.00  0.00            
ATOM   2819  N   ASN A 294      69.048  84.628 139.478  1.00  0.00            
ATOM   2820  H   ASN A 294      69.308  84.868 140.418  1.00  0.00            
ATOM   2821  CA  ASN A 294      68.338  85.698 138.768  1.00  0.00            
ATOM   2822  CB  ASN A 294      66.888  85.698 139.228  1.00  0.00            
ATOM   2823  CG  ASN A 294      65.918  86.428 138.298  1.00  0.00            
ATOM   2824  OD1 ASN A 294      66.168  87.168 137.348  1.00  0.00            
ATOM   2825  ND2 ASN A 294      64.678  86.348 138.768  1.00  0.00            
ATOM   2826 1HD2 ASN A 294      64.408  85.758 139.528  1.00  0.00            
ATOM   2827 2HD2 ASN A 294      63.978  86.948 138.358  1.00  0.00            
ATOM   2828  C   ASN A 294      68.958  87.058 139.108  1.00  0.00            
ATOM   2829  O   ASN A 294      69.008  87.498 140.258  1.00  0.00            
ATOM   2830  N   ILE A 295      69.788  87.568 138.198  1.00  0.00            
ATOM   2831  H   ILE A 295      69.708  87.178 137.278  1.00  0.00            
ATOM   2832  CA  ILE A 295      70.548  88.828 138.248  1.00  0.00            
ATOM   2833  CB  ILE A 295      72.018  88.488 138.008  1.00  0.00            
ATOM   2834  CG1 ILE A 295      72.658  87.188 138.478  1.00  0.00            
ATOM   2835  CG2 ILE A 295      72.938  89.648 138.408  1.00  0.00            
ATOM   2836  CD  ILE A 295      72.418  86.788 139.938  1.00  0.00            
ATOM   2837  C   ILE A 295      70.158  89.748 137.088  1.00  0.00            
ATOM   2838  O   ILE A 295      70.508  89.608 135.918  1.00  0.00            
ATOM   2839  N   LYS A 296      69.178  90.538 137.538  1.00  0.00            
ATOM   2840  H   LYS A 296      68.578  90.288 138.288  1.00  0.00            
ATOM   2841  CA  LYS A 296      68.838  91.688 136.688  1.00  0.00            
ATOM   2842  CB  LYS A 296      67.798  92.568 137.368  1.00  0.00            
ATOM   2843  CG  LYS A 296      67.338  93.698 136.448  1.00  0.00            
ATOM   2844  CD  LYS A 296      66.148  94.398 137.098  1.00  0.00            
ATOM   2845  CE  LYS A 296      66.588  95.198 138.338  1.00  0.00            
ATOM   2846  NZ  LYS A 296      65.348  95.708 138.938  1.00  0.00            
ATOM   2847  HZ1 LYS A 296      65.628  96.278 139.718  1.00  0.00            
ATOM   2848  HZ2 LYS A 296      64.808  96.298 138.338  1.00  0.00            
ATOM   2849  HZ3 LYS A 296      64.758  94.988 139.288  1.00  0.00            
ATOM   2850  C   LYS A 296      70.028  92.608 136.408  1.00  0.00            
ATOM   2851  O   LYS A 296      70.708  93.078 137.328  1.00  0.00            
ATOM   2852  N   VAL A 297      70.328  92.688 135.118  1.00  0.00            
ATOM   2853  H   VAL A 297      69.838  92.078 134.488  1.00  0.00            
ATOM   2854  CA  VAL A 297      71.468  93.448 134.588  1.00  0.00            
ATOM   2855  CB  VAL A 297      72.488  92.598 133.828  1.00  0.00            
ATOM   2856  CG1 VAL A 297      73.698  93.468 133.478  1.00  0.00            
ATOM   2857  CG2 VAL A 297      72.948  91.318 134.538  1.00  0.00            
ATOM   2858  C   VAL A 297      70.978  94.558 133.658  1.00  0.00            
ATOM   2859  O   VAL A 297      69.968  94.418 132.968  1.00  0.00            
ATOM   2860  N   THR A 298      71.648  95.698 133.808  1.00  0.00            
ATOM   2861  H   THR A 298      72.388  95.808 134.468  1.00  0.00            
ATOM   2862  CA  THR A 298      71.388  96.808 132.888  1.00  0.00            
ATOM   2863  CB  THR A 298      71.158  98.088 133.698  1.00  0.00            
ATOM   2864  OG1 THR A 298      72.368  98.468 134.378  1.00  0.00            
ATOM   2865  HG1 THR A 298      72.238  99.158 135.078  1.00  0.00            
ATOM   2866  CG2 THR A 298      69.868  98.028 134.518  1.00  0.00            
ATOM   2867  C   THR A 298      72.428  96.898 131.768  1.00  0.00            
ATOM   2868  O   THR A 298      73.598  96.608 132.008  1.00  0.00            
ATOM   2869  N   ARG A 299      72.048  97.558 130.678  1.00  0.00            
ATOM   2870  H   ARG A 299      71.138  97.918 130.468  1.00  0.00            
ATOM   2871  CA  ARG A 299      73.048  98.038 129.708  1.00  0.00            
ATOM   2872  CB  ARG A 299      72.288  98.658 128.528  1.00  0.00            
ATOM   2873  CG  ARG A 299      73.118  99.038 127.308  1.00  0.00            
ATOM   2874  CD  ARG A 299      72.648 100.358 126.688  1.00  0.00            
ATOM   2875  NE  ARG A 299      71.388 100.218 125.938  1.00  0.00            
ATOM   2876  HE  ARG A 299      70.828  99.418 126.148  1.00  0.00            
ATOM   2877  CZ  ARG A 299      70.998 100.798 124.798  1.00  0.00            
ATOM   2878  NH1 ARG A 299      71.748 101.758 124.228  1.00  0.00            
ATOM   2879 1HH1 ARG A 299      72.668 102.038 124.518  1.00  0.00            
ATOM   2880 2HH1 ARG A 299      71.348 102.188 123.418  1.00  0.00            
ATOM   2881  NH2 ARG A 299      69.688 100.838 124.508  1.00  0.00            
ATOM   2882 1HH2 ARG A 299      69.048 100.328 125.088  1.00  0.00            
ATOM   2883 2HH2 ARG A 299      69.418 101.458 123.768  1.00  0.00            
ATOM   2884  C   ARG A 299      73.898  99.158 130.308  1.00  0.00            
ATOM   2885  O   ARG A 299      75.118  98.968 130.228  1.00  0.00            
ATOM   2886  N   ALA A 300      73.398  99.958 131.248  1.00  0.00            
ATOM   2887  H   ALA A 300      72.408 100.068 131.268  1.00  0.00            
ATOM   2888  CA  ALA A 300      74.168 100.918 132.058  1.00  0.00            
ATOM   2889  CB  ALA A 300      73.248 101.708 132.988  1.00  0.00            
ATOM   2890  C   ALA A 300      75.298 100.288 132.888  1.00  0.00            
ATOM   2891  O   ALA A 300      76.328 100.928 133.088  1.00  0.00            
ATOM   2892  N   LYS A 301      75.008  99.088 133.378  1.00  0.00            
ATOM   2893  H   LYS A 301      74.058  98.888 133.628  1.00  0.00            
ATOM   2894  CA  LYS A 301      75.998  98.158 133.948  1.00  0.00            
ATOM   2895  CB  LYS A 301      75.398  97.168 134.948  1.00  0.00            
ATOM   2896  CG  LYS A 301      74.888  97.878 136.208  1.00  0.00            
ATOM   2897  CD  LYS A 301      76.018  98.598 136.958  1.00  0.00            
ATOM   2898  CE  LYS A 301      75.588  99.168 138.308  1.00  0.00            
ATOM   2899  NZ  LYS A 301      74.918  98.208 139.198  1.00  0.00            
ATOM   2900  HZ1 LYS A 301      75.238  97.268 139.108  1.00  0.00            
ATOM   2901  HZ2 LYS A 301      74.978  98.448 140.168  1.00  0.00            
ATOM   2902  HZ3 LYS A 301      73.948  98.128 138.988  1.00  0.00            
ATOM   2903  C   LYS A 301      76.998  97.488 132.998  1.00  0.00            
ATOM   2904  O   LYS A 301      78.188  97.718 133.158  1.00  0.00            
ATOM   2905  N   LEU A 302      76.518  96.928 131.888  1.00  0.00            
ATOM   2906  H   LEU A 302      75.558  96.638 131.958  1.00  0.00            
ATOM   2907  CA  LEU A 302      77.268  96.258 130.818  1.00  0.00            
ATOM   2908  CB  LEU A 302      76.248  95.578 129.908  1.00  0.00            
ATOM   2909  CG  LEU A 302      76.808  94.898 128.658  1.00  0.00            
ATOM   2910  CD1 LEU A 302      77.598  93.618 128.908  1.00  0.00            
ATOM   2911  CD2 LEU A 302      75.688  94.428 127.728  1.00  0.00            
ATOM   2912  C   LEU A 302      78.238  97.178 130.078  1.00  0.00            
ATOM   2913  O   LEU A 302      79.358  96.758 129.788  1.00  0.00            
ATOM   2914  N   GLU A 303      77.848  98.358 129.608  1.00  0.00            
ATOM   2915  H   GLU A 303      76.938  98.648 129.908  1.00  0.00            
ATOM   2916  CA  GLU A 303      78.708  99.338 128.928  1.00  0.00            
ATOM   2917  CB  GLU A 303      77.878 100.368 128.168  1.00  0.00            
ATOM   2918  CG  GLU A 303      77.118  99.908 126.928  1.00  0.00            
ATOM   2919  CD  GLU A 303      76.278 100.948 126.188  1.00  0.00            
ATOM   2920  OE1 GLU A 303      75.808 101.928 126.818  1.00  0.00            
ATOM   2921  OE2 GLU A 303      76.148 100.768 124.958  1.00  0.00            
ATOM   2922  C   GLU A 303      79.918  99.748 129.768  1.00  0.00            
ATOM   2923  O   GLU A 303      81.048  99.828 129.278  1.00  0.00            
ATOM   2924  N   SER A 304      79.698  99.938 131.068  1.00  0.00            
ATOM   2925  H   SER A 304      78.808  99.968 131.528  1.00  0.00            
ATOM   2926  CA  SER A 304      80.838 100.128 131.968  1.00  0.00            
ATOM   2927  CB  SER A 304      80.298 100.178 133.398  1.00  0.00            
ATOM   2928  OG  SER A 304      81.178 100.448 134.498  1.00  0.00            
ATOM   2929  HG  SER A 304      80.558 100.318 135.278  1.00  0.00            
ATOM   2930  C   SER A 304      81.908  99.028 131.858  1.00  0.00            
ATOM   2931  O   SER A 304      83.068  99.338 132.098  1.00  0.00            
ATOM   2932  N   LEU A 305      81.458  97.798 131.638  1.00  0.00            
ATOM   2933  H   LEU A 305      80.498  97.518 131.538  1.00  0.00            
ATOM   2934  CA  LEU A 305      82.388  96.668 131.538  1.00  0.00            
ATOM   2935  CB  LEU A 305      81.588  95.368 131.548  1.00  0.00            
ATOM   2936  CG  LEU A 305      81.198  95.008 132.978  1.00  0.00            
ATOM   2937  CD1 LEU A 305      80.008  94.048 132.848  1.00  0.00            
ATOM   2938  CD2 LEU A 305      82.368  94.358 133.718  1.00  0.00            
ATOM   2939  C   LEU A 305      83.278  96.658 130.298  1.00  0.00            
ATOM   2940  O   LEU A 305      84.278  95.938 130.268  1.00  0.00            
ATOM   2941  N   VAL A 306      82.758  97.328 129.268  1.00  0.00            
ATOM   2942  H   VAL A 306      82.248  98.178 129.308  1.00  0.00            
ATOM   2943  CA  VAL A 306      83.058  96.838 127.908  1.00  0.00            
ATOM   2944  CB  VAL A 306      81.958  96.038 127.218  1.00  0.00            
ATOM   2945  CG1 VAL A 306      81.428  94.738 127.818  1.00  0.00            
ATOM   2946  CG2 VAL A 306      80.718  96.938 127.108  1.00  0.00            
ATOM   2947  C   VAL A 306      83.758  97.798 126.958  1.00  0.00            
ATOM   2948  O   VAL A 306      83.518  97.688 125.758  1.00  0.00            
ATOM   2949  N   GLU A 307      84.368  98.848 127.518  1.00  0.00            
ATOM   2950  H   GLU A 307      84.558  98.858 128.498  1.00  0.00            
ATOM   2951  CA  GLU A 307      85.178  99.808 126.768  1.00  0.00            
ATOM   2952  CB  GLU A 307      85.428 101.088 127.568  1.00  0.00            
ATOM   2953  CG  GLU A 307      86.048 102.238 126.768  1.00  0.00            
ATOM   2954  CD  GLU A 307      85.118 102.828 125.708  1.00  0.00            
ATOM   2955  OE1 GLU A 307      84.868 102.228 124.638  1.00  0.00            
ATOM   2956  OE2 GLU A 307      84.748 103.988 126.008  1.00  0.00            
ATOM   2957  C   GLU A 307      86.458  99.128 126.288  1.00  0.00            
ATOM   2958  O   GLU A 307      87.418  98.948 127.048  1.00  0.00            
ATOM   2959  N   ASP A 308      86.468  98.598 125.078  1.00  0.00            
ATOM   2960  H   ASP A 308      85.578  98.558 124.618  1.00  0.00            
ATOM   2961  CA  ASP A 308      87.598  98.028 124.338  1.00  0.00            
ATOM   2962  CB  ASP A 308      88.248  96.938 125.208  1.00  0.00            
ATOM   2963  CG  ASP A 308      89.708  96.648 124.848  1.00  0.00            
ATOM   2964  OD1 ASP A 308      90.078  96.748 123.658  1.00  0.00            
ATOM   2965  OD2 ASP A 308      90.438  96.118 125.718  1.00  0.00            
ATOM   2966  C   ASP A 308      87.218  97.418 122.988  1.00  0.00            
ATOM   2967  O   ASP A 308      87.558  98.018 121.968  1.00  0.00            
ATOM   2968  N   LEU A 309      86.698  96.188 123.028  1.00  0.00            
ATOM   2969  H   LEU A 309      86.838  95.568 123.788  1.00  0.00            
ATOM   2970  CA  LEU A 309      86.708  95.388 121.788  1.00  0.00            
ATOM   2971  CB  LEU A 309      86.558  93.938 122.248  1.00  0.00            
ATOM   2972  CG  LEU A 309      87.748  93.478 123.098  1.00  0.00            
ATOM   2973  CD1 LEU A 309      87.528  92.018 123.488  1.00  0.00            
ATOM   2974  CD2 LEU A 309      89.058  93.658 122.328  1.00  0.00            
ATOM   2975  C   LEU A 309      85.838  95.798 120.608  1.00  0.00            
ATOM   2976  O   LEU A 309      86.168  95.528 119.458  1.00  0.00            
ATOM   2977  N   VAL A 310      84.818  96.648 120.748  1.00  0.00            
ATOM   2978  H   VAL A 310      84.478  96.998 121.628  1.00  0.00            
ATOM   2979  CA  VAL A 310      84.008  97.138 119.628  1.00  0.00            
ATOM   2980  CB  VAL A 310      82.698  97.868 119.918  1.00  0.00            
ATOM   2981  CG1 VAL A 310      81.868  98.268 118.698  1.00  0.00            
ATOM   2982  CG2 VAL A 310      81.748  96.908 120.648  1.00  0.00            
ATOM   2983  C   VAL A 310      84.898  98.128 118.868  1.00  0.00            
ATOM   2984  O   VAL A 310      84.938  98.188 117.638  1.00  0.00            
ATOM   2985  N   ASN A 311      85.648  98.858 119.688  1.00  0.00            
ATOM   2986  H   ASN A 311      85.458  99.008 120.668  1.00  0.00            
ATOM   2987  CA  ASN A 311      86.658  99.768 119.148  1.00  0.00            
ATOM   2988  CB  ASN A 311      87.208 100.608 120.298  1.00  0.00            
ATOM   2989  CG  ASN A 311      86.108 101.218 121.168  1.00  0.00            
ATOM   2990  OD1 ASN A 311      84.978 101.588 120.848  1.00  0.00            
ATOM   2991  ND2 ASN A 311      86.488 101.298 122.438  1.00  0.00            
ATOM   2992 1HD2 ASN A 311      87.308 100.788 122.688  1.00  0.00            
ATOM   2993 2HD2 ASN A 311      86.018 101.928 123.058  1.00  0.00            
ATOM   2994  C   ASN A 311      87.758  99.048 118.358  1.00  0.00            
ATOM   2995  O   ASN A 311      88.208  99.488 117.298  1.00  0.00            
ATOM   2996  N   ARG A 312      88.278  97.938 118.878  1.00  0.00            
ATOM   2997  H   ARG A 312      88.368  97.878 119.868  1.00  0.00            
ATOM   2998  CA  ARG A 312      89.138  97.008 118.128  1.00  0.00            
ATOM   2999  CB  ARG A 312      89.588  95.828 118.988  1.00  0.00            
ATOM   3000  CG  ARG A 312      91.068  95.558 118.718  1.00  0.00            
ATOM   3001  CD  ARG A 312      91.618  94.578 119.748  1.00  0.00            
ATOM   3002  NE  ARG A 312      91.388  93.268 119.128  1.00  0.00            
ATOM   3003  HE  ARG A 312      91.538  93.168 118.138  1.00  0.00            
ATOM   3004  CZ  ARG A 312      91.338  92.088 119.768  1.00  0.00            
ATOM   3005  NH1 ARG A 312      91.748  92.078 121.038  1.00  0.00            
ATOM   3006 1HH1 ARG A 312      92.218  92.878 121.408  1.00  0.00            
ATOM   3007 2HH1 ARG A 312      91.568  91.268 121.608  1.00  0.00            
ATOM   3008  NH2 ARG A 312      91.218  90.948 119.078  1.00  0.00            
ATOM   3009 1HH2 ARG A 312      91.098  90.978 118.088  1.00  0.00            
ATOM   3010 2HH2 ARG A 312      91.018  90.088 119.558  1.00  0.00            
ATOM   3011  C   ARG A 312      88.558  96.368 116.868  1.00  0.00            
ATOM   3012  O   ARG A 312      89.308  95.738 116.118  1.00  0.00            
ATOM   3013  N   SER A 313      87.238  96.408 116.718  1.00  0.00            
ATOM   3014  H   SER A 313      86.638  96.478 117.518  1.00  0.00            
ATOM   3015  CA  SER A 313      86.668  95.978 115.438  1.00  0.00            
ATOM   3016  CB  SER A 313      85.188  95.588 115.548  1.00  0.00            
ATOM   3017  OG  SER A 313      84.328  96.728 115.558  1.00  0.00            
ATOM   3018  HG  SER A 313      84.498  97.128 116.458  1.00  0.00            
ATOM   3019  C   SER A 313      86.798  97.038 114.338  1.00  0.00            
ATOM   3020  O   SER A 313      87.148  96.698 113.218  1.00  0.00            
ATOM   3021  N   ILE A 314      87.038  98.288 114.758  1.00  0.00            
ATOM   3022  H   ILE A 314      86.968  98.408 115.748  1.00  0.00            
ATOM   3023  CA  ILE A 314      87.118  99.468 113.898  1.00  0.00            
ATOM   3024  CB  ILE A 314      86.488 100.658 114.628  1.00  0.00            
ATOM   3025  CG1 ILE A 314      85.008 100.488 114.958  1.00  0.00            
ATOM   3026  CG2 ILE A 314      86.618 101.968 113.858  1.00  0.00            
ATOM   3027  CD  ILE A 314      84.128  99.868 113.868  1.00  0.00            
ATOM   3028  C   ILE A 314      88.578  99.608 113.458  1.00  0.00            
ATOM   3029  O   ILE A 314      88.918 100.148 112.408  1.00  0.00            
ATOM   3030  N   GLU A 315      89.558  99.288 114.308  1.00  0.00            
ATOM   3031  H   GLU A 315      89.338  98.938 115.218  1.00  0.00            
ATOM   3032  CA  GLU A 315      90.998  99.408 114.028  1.00  0.00            
ATOM   3033  CB  GLU A 315      91.878  99.008 115.208  1.00  0.00            
ATOM   3034  CG  GLU A 315      91.688  99.728 116.548  1.00  0.00            
ATOM   3035  CD  GLU A 315      91.788 101.248 116.548  1.00  0.00            
ATOM   3036  OE1 GLU A 315      92.558 101.758 115.708  1.00  0.00            
ATOM   3037  OE2 GLU A 315      91.128 101.828 117.438  1.00  0.00            
ATOM   3038  C   GLU A 315      91.488  98.648 112.788  1.00  0.00            
ATOM   3039  O   GLU A 315      92.168  99.298 111.998  1.00  0.00            
ATOM   3040  N   PRO A 316      91.148  97.408 112.458  1.00  0.00            
ATOM   3041  CA  PRO A 316      91.378  96.848 111.118  1.00  0.00            
ATOM   3042  CB  PRO A 316      90.838  95.408 111.088  1.00  0.00            
ATOM   3043  CG  PRO A 316      91.158  94.998 112.518  1.00  0.00            
ATOM   3044  CD  PRO A 316      90.858  96.258 113.338  1.00  0.00            
ATOM   3045  C   PRO A 316      90.748  97.608 109.948  1.00  0.00            
ATOM   3046  O   PRO A 316      91.418  98.188 109.088  1.00  0.00            
ATOM   3047  N   LEU A 317      89.498  98.018 110.078  1.00  0.00            
ATOM   3048  H   LEU A 317      89.048  97.808 110.948  1.00  0.00            
ATOM   3049  CA  LEU A 317      88.718  98.918 109.208  1.00  0.00            
ATOM   3050  CB  LEU A 317      87.328  99.028 109.838  1.00  0.00            
ATOM   3051  CG  LEU A 317      86.328 100.098 109.398  1.00  0.00            
ATOM   3052  CD1 LEU A 317      86.348 100.028 107.878  1.00  0.00            
ATOM   3053  CD2 LEU A 317      84.958  99.748 109.968  1.00  0.00            
ATOM   3054  C   LEU A 317      89.378 100.248 108.838  1.00  0.00            
ATOM   3055  O   LEU A 317      89.588 100.508 107.658  1.00  0.00            
ATOM   3056  N   LYS A 318      90.048 100.798 109.848  1.00  0.00            
ATOM   3057  H   LYS A 318      89.948 100.448 110.778  1.00  0.00            
ATOM   3058  CA  LYS A 318      90.868 102.008 109.768  1.00  0.00            
ATOM   3059  CB  LYS A 318      91.358 102.358 111.168  1.00  0.00            
ATOM   3060  CG  LYS A 318      90.238 103.028 111.978  1.00  0.00            
ATOM   3061  CD  LYS A 318      90.888 103.368 113.318  1.00  0.00            
ATOM   3062  CE  LYS A 318      89.928 103.838 114.418  1.00  0.00            
ATOM   3063  NZ  LYS A 318      90.608 104.168 115.678  1.00  0.00            
ATOM   3064  HZ1 LYS A 318      91.248 104.928 115.538  1.00  0.00            
ATOM   3065  HZ2 LYS A 318      89.978 104.438 116.408  1.00  0.00            
ATOM   3066  HZ3 LYS A 318      91.248 103.508 116.068  1.00  0.00            
ATOM   3067  C   LYS A 318      92.108 101.968 108.858  1.00  0.00            
ATOM   3068  O   LYS A 318      92.198 102.488 107.748  1.00  0.00            
ATOM   3069  N   VAL A 319      92.988 101.078 109.308  1.00  0.00            
ATOM   3070  H   VAL A 319      92.938 100.778 110.258  1.00  0.00            
ATOM   3071  CA  VAL A 319      94.228 100.668 108.638  1.00  0.00            
ATOM   3072  CB  VAL A 319      95.018  99.808 109.638  1.00  0.00            
ATOM   3073  CG1 VAL A 319      95.398 100.648 110.858  1.00  0.00            
ATOM   3074  CG2 VAL A 319      94.498  98.388 109.838  1.00  0.00            
ATOM   3075  C   VAL A 319      93.958 100.118 107.238  1.00  0.00            
ATOM   3076  O   VAL A 319      94.928 100.048 106.488  1.00  0.00            
ATOM   3077  N   ALA A 320      92.878  99.358 107.088  1.00  0.00            
ATOM   3078  H   ALA A 320      92.268  99.078 107.838  1.00  0.00            
ATOM   3079  CA  ALA A 320      92.468  98.838 105.778  1.00  0.00            
ATOM   3080  CB  ALA A 320      91.198  97.988 105.838  1.00  0.00            
ATOM   3081  C   ALA A 320      92.128  99.968 104.808  1.00  0.00            
ATOM   3082  O   ALA A 320      92.588  99.928 103.668  1.00  0.00            
ATOM   3083  N   LEU A 321      91.638 101.078 105.358  1.00  0.00            
ATOM   3084  H   LEU A 321      91.208 101.148 106.258  1.00  0.00            
ATOM   3085  CA  LEU A 321      91.398 102.288 104.558  1.00  0.00            
ATOM   3086  CB  LEU A 321      90.498 103.308 105.268  1.00  0.00            
ATOM   3087  CG  LEU A 321      89.028 102.898 105.248  1.00  0.00            
ATOM   3088  CD1 LEU A 321      88.208 103.748 106.228  1.00  0.00            
ATOM   3089  CD2 LEU A 321      88.378 102.988 103.868  1.00  0.00            
ATOM   3090  C   LEU A 321      92.628 103.038 104.058  1.00  0.00            
ATOM   3091  O   LEU A 321      92.548 103.698 103.028  1.00  0.00            
ATOM   3092  N   GLN A 322      93.658 102.878 104.888  1.00  0.00            
ATOM   3093  H   GLN A 322      93.518 102.368 105.738  1.00  0.00            
ATOM   3094  CA  GLN A 322      95.028 103.328 104.588  1.00  0.00            
ATOM   3095  CB  GLN A 322      95.858 103.128 105.858  1.00  0.00            
ATOM   3096  CG  GLN A 322      95.418 104.068 106.988  1.00  0.00            
ATOM   3097  CD  GLN A 322      96.138 103.878 108.328  1.00  0.00            
ATOM   3098  OE1 GLN A 322      96.498 102.768 108.698  1.00  0.00            
ATOM   3099  NE2 GLN A 322      96.378 104.938 109.088  1.00  0.00            
ATOM   3100 1HE2 GLN A 322      96.128 105.848 108.728  1.00  0.00            
ATOM   3101 2HE2 GLN A 322      97.028 104.938 109.848  1.00  0.00            
ATOM   3102  C   GLN A 322      95.488 102.518 103.368  1.00  0.00            
ATOM   3103  O   GLN A 322      95.518 103.018 102.248  1.00  0.00            
ATOM   3104  N   ASP A 323      95.518 101.198 103.508  1.00  0.00            
ATOM   3105  H   ASP A 323      95.188 100.788 104.358  1.00  0.00            
ATOM   3106  CA  ASP A 323      95.778 100.238 102.438  1.00  0.00            
ATOM   3107  CB  ASP A 323      95.618  98.788 102.918  1.00  0.00            
ATOM   3108  CG  ASP A 323      96.838  98.418 103.768  1.00  0.00            
ATOM   3109  OD1 ASP A 323      97.138  98.958 104.848  1.00  0.00            
ATOM   3110  OD2 ASP A 323      97.518  97.468 103.328  1.00  0.00            
ATOM   3111  C   ASP A 323      94.968 100.428 101.148  1.00  0.00            
ATOM   3112  O   ASP A 323      95.578 100.478 100.088  1.00  0.00            
ATOM   3113  N   ALA A 324      93.648 100.378 101.278  1.00  0.00            
ATOM   3114  H   ALA A 324      93.168  99.978 102.058  1.00  0.00            
ATOM   3115  CA  ALA A 324      92.658 100.668 100.228  1.00  0.00            
ATOM   3116  CB  ALA A 324      91.298 100.668 100.928  1.00  0.00            
ATOM   3117  C   ALA A 324      92.898 101.998  99.518  1.00  0.00            
ATOM   3118  O   ALA A 324      92.898 102.158  98.298  1.00  0.00            
ATOM   3119  N   GLY A 325      93.328 102.958 100.338  1.00  0.00            
ATOM   3120  H   GLY A 325      93.488 102.698 101.298  1.00  0.00            
ATOM   3121  CA  GLY A 325      93.568 104.388 100.108  1.00  0.00            
ATOM   3122  C   GLY A 325      92.388 105.368 100.138  1.00  0.00            
ATOM   3123  O   GLY A 325      92.538 106.488  99.648  1.00  0.00            
ATOM   3124  N   LEU A 326      91.358 104.948 100.858  1.00  0.00            
ATOM   3125  H   LEU A 326      91.548 104.408 101.678  1.00  0.00            
ATOM   3126  CA  LEU A 326      90.168 105.808 100.868  1.00  0.00            
ATOM   3127  CB  LEU A 326      89.058 105.058 100.138  1.00  0.00            
ATOM   3128  CG  LEU A 326      89.188 105.038  98.608  1.00  0.00            
ATOM   3129  CD1 LEU A 326      87.878 104.448  98.078  1.00  0.00            
ATOM   3130  CD2 LEU A 326      89.578 106.338  97.898  1.00  0.00            
ATOM   3131  C   LEU A 326      89.658 106.258 102.238  1.00  0.00            
ATOM   3132  O   LEU A 326      90.148 105.798 103.268  1.00  0.00            
ATOM   3133  N   SER A 327      88.798 107.268 102.098  1.00  0.00            
ATOM   3134  H   SER A 327      88.508 107.568 101.188  1.00  0.00            
ATOM   3135  CA  SER A 327      87.988 107.998 103.078  1.00  0.00            
ATOM   3136  CB  SER A 327      88.028 109.528 103.018  1.00  0.00            
ATOM   3137  OG  SER A 327      87.148 110.158 103.948  1.00  0.00            
ATOM   3138  HG  SER A 327      87.358 111.118 104.098  1.00  0.00            
ATOM   3139  C   SER A 327      86.598 107.368 103.148  1.00  0.00            
ATOM   3140  O   SER A 327      85.928 107.098 102.148  1.00  0.00            
ATOM   3141  N   VAL A 328      86.118 107.298 104.388  1.00  0.00            
ATOM   3142  H   VAL A 328      86.648 107.488 105.208  1.00  0.00            
ATOM   3143  CA  VAL A 328      84.708 107.078 104.728  1.00  0.00            
ATOM   3144  CB  VAL A 328      84.418 107.158 106.228  1.00  0.00            
ATOM   3145  CG1 VAL A 328      85.318 106.138 106.918  1.00  0.00            
ATOM   3146  CG2 VAL A 328      84.538 108.578 106.788  1.00  0.00            
ATOM   3147  C   VAL A 328      83.708 107.958 103.978  1.00  0.00            
ATOM   3148  O   VAL A 328      82.528 107.618 103.878  1.00  0.00            
ATOM   3149  N   SER A 329      84.238 109.118 103.598  1.00  0.00            
ATOM   3150  H   SER A 329      85.218 109.278 103.658  1.00  0.00            
ATOM   3151  CA  SER A 329      83.488 110.058 102.758  1.00  0.00            
ATOM   3152  CB  SER A 329      84.268 111.368 102.658  1.00  0.00            
ATOM   3153  OG  SER A 329      83.388 112.308 102.038  1.00  0.00            
ATOM   3154  HG  SER A 329      83.628 112.588 101.108  1.00  0.00            
ATOM   3155  C   SER A 329      83.228 109.538 101.348  1.00  0.00            
ATOM   3156  O   SER A 329      82.068 109.348 100.978  1.00  0.00            
ATOM   3157  N   ASP A 330      84.288 109.078 100.698  1.00  0.00            
ATOM   3158  H   ASP A 330      85.158 109.038 101.188  1.00  0.00            
ATOM   3159  CA  ASP A 330      84.408 108.528  99.338  1.00  0.00            
ATOM   3160  CB  ASP A 330      85.868 108.178  99.058  1.00  0.00            
ATOM   3161  CG  ASP A 330      86.898 109.298  99.238  1.00  0.00            
ATOM   3162  OD1 ASP A 330      86.508 110.458  98.988  1.00  0.00            
ATOM   3163  OD2 ASP A 330      88.038 108.998  99.668  1.00  0.00            
ATOM   3164  C   ASP A 330      83.528 107.278  99.248  1.00  0.00            
ATOM   3165  O   ASP A 330      82.978 107.068  98.158  1.00  0.00            
ATOM   3166  N   ILE A 331      83.638 106.348 100.188  1.00  0.00            
ATOM   3167  H   ILE A 331      84.218 106.508 100.988  1.00  0.00            
ATOM   3168  CA  ILE A 331      82.868 105.098 100.288  1.00  0.00            
ATOM   3169  CB  ILE A 331      83.348 104.388 101.558  1.00  0.00            
ATOM   3170  CG1 ILE A 331      84.838 104.128 101.728  1.00  0.00            
ATOM   3171  CG2 ILE A 331      82.618 103.058 101.768  1.00  0.00            
ATOM   3172  CD  ILE A 331      85.538 103.208 100.728  1.00  0.00            
ATOM   3173  C   ILE A 331      81.348 105.278 100.158  1.00  0.00            
ATOM   3174  O   ILE A 331      80.738 105.908 101.018  1.00  0.00            
ATOM   3175  N   ASP A 332      80.748 104.528  99.248  1.00  0.00            
ATOM   3176  H   ASP A 332      81.278 103.828  98.778  1.00  0.00            
ATOM   3177  CA  ASP A 332      79.288 104.478  99.048  1.00  0.00            
ATOM   3178  CB  ASP A 332      79.018 103.908  97.648  1.00  0.00            
ATOM   3179  CG  ASP A 332      79.638 104.818  96.578  1.00  0.00            
ATOM   3180  OD1 ASP A 332      78.998 105.818  96.208  1.00  0.00            
ATOM   3181  OD2 ASP A 332      80.748 104.528  96.088  1.00  0.00            
ATOM   3182  C   ASP A 332      78.508 103.728 100.118  1.00  0.00            
ATOM   3183  O   ASP A 332      78.378 104.218 101.238  1.00  0.00            
ATOM   3184  N   ASP A 333      78.208 102.458  99.858  1.00  0.00            
ATOM   3185  H   ASP A 333      78.558 102.018  99.028  1.00  0.00            
ATOM   3186  CA  ASP A 333      77.368 101.598 100.718  1.00  0.00            
ATOM   3187  CB  ASP A 333      76.268 100.788 100.028  1.00  0.00            
ATOM   3188  CG  ASP A 333      75.068 101.608  99.558  1.00  0.00            
ATOM   3189  OD1 ASP A 333      74.028 101.578 100.248  1.00  0.00            
ATOM   3190  OD2 ASP A 333      75.018 101.938  98.358  1.00  0.00            
ATOM   3191  C   ASP A 333      78.158 100.788 101.748  1.00  0.00            
ATOM   3192  O   ASP A 333      79.108 100.108 101.388  1.00  0.00            
ATOM   3193  N   VAL A 334      77.558 100.908 102.938  1.00  0.00            
ATOM   3194  H   VAL A 334      76.938 101.678 103.078  1.00  0.00            
ATOM   3195  CA  VAL A 334      77.988 100.158 104.118  1.00  0.00            
ATOM   3196  CB  VAL A 334      78.428 101.128 105.228  1.00  0.00            
ATOM   3197  CG1 VAL A 334      77.258 101.988 105.708  1.00  0.00            
ATOM   3198  CG2 VAL A 334      79.088 100.418 106.418  1.00  0.00            
ATOM   3199  C   VAL A 334      76.978  99.088 104.518  1.00  0.00            
ATOM   3200  O   VAL A 334      75.928  99.308 105.128  1.00  0.00            
ATOM   3201  N   ILE A 335      77.388  97.838 104.338  1.00  0.00            
ATOM   3202  H   ILE A 335      78.348  97.628 104.158  1.00  0.00            
ATOM   3203  CA  ILE A 335      76.498  96.688 104.568  1.00  0.00            
ATOM   3204  CB  ILE A 335      76.318  95.958 103.238  1.00  0.00            
ATOM   3205  CG1 ILE A 335      77.628  95.488 102.598  1.00  0.00            
ATOM   3206  CG2 ILE A 335      75.538  96.818 102.248  1.00  0.00            
ATOM   3207  CD  ILE A 335      77.438  94.598 101.368  1.00  0.00            
ATOM   3208  C   ILE A 335      77.018  95.698 105.608  1.00  0.00            
ATOM   3209  O   ILE A 335      78.228  95.488 105.768  1.00  0.00            
ATOM   3210  N   LEU A 336      76.078  95.238 106.428  1.00  0.00            
ATOM   3211  H   LEU A 336      75.108  95.488 106.378  1.00  0.00            
ATOM   3212  CA  LEU A 336      76.438  94.308 107.508  1.00  0.00            
ATOM   3213  CB  LEU A 336      75.898  94.738 108.868  1.00  0.00            
ATOM   3214  CG  LEU A 336      76.058  96.208 109.258  1.00  0.00            
ATOM   3215  CD1 LEU A 336      75.198  96.618 110.458  1.00  0.00            
ATOM   3216  CD2 LEU A 336      77.518  96.648 109.348  1.00  0.00            
ATOM   3217  C   LEU A 336      76.088  92.828 107.278  1.00  0.00            
ATOM   3218  O   LEU A 336      74.918  92.528 107.078  1.00  0.00            
ATOM   3219  N   VAL A 337      77.108  92.008 107.488  1.00  0.00            
ATOM   3220  H   VAL A 337      77.988  92.298 107.868  1.00  0.00            
ATOM   3221  CA  VAL A 337      77.008  90.538 107.498  1.00  0.00            
ATOM   3222  CB  VAL A 337      77.898  89.818 106.488  1.00  0.00            
ATOM   3223  CG1 VAL A 337      77.678  88.328 106.228  1.00  0.00            
ATOM   3224  CG2 VAL A 337      77.758  90.568 105.158  1.00  0.00            
ATOM   3225  C   VAL A 337      77.418  89.978 108.858  1.00  0.00            
ATOM   3226  O   VAL A 337      78.128  90.538 109.698  1.00  0.00            
ATOM   3227  N   GLY A 338      76.648  88.958 109.238  1.00  0.00            
ATOM   3228  H   GLY A 338      75.948  88.538 108.678  1.00  0.00            
ATOM   3229  CA  GLY A 338      76.978  88.058 110.358  1.00  0.00            
ATOM   3230  C   GLY A 338      76.208  88.508 111.598  1.00  0.00            
ATOM   3231  O   GLY A 338      76.318  89.658 112.008  1.00  0.00            
ATOM   3232  N   GLY A 339      75.418  87.548 112.058  1.00  0.00            
ATOM   3233  H   GLY A 339      75.328  86.738 111.478  1.00  0.00            
ATOM   3234  CA  GLY A 339      74.608  87.448 113.288  1.00  0.00            
ATOM   3235  C   GLY A 339      74.778  88.618 114.248  1.00  0.00            
ATOM   3236  O   GLY A 339      73.798  89.368 114.338  1.00  0.00            
ATOM   3237  N   GLN A 340      75.898  88.648 114.958  1.00  0.00            
ATOM   3238  H   GLN A 340      76.578  87.908 115.018  1.00  0.00            
ATOM   3239  CA  GLN A 340      76.258  89.678 115.938  1.00  0.00            
ATOM   3240  CB  GLN A 340      77.758  89.518 116.208  1.00  0.00            
ATOM   3241  CG  GLN A 340      78.208  89.948 117.598  1.00  0.00            
ATOM   3242  CD  GLN A 340      77.518  89.178 118.728  1.00  0.00            
ATOM   3243  OE1 GLN A 340      76.768  89.698 119.558  1.00  0.00            
ATOM   3244  NE2 GLN A 340      77.948  87.928 118.908  1.00  0.00            
ATOM   3245 1HE2 GLN A 340      78.778  87.558 118.478  1.00  0.00            
ATOM   3246 2HE2 GLN A 340      77.358  87.328 119.438  1.00  0.00            
ATOM   3247  C   GLN A 340      75.868  91.138 115.698  1.00  0.00            
ATOM   3248  O   GLN A 340      75.388  91.818 116.608  1.00  0.00            
ATOM   3249  N   THR A 341      75.908  91.598 114.448  1.00  0.00            
ATOM   3250  H   THR A 341      76.298  90.998 113.748  1.00  0.00            
ATOM   3251  CA  THR A 341      75.488  92.898 113.928  1.00  0.00            
ATOM   3252  CB  THR A 341      75.828  93.058 112.448  1.00  0.00            
ATOM   3253  OG1 THR A 341      75.208  91.998 111.718  1.00  0.00            
ATOM   3254  HG1 THR A 341      75.738  91.148 111.658  1.00  0.00            
ATOM   3255  CG2 THR A 341      77.338  93.178 112.248  1.00  0.00            
ATOM   3256  C   THR A 341      73.988  93.178 114.098  1.00  0.00            
ATOM   3257  O   THR A 341      73.478  94.298 114.068  1.00  0.00            
ATOM   3258  N   ARG A 342      73.118  92.208 114.388  1.00  0.00            
ATOM   3259  H   ARG A 342      73.438  91.278 114.238  1.00  0.00            
ATOM   3260  CA  ARG A 342      71.748  92.358 114.918  1.00  0.00            
ATOM   3261  CB  ARG A 342      71.138  90.998 115.278  1.00  0.00            
ATOM   3262  CG  ARG A 342      70.368  90.298 114.158  1.00  0.00            
ATOM   3263  CD  ARG A 342      69.758  89.038 114.778  1.00  0.00            
ATOM   3264  NE  ARG A 342      69.128  88.148 113.798  1.00  0.00            
ATOM   3265  HE  ARG A 342      68.208  88.378 113.468  1.00  0.00            
ATOM   3266  CZ  ARG A 342      69.488  86.878 113.558  1.00  0.00            
ATOM   3267  NH1 ARG A 342      70.628  86.398 114.078  1.00  0.00            
ATOM   3268 1HH1 ARG A 342      71.228  86.998 114.598  1.00  0.00            
ATOM   3269 2HH1 ARG A 342      70.728  85.438 114.358  1.00  0.00            
ATOM   3270  NH2 ARG A 342      68.648  86.078 112.908  1.00  0.00            
ATOM   3271 1HH2 ARG A 342      67.778  86.408 112.528  1.00  0.00            
ATOM   3272 2HH2 ARG A 342      68.838  85.098 112.898  1.00  0.00            
ATOM   3273  C   ARG A 342      71.648  93.228 116.158  1.00  0.00            
ATOM   3274  O   ARG A 342      70.808  94.118 116.318  1.00  0.00            
ATOM   3275  N   MET A 343      72.708  93.238 116.968  1.00  0.00            
ATOM   3276  H   MET A 343      73.468  92.598 116.828  1.00  0.00            
ATOM   3277  CA  MET A 343      72.958  94.088 118.138  1.00  0.00            
ATOM   3278  CB  MET A 343      74.248  93.618 118.808  1.00  0.00            
ATOM   3279  CG  MET A 343      74.738  94.558 119.908  1.00  0.00            
ATOM   3280  SD  MET A 343      75.888  93.688 121.028  1.00  0.00            
ATOM   3281  CE  MET A 343      77.158  93.278 119.848  1.00  0.00            
ATOM   3282  C   MET A 343      73.118  95.548 117.688  1.00  0.00            
ATOM   3283  O   MET A 343      73.928  95.808 116.798  1.00  0.00            
ATOM   3284  N   PRO A 344      72.388  96.448 118.328  1.00  0.00            
ATOM   3285  CA  PRO A 344      72.558  97.888 118.108  1.00  0.00            
ATOM   3286  CB  PRO A 344      71.548  98.548 119.058  1.00  0.00            
ATOM   3287  CG  PRO A 344      70.458  97.498 119.318  1.00  0.00            
ATOM   3288  CD  PRO A 344      71.198  96.168 119.148  1.00  0.00            
ATOM   3289  C   PRO A 344      73.988  98.378 118.318  1.00  0.00            
ATOM   3290  O   PRO A 344      74.548  98.808 117.308  1.00  0.00            
ATOM   3291  N   MET A 345      74.618  98.038 119.428  1.00  0.00            
ATOM   3292  H   MET A 345      74.248  97.408 120.118  1.00  0.00            
ATOM   3293  CA  MET A 345      76.018  98.438 119.668  1.00  0.00            
ATOM   3294  CB  MET A 345      76.588  97.848 120.958  1.00  0.00            
ATOM   3295  CG  MET A 345      77.948  98.338 121.478  1.00  0.00            
ATOM   3296  SD  MET A 345      78.488  97.438 122.978  1.00  0.00            
ATOM   3297  CE  MET A 345      78.668  95.828 122.248  1.00  0.00            
ATOM   3298  C   MET A 345      76.938  98.488 118.458  1.00  0.00            
ATOM   3299  O   MET A 345      77.308  99.598 118.068  1.00  0.00            
ATOM   3300  N   VAL A 346      77.298  97.398 117.778  1.00  0.00            
ATOM   3301  H   VAL A 346      77.048  96.468 118.058  1.00  0.00            
ATOM   3302  CA  VAL A 346      78.278  97.358 116.688  1.00  0.00            
ATOM   3303  CB  VAL A 346      78.518  95.928 116.178  1.00  0.00            
ATOM   3304  CG1 VAL A 346      79.308  95.158 117.228  1.00  0.00            
ATOM   3305  CG2 VAL A 346      77.288  95.158 115.678  1.00  0.00            
ATOM   3306  C   VAL A 346      77.858  98.238 115.518  1.00  0.00            
ATOM   3307  O   VAL A 346      78.658  99.058 115.068  1.00  0.00            
ATOM   3308  N   GLN A 347      76.548  98.358 115.318  1.00  0.00            
ATOM   3309  H   GLN A 347      75.838  97.738 115.658  1.00  0.00            
ATOM   3310  CA  GLN A 347      76.018  99.168 114.208  1.00  0.00            
ATOM   3311  CB  GLN A 347      74.498  99.068 114.098  1.00  0.00            
ATOM   3312  CG  GLN A 347      73.818  97.758 113.698  1.00  0.00            
ATOM   3313  CD  GLN A 347      72.308  97.958 113.858  1.00  0.00            
ATOM   3314  OE1 GLN A 347      71.618  98.318 112.898  1.00  0.00            
ATOM   3315  NE2 GLN A 347      71.748  97.568 114.998  1.00  0.00            
ATOM   3316 1HE2 GLN A 347      72.348  97.078 115.638  1.00  0.00            
ATOM   3317 2HE2 GLN A 347      70.878  97.958 115.318  1.00  0.00            
ATOM   3318  C   GLN A 347      76.248 100.668 114.398  1.00  0.00            
ATOM   3319  O   GLN A 347      76.878 101.368 113.598  1.00  0.00            
ATOM   3320  N   LYS A 348      75.978 101.028 115.658  1.00  0.00            
ATOM   3321  H   LYS A 348      75.708 100.368 116.358  1.00  0.00            
ATOM   3322  CA  LYS A 348      76.108 102.408 116.118  1.00  0.00            
ATOM   3323  CB  LYS A 348      75.578 102.548 117.548  1.00  0.00            
ATOM   3324  CG  LYS A 348      75.148 103.928 118.038  1.00  0.00            
ATOM   3325  CD  LYS A 348      75.218 104.208 119.538  1.00  0.00            
ATOM   3326  CE  LYS A 348      76.628 104.418 120.108  1.00  0.00            
ATOM   3327  NZ  LYS A 348      76.598 104.468 121.578  1.00  0.00            
ATOM   3328  HZ1 LYS A 348      76.158 103.638 121.928  1.00  0.00            
ATOM   3329  HZ2 LYS A 348      77.528 104.548 121.928  1.00  0.00            
ATOM   3330  HZ3 LYS A 348      76.078 105.238 121.958  1.00  0.00            
ATOM   3331  C   LYS A 348      77.498 103.028 115.978  1.00  0.00            
ATOM   3332  O   LYS A 348      77.648 104.098 115.388  1.00  0.00            
ATOM   3333  N   LYS A 349      78.438 102.108 116.228  1.00  0.00            
ATOM   3334  H   LYS A 349      78.218 101.308 116.788  1.00  0.00            
ATOM   3335  CA  LYS A 349      79.858 102.448 116.088  1.00  0.00            
ATOM   3336  CB  LYS A 349      80.738 101.358 116.698  1.00  0.00            
ATOM   3337  CG  LYS A 349      80.848 101.758 118.178  1.00  0.00            
ATOM   3338  CD  LYS A 349      81.978 102.798 118.238  1.00  0.00            
ATOM   3339  CE  LYS A 349      82.178 103.258 119.678  1.00  0.00            
ATOM   3340  NZ  LYS A 349      83.508 103.838 119.918  1.00  0.00            
ATOM   3341  HZ1 LYS A 349      83.618 104.658 119.348  1.00  0.00            
ATOM   3342  HZ2 LYS A 349      83.558 104.158 120.858  1.00  0.00            
ATOM   3343  HZ3 LYS A 349      84.308 103.248 119.808  1.00  0.00            
ATOM   3344  C   LYS A 349      80.328 102.698 114.648  1.00  0.00            
ATOM   3345  O   LYS A 349      81.198 103.508 114.348  1.00  0.00            
ATOM   3346  N   VAL A 350      79.818 101.818 113.788  1.00  0.00            
ATOM   3347  H   VAL A 350      79.178 101.068 113.918  1.00  0.00            
ATOM   3348  CA  VAL A 350      80.168 101.918 112.358  1.00  0.00            
ATOM   3349  CB  VAL A 350      79.808 100.678 111.538  1.00  0.00            
ATOM   3350  CG1 VAL A 350      80.518 100.548 110.188  1.00  0.00            
ATOM   3351  CG2 VAL A 350      80.008  99.408 112.378  1.00  0.00            
ATOM   3352  C   VAL A 350      79.558 103.188 111.778  1.00  0.00            
ATOM   3353  O   VAL A 350      80.258 103.808 110.978  1.00  0.00            
ATOM   3354  N   ALA A 351      78.338 103.528 112.208  1.00  0.00            
ATOM   3355  H   ALA A 351      77.828 102.978 112.868  1.00  0.00            
ATOM   3356  CA  ALA A 351      77.828 104.848 111.818  1.00  0.00            
ATOM   3357  CB  ALA A 351      76.298 104.888 111.958  1.00  0.00            
ATOM   3358  C   ALA A 351      78.478 106.108 112.398  1.00  0.00            
ATOM   3359  O   ALA A 351      78.738 107.108 111.738  1.00  0.00            
ATOM   3360  N   GLU A 352      79.058 105.908 113.578  1.00  0.00            
ATOM   3361  H   GLU A 352      78.888 105.048 114.058  1.00  0.00            
ATOM   3362  CA  GLU A 352      80.008 106.818 114.248  1.00  0.00            
ATOM   3363  CB  GLU A 352      80.258 106.278 115.658  1.00  0.00            
ATOM   3364  CG  GLU A 352      79.168 106.628 116.668  1.00  0.00            
ATOM   3365  CD  GLU A 352      79.638 106.638 118.118  1.00  0.00            
ATOM   3366  OE1 GLU A 352      80.648 105.988 118.478  1.00  0.00            
ATOM   3367  OE2 GLU A 352      78.988 107.318 118.948  1.00  0.00            
ATOM   3368  C   GLU A 352      81.318 106.968 113.468  1.00  0.00            
ATOM   3369  O   GLU A 352      82.018 107.968 113.638  1.00  0.00            
ATOM   3370  N   PHE A 353      81.718 105.948 112.718  1.00  0.00            
ATOM   3371  H   PHE A 353      81.058 105.218 112.538  1.00  0.00            
ATOM   3372  CA  PHE A 353      82.888 105.928 111.838  1.00  0.00            
ATOM   3373  CB  PHE A 353      83.298 104.458 111.868  1.00  0.00            
ATOM   3374  CG  PHE A 353      84.758 104.428 111.398  1.00  0.00            
ATOM   3375  CD1 PHE A 353      85.758 105.118 112.068  1.00  0.00            
ATOM   3376  HD1 PHE A 353      85.548 105.588 113.028  1.00  0.00            
ATOM   3377  CD2 PHE A 353      85.108 103.738 110.248  1.00  0.00            
ATOM   3378  HD2 PHE A 353      84.358 103.298 109.578  1.00  0.00            
ATOM   3379  CE1 PHE A 353      87.058 105.128 111.578  1.00  0.00            
ATOM   3380  HE1 PHE A 353      87.778 105.728 112.148  1.00  0.00            
ATOM   3381  CE2 PHE A 353      86.398 103.818 109.758  1.00  0.00            
ATOM   3382  HE2 PHE A 353      86.638 103.508 108.738  1.00  0.00            
ATOM   3383  CZ  PHE A 353      87.418 104.528 110.378  1.00  0.00            
ATOM   3384  HZ  PHE A 353      88.438 104.268 110.088  1.00  0.00            
ATOM   3385  C   PHE A 353      82.688 106.498 110.428  1.00  0.00            
ATOM   3386  O   PHE A 353      83.188 107.578 110.128  1.00  0.00            
ATOM   3387  N   PHE A 354      81.798 105.918 109.638  1.00  0.00            
ATOM   3388  H   PHE A 354      81.458 104.998 109.868  1.00  0.00            
ATOM   3389  CA  PHE A 354      81.358 106.228 108.268  1.00  0.00            
ATOM   3390  CB  PHE A 354      80.688 105.018 107.618  1.00  0.00            
ATOM   3391  CG  PHE A 354      81.738 103.958 107.268  1.00  0.00            
ATOM   3392  CD1 PHE A 354      82.378 104.028 106.028  1.00  0.00            
ATOM   3393  HD1 PHE A 354      82.078 104.728 105.248  1.00  0.00            
ATOM   3394  CD2 PHE A 354      82.058 102.908 108.118  1.00  0.00            
ATOM   3395  HD2 PHE A 354      81.598 102.908 109.108  1.00  0.00            
ATOM   3396  CE1 PHE A 354      83.318 103.078 105.628  1.00  0.00            
ATOM   3397  HE1 PHE A 354      83.868 103.118 104.688  1.00  0.00            
ATOM   3398  CE2 PHE A 354      82.878 101.878 107.688  1.00  0.00            
ATOM   3399  HE2 PHE A 354      83.048 101.038 108.358  1.00  0.00            
ATOM   3400  CZ  PHE A 354      83.528 101.998 106.468  1.00  0.00            
ATOM   3401  HZ  PHE A 354      84.268 101.258 106.148  1.00  0.00            
ATOM   3402  C   PHE A 354      80.648 107.558 108.008  1.00  0.00            
ATOM   3403  O   PHE A 354      80.328 107.908 106.878  1.00  0.00            
ATOM   3404  N   GLY A 355      80.098 108.098 109.098  1.00  0.00            
ATOM   3405  H   GLY A 355      80.368 107.798 110.008  1.00  0.00            
ATOM   3406  CA  GLY A 355      79.018 109.088 109.098  1.00  0.00            
ATOM   3407  C   GLY A 355      77.618 108.498 108.908  1.00  0.00            
ATOM   3408  O   GLY A 355      76.638 108.838 109.558  1.00  0.00            
ATOM   3409  N   LYS A 356      77.608 107.778 107.788  1.00  0.00            
ATOM   3410  H   LYS A 356      78.488 107.618 107.338  1.00  0.00            
ATOM   3411  CA  LYS A 356      76.488 107.128 107.108  1.00  0.00            
ATOM   3412  CB  LYS A 356      76.788 106.858 105.628  1.00  0.00            
ATOM   3413  CG  LYS A 356      77.158 108.098 104.818  1.00  0.00            
ATOM   3414  CD  LYS A 356      77.418 107.708 103.368  1.00  0.00            
ATOM   3415  CE  LYS A 356      78.808 107.128 103.108  1.00  0.00            
ATOM   3416  NZ  LYS A 356      79.768 108.188 102.778  1.00  0.00            
ATOM   3417  HZ1 LYS A 356      80.428 107.658 102.248  1.00  0.00            
ATOM   3418  HZ2 LYS A 356      79.278 108.828 102.188  1.00  0.00            
ATOM   3419  HZ3 LYS A 356      80.108 108.648 103.608  1.00  0.00            
ATOM   3420  C   LYS A 356      75.958 105.848 107.748  1.00  0.00            
ATOM   3421  O   LYS A 356      76.768 105.038 108.188  1.00  0.00            
ATOM   3422  N   GLU A 357      74.658 105.798 108.018  1.00  0.00            
ATOM   3423  H   GLU A 357      74.068 106.568 107.788  1.00  0.00            
ATOM   3424  CA  GLU A 357      73.918 104.708 108.678  1.00  0.00            
ATOM   3425  CB  GLU A 357      72.408 104.978 108.698  1.00  0.00            
ATOM   3426  CG  GLU A 357      71.808 106.168 109.448  1.00  0.00            
ATOM   3427  CD  GLU A 357      72.268 106.338 110.898  1.00  0.00            
ATOM   3428  OE1 GLU A 357      71.938 105.418 111.678  1.00  0.00            
ATOM   3429  OE2 GLU A 357      73.198 107.118 111.198  1.00  0.00            
ATOM   3430  C   GLU A 357      74.078 103.328 108.038  1.00  0.00            
ATOM   3431  O   GLU A 357      73.798 103.198 106.848  1.00  0.00            
ATOM   3432  N   PRO A 358      74.418 102.238 108.718  1.00  0.00            
ATOM   3433  CA  PRO A 358      74.598 100.888 108.158  1.00  0.00            
ATOM   3434  CB  PRO A 358      75.048 100.008 109.328  1.00  0.00            
ATOM   3435  CG  PRO A 358      75.678 101.068 110.238  1.00  0.00            
ATOM   3436  CD  PRO A 358      74.678 102.228 110.168  1.00  0.00            
ATOM   3437  C   PRO A 358      73.328 100.378 107.468  1.00  0.00            
ATOM   3438  O   PRO A 358      72.218 100.808 107.788  1.00  0.00            
ATOM   3439  N   ARG A 359      73.538  99.688 106.358  1.00  0.00            
ATOM   3440  H   ARG A 359      74.448  99.538 105.968  1.00  0.00            
ATOM   3441  CA  ARG A 359      72.458  98.958 105.688  1.00  0.00            
ATOM   3442  CB  ARG A 359      72.808  98.998 104.198  1.00  0.00            
ATOM   3443  CG  ARG A 359      71.638  98.638 103.268  1.00  0.00            
ATOM   3444  CD  ARG A 359      71.938  99.008 101.818  1.00  0.00            
ATOM   3445  NE  ARG A 359      70.838  98.518 100.968  1.00  0.00            
ATOM   3446  HE  ARG A 359      70.198  97.898 101.428  1.00  0.00            
ATOM   3447  CZ  ARG A 359      70.648  98.778  99.668  1.00  0.00            
ATOM   3448  NH1 ARG A 359      71.588  99.368  98.918  1.00  0.00            
ATOM   3449 1HH1 ARG A 359      72.278  99.858  99.468  1.00  0.00            
ATOM   3450 2HH1 ARG A 359      71.638  99.298  97.928  1.00  0.00            
ATOM   3451  NH2 ARG A 359      69.678  98.128  99.018  1.00  0.00            
ATOM   3452 1HH2 ARG A 359      69.048  97.508  99.488  1.00  0.00            
ATOM   3453 2HH2 ARG A 359      69.618  98.168  98.018  1.00  0.00            
ATOM   3454  C   ARG A 359      72.578  97.478 106.068  1.00  0.00            
ATOM   3455  O   ARG A 359      73.598  96.828 105.888  1.00  0.00            
ATOM   3456  N   LYS A 360      71.548  97.198 106.858  1.00  0.00            
ATOM   3457  H   LYS A 360      71.068  98.018 107.158  1.00  0.00            
ATOM   3458  CA  LYS A 360      71.088  95.908 107.398  1.00  0.00            
ATOM   3459  CB  LYS A 360      71.348  96.058 108.898  1.00  0.00            
ATOM   3460  CG  LYS A 360      71.488  94.728 109.648  1.00  0.00            
ATOM   3461  CD  LYS A 360      71.558  94.758 111.178  1.00  0.00            
ATOM   3462  CE  LYS A 360      70.188  94.938 111.818  1.00  0.00            
ATOM   3463  NZ  LYS A 360      70.168  95.518 113.168  1.00  0.00            
ATOM   3464  HZ1 LYS A 360      70.458  94.828 113.838  1.00  0.00            
ATOM   3465  HZ2 LYS A 360      70.768  96.308 113.298  1.00  0.00            
ATOM   3466  HZ3 LYS A 360      69.258  95.708 113.538  1.00  0.00            
ATOM   3467  C   LYS A 360      69.658  95.548 107.008  1.00  0.00            
ATOM   3468  O   LYS A 360      68.838  95.088 107.808  1.00  0.00            
ATOM   3469  N   ASP A 361      69.408  95.838 105.738  1.00  0.00            
ATOM   3470  H   ASP A 361      70.088  96.298 105.158  1.00  0.00            
ATOM   3471  CA  ASP A 361      68.148  95.578 105.028  1.00  0.00            
ATOM   3472  CB  ASP A 361      68.408  96.088 103.608  1.00  0.00            
ATOM   3473  CG  ASP A 361      67.348  97.038 103.038  1.00  0.00            
ATOM   3474  OD1 ASP A 361      66.248  96.518 102.738  1.00  0.00            
ATOM   3475  OD2 ASP A 361      67.708  98.218 102.868  1.00  0.00            
ATOM   3476  C   ASP A 361      67.608  94.158 105.088  1.00  0.00            
ATOM   3477  O   ASP A 361      66.408  93.998 104.858  1.00  0.00            
ATOM   3478  N   VAL A 362      68.508  93.178 105.088  1.00  0.00            
ATOM   3479  H   VAL A 362      69.378  93.278 104.598  1.00  0.00            
ATOM   3480  CA  VAL A 362      68.118  91.778 105.338  1.00  0.00            
ATOM   3481  CB  VAL A 362      68.408  90.818 104.178  1.00  0.00            
ATOM   3482  CG1 VAL A 362      67.898  89.398 104.408  1.00  0.00            
ATOM   3483  CG2 VAL A 362      67.678  91.308 102.928  1.00  0.00            
ATOM   3484  C   VAL A 362      68.848  91.318 106.598  1.00  0.00            
ATOM   3485  O   VAL A 362      69.968  91.788 106.828  1.00  0.00            
ATOM   3486  N   ASN A 363      68.248  90.368 107.308  1.00  0.00            
ATOM   3487  H   ASN A 363      67.308  90.138 107.078  1.00  0.00            
ATOM   3488  CA  ASN A 363      68.868  89.618 108.408  1.00  0.00            
ATOM   3489  CB  ASN A 363      68.078  88.368 108.798  1.00  0.00            
ATOM   3490  CG  ASN A 363      68.638  87.688 110.048  1.00  0.00            
ATOM   3491  OD1 ASN A 363      69.548  88.168 110.718  1.00  0.00            
ATOM   3492  ND2 ASN A 363      68.208  86.438 110.248  1.00  0.00            
ATOM   3493 1HD2 ASN A 363      67.458  86.098 109.688  1.00  0.00            
ATOM   3494 2HD2 ASN A 363      68.878  85.798 110.628  1.00  0.00            
ATOM   3495  C   ASN A 363      70.298  89.198 108.058  1.00  0.00            
ATOM   3496  O   ASN A 363      70.498  88.378 107.158  1.00  0.00            
ATOM   3497  N   PRO A 364      71.358  89.708 108.698  1.00  0.00            
ATOM   3498  CA  PRO A 364      72.728  89.368 108.298  1.00  0.00            
ATOM   3499  CB  PRO A 364      73.588  90.198 109.258  1.00  0.00            
ATOM   3500  CG  PRO A 364      72.798  90.078 110.558  1.00  0.00            
ATOM   3501  CD  PRO A 364      71.438  90.438 109.968  1.00  0.00            
ATOM   3502  C   PRO A 364      73.148  87.898 108.278  1.00  0.00            
ATOM   3503  O   PRO A 364      74.208  87.678 107.688  1.00  0.00            
ATOM   3504  N   ASP A 365      72.478  86.948 108.918  1.00  0.00            
ATOM   3505  H   ASP A 365      71.888  87.188 109.688  1.00  0.00            
ATOM   3506  CA  ASP A 365      72.908  85.568 108.638  1.00  0.00            
ATOM   3507  CB  ASP A 365      72.838  84.628 109.848  1.00  0.00            
ATOM   3508  CG  ASP A 365      71.578  84.528 110.698  1.00  0.00            
ATOM   3509  OD1 ASP A 365      70.488  84.878 110.188  1.00  0.00            
ATOM   3510  OD2 ASP A 365      71.628  83.648 111.598  1.00  0.00            
ATOM   3511  C   ASP A 365      72.278  85.008 107.358  1.00  0.00            
ATOM   3512  O   ASP A 365      72.998  84.628 106.438  1.00  0.00            
ATOM   3513  N   GLU A 366      70.958  85.108 107.238  1.00  0.00            
ATOM   3514  H   GLU A 366      70.348  85.278 108.008  1.00  0.00            
ATOM   3515  CA  GLU A 366      70.208  84.768 106.018  1.00  0.00            
ATOM   3516  CB  GLU A 366      68.738  85.098 106.318  1.00  0.00            
ATOM   3517  CG  GLU A 366      67.998  84.418 107.468  1.00  0.00            
ATOM   3518  CD  GLU A 366      66.568  84.908 107.628  1.00  0.00            
ATOM   3519  OE1 GLU A 366      65.808  84.968 106.638  1.00  0.00            
ATOM   3520  OE2 GLU A 366      66.158  84.888 108.808  1.00  0.00            
ATOM   3521  C   GLU A 366      70.678  85.498 104.758  1.00  0.00            
ATOM   3522  O   GLU A 366      70.918  84.888 103.728  1.00  0.00            
ATOM   3523  N   ALA A 367      71.238  86.708 104.818  1.00  0.00            
ATOM   3524  H   ALA A 367      71.438  87.148 105.698  1.00  0.00            
ATOM   3525  CA  ALA A 367      71.708  87.538 103.708  1.00  0.00            
ATOM   3526  CB  ALA A 367      72.058  88.928 104.248  1.00  0.00            
ATOM   3527  C   ALA A 367      72.848  86.918 102.898  1.00  0.00            
ATOM   3528  O   ALA A 367      72.678  86.628 101.718  1.00  0.00            
ATOM   3529  N   VAL A 368      73.798  86.328 103.618  1.00  0.00            
ATOM   3530  H   VAL A 368      73.848  86.468 104.608  1.00  0.00            
ATOM   3531  CA  VAL A 368      74.938  85.568 103.078  1.00  0.00            
ATOM   3532  CB  VAL A 368      76.068  85.398 104.098  1.00  0.00            
ATOM   3533  CG1 VAL A 368      75.898  84.228 105.068  1.00  0.00            
ATOM   3534  CG2 VAL A 368      77.338  85.258 103.248  1.00  0.00            
ATOM   3535  C   VAL A 368      74.548  84.338 102.258  1.00  0.00            
ATOM   3536  O   VAL A 368      74.968  84.318 101.108  1.00  0.00            
ATOM   3537  N   ALA A 369      73.478  83.668 102.648  1.00  0.00            
ATOM   3538  H   ALA A 369      73.168  83.618 103.598  1.00  0.00            
ATOM   3539  CA  ALA A 369      72.868  82.618 101.808  1.00  0.00            
ATOM   3540  CB  ALA A 369      72.098  81.688 102.748  1.00  0.00            
ATOM   3541  C   ALA A 369      71.998  83.108 100.648  1.00  0.00            
ATOM   3542  O   ALA A 369      71.978  82.508  99.578  1.00  0.00            
ATOM   3543  N   ILE A 370      71.338  84.248 100.848  1.00  0.00            
ATOM   3544  H   ILE A 370      71.238  84.598 101.778  1.00  0.00            
ATOM   3545  CA  ILE A 370      70.608  85.008  99.818  1.00  0.00            
ATOM   3546  CB  ILE A 370      69.798  86.168 100.408  1.00  0.00            
ATOM   3547  CG1 ILE A 370      68.498  85.558 100.928  1.00  0.00            
ATOM   3548  CG2 ILE A 370      69.428  87.338  99.498  1.00  0.00            
ATOM   3549  CD  ILE A 370      68.318  86.078 102.358  1.00  0.00            
ATOM   3550  C   ILE A 370      71.478  85.438  98.638  1.00  0.00            
ATOM   3551  O   ILE A 370      71.098  85.208  97.488  1.00  0.00            
ATOM   3552  N   GLY A 371      72.648  86.008  98.928  1.00  0.00            
ATOM   3553  H   GLY A 371      72.878  86.428  99.808  1.00  0.00            
ATOM   3554  CA  GLY A 371      73.738  86.268  97.988  1.00  0.00            
ATOM   3555  C   GLY A 371      74.168  85.008  97.238  1.00  0.00            
ATOM   3556  O   GLY A 371      74.378  85.058  96.028  1.00  0.00            
ATOM   3557  N   ALA A 372      74.398  83.898  97.938  1.00  0.00            
ATOM   3558  H   ALA A 372      74.328  83.908  98.938  1.00  0.00            
ATOM   3559  CA  ALA A 372      74.758  82.598  97.348  1.00  0.00            
ATOM   3560  CB  ALA A 372      75.178  81.558  98.388  1.00  0.00            
ATOM   3561  C   ALA A 372      73.678  81.998  96.448  1.00  0.00            
ATOM   3562  O   ALA A 372      73.948  81.328  95.448  1.00  0.00            
ATOM   3563  N   ALA A 373      72.428  82.308  96.778  1.00  0.00            
ATOM   3564  H   ALA A 373      72.288  82.438  97.758  1.00  0.00            
ATOM   3565  CA  ALA A 373      71.238  81.888  96.018  1.00  0.00            
ATOM   3566  CB  ALA A 373      69.938  81.728  96.808  1.00  0.00            
ATOM   3567  C   ALA A 373      70.978  82.778  94.788  1.00  0.00            
ATOM   3568  O   ALA A 373      70.808  82.188  93.728  1.00  0.00            
ATOM   3569  N   VAL A 374      71.168  84.088  94.908  1.00  0.00            
ATOM   3570  H   VAL A 374      71.158  84.538  95.798  1.00  0.00            
ATOM   3571  CA  VAL A 374      70.928  84.988  93.768  1.00  0.00            
ATOM   3572  CB  VAL A 374      70.798  86.448  94.228  1.00  0.00            
ATOM   3573  CG1 VAL A 374      71.968  87.168  94.888  1.00  0.00            
ATOM   3574  CG2 VAL A 374      70.268  87.428  93.178  1.00  0.00            
ATOM   3575  C   VAL A 374      71.898  84.668  92.628  1.00  0.00            
ATOM   3576  O   VAL A 374      71.508  84.438  91.488  1.00  0.00            
ATOM   3577  N   GLN A 375      73.128  84.388  93.048  1.00  0.00            
ATOM   3578  H   GLN A 375      73.488  84.538  93.968  1.00  0.00            
ATOM   3579  CA  GLN A 375      74.188  83.898  92.158  1.00  0.00            
ATOM   3580  CB  GLN A 375      75.508  83.848  92.928  1.00  0.00            
ATOM   3581  CG  GLN A 375      76.748  83.438  92.138  1.00  0.00            
ATOM   3582  CD  GLN A 375      77.138  84.468  91.078  1.00  0.00            
ATOM   3583  OE1 GLN A 375      77.168  84.178  89.888  1.00  0.00            
ATOM   3584  NE2 GLN A 375      77.628  85.628  91.498  1.00  0.00            
ATOM   3585 1HE2 GLN A 375      77.448  85.888  92.448  1.00  0.00            
ATOM   3586 2HE2 GLN A 375      78.108  86.308  90.938  1.00  0.00            
ATOM   3587  C   GLN A 375      73.758  82.548  91.588  1.00  0.00            
ATOM   3588  O   GLN A 375      73.668  82.468  90.368  1.00  0.00            
ATOM   3589  N   GLY A 376      73.358  81.618  92.448  1.00  0.00            
ATOM   3590  H   GLY A 376      73.048  81.858  93.368  1.00  0.00            
ATOM   3591  CA  GLY A 376      73.128  80.248  91.958  1.00  0.00            
ATOM   3592  C   GLY A 376      72.018  79.928  90.958  1.00  0.00            
ATOM   3593  O   GLY A 376      72.228  79.038  90.128  1.00  0.00            
ATOM   3594  N   GLY A 377      70.798  80.328  91.308  1.00  0.00            
ATOM   3595  H   GLY A 377      70.478  80.438  92.248  1.00  0.00            
ATOM   3596  CA  GLY A 377      69.658  80.178  90.388  1.00  0.00            
ATOM   3597  C   GLY A 377      69.748  80.918  89.048  1.00  0.00            
ATOM   3598  O   GLY A 377      70.498  80.478  88.178  1.00  0.00            
ATOM   3599  N   VAL A 378      69.228  82.138  88.958  1.00  0.00            
ATOM   3600  H   VAL A 378      68.718  82.498  89.738  1.00  0.00            
ATOM   3601  CA  VAL A 378      69.228  82.908  87.698  1.00  0.00            
ATOM   3602  CB  VAL A 378      68.238  84.058  87.868  1.00  0.00            
ATOM   3603  CG1 VAL A 378      68.288  84.958  86.628  1.00  0.00            
ATOM   3604  CG2 VAL A 378      66.778  83.618  88.008  1.00  0.00            
ATOM   3605  C   VAL A 378      70.598  83.268  87.118  1.00  0.00            
ATOM   3606  O   VAL A 378      70.968  82.748  86.058  1.00  0.00            
ATOM   3607  N   LEU A 379      71.408  83.988  87.888  1.00  0.00            
ATOM   3608  H   LEU A 379      71.318  84.078  88.878  1.00  0.00            
ATOM   3609  CA  LEU A 379      72.728  84.418  87.388  1.00  0.00            
ATOM   3610  CB  LEU A 379      73.488  85.048  88.558  1.00  0.00            
ATOM   3611  CG  LEU A 379      74.408  86.208  88.178  1.00  0.00            
ATOM   3612  CD1 LEU A 379      74.808  86.908  89.478  1.00  0.00            
ATOM   3613  CD2 LEU A 379      75.718  85.838  87.478  1.00  0.00            
ATOM   3614  C   LEU A 379      73.498  83.318  86.668  1.00  0.00            
ATOM   3615  O   LEU A 379      73.528  83.268  85.438  1.00  0.00            
ATOM   3616  N   THR A 380      73.798  82.328  87.518  1.00  0.00            
ATOM   3617  H   THR A 380      73.638  82.548  88.478  1.00  0.00            
ATOM   3618  CA  THR A 380      74.498  81.108  87.118  1.00  0.00            
ATOM   3619  CB  THR A 380      74.898  80.268  88.328  1.00  0.00            
ATOM   3620  OG1 THR A 380      75.618  81.228  89.108  1.00  0.00            
ATOM   3621  HG1 THR A 380      75.038  81.798  89.678  1.00  0.00            
ATOM   3622  CG2 THR A 380      75.878  79.118  88.128  1.00  0.00            
ATOM   3623  C   THR A 380      73.838  80.208  86.068  1.00  0.00            
ATOM   3624  O   THR A 380      74.558  79.498  85.368  1.00  0.00            
ATOM   3625  N   GLY A 381      72.518  80.018  86.128  1.00  0.00            
ATOM   3626  H   GLY A 381      72.108  80.438  86.928  1.00  0.00            
ATOM   3627  CA  GLY A 381      71.618  79.348  85.178  1.00  0.00            
ATOM   3628  C   GLY A 381      71.848  79.638  83.698  1.00  0.00            
ATOM   3629  O   GLY A 381      71.598  78.798  82.838  1.00  0.00            
ATOM   3630  N   ASP A 382      72.548  80.738  83.438  1.00  0.00            
ATOM   3631  H   ASP A 382      73.018  81.178  84.208  1.00  0.00            
ATOM   3632  CA  ASP A 382      72.958  81.278  82.138  1.00  0.00            
ATOM   3633  CB  ASP A 382      71.838  82.238  81.738  1.00  0.00            
ATOM   3634  CG  ASP A 382      71.638  82.468  80.238  1.00  0.00            
ATOM   3635  OD1 ASP A 382      72.278  83.348  79.608  1.00  0.00            
ATOM   3636  OD2 ASP A 382      70.748  81.798  79.678  1.00  0.00            
ATOM   3637  C   ASP A 382      74.308  81.978  82.338  1.00  0.00            
ATOM   3638  O   ASP A 382      75.078  81.488  83.168  1.00  0.00            
ATOM   3639  N   VAL A 383      74.868  82.648  81.338  1.00  0.00            
ATOM   3640  H   VAL A 383      74.368  82.638  80.468  1.00  0.00            
ATOM   3641  CA  VAL A 383      76.078  83.488  81.388  1.00  0.00            
ATOM   3642  CB  VAL A 383      75.848  84.848  82.038  1.00  0.00            
ATOM   3643  CG1 VAL A 383      75.148  85.818  81.088  1.00  0.00            
ATOM   3644  CG2 VAL A 383      75.228  84.868  83.438  1.00  0.00            
ATOM   3645  C   VAL A 383      77.398  82.858  81.808  1.00  0.00            
ATOM   3646  O   VAL A 383      77.508  81.668  82.098  1.00  0.00            
ATOM   3647  N   LYS A 384      78.568  83.458  81.618  1.00  0.00            
ATOM   3648  H   LYS A 384      79.338  83.008  82.068  1.00  0.00            
ATOM   3649  CA  LYS A 384      78.878  84.728  80.938  1.00  0.00            
ATOM   3650  CB  LYS A 384      79.248  85.798  81.968  1.00  0.00            
ATOM   3651  CG  LYS A 384      78.958  87.188  81.408  1.00  0.00            
ATOM   3652  CD  LYS A 384      79.868  88.248  82.038  1.00  0.00            
ATOM   3653  CE  LYS A 384      79.218  89.608  81.768  1.00  0.00            
ATOM   3654  NZ  LYS A 384      79.268  89.838  80.318  1.00  0.00            
ATOM   3655  HZ1 LYS A 384      79.508  90.748  79.978  1.00  0.00            
ATOM   3656  HZ2 LYS A 384      80.038  89.288  79.978  1.00  0.00            
ATOM   3657  HZ3 LYS A 384      78.458  89.588  79.808  1.00  0.00            
ATOM   3658  C   LYS A 384      79.808  84.588  79.738  1.00  0.00            
ATOM   3659  O   LYS A 384      79.488  84.208  78.608  1.00  0.00            
ATOM   3660  N   ASP A 385      81.078  84.628  80.118  1.00  0.00            
ATOM   3661  H   ASP A 385      81.278  84.748  81.088  1.00  0.00            
ATOM   3662  CA  ASP A 385      82.378  84.488  79.428  1.00  0.00            
ATOM   3663  CB  ASP A 385      82.938  85.918  79.388  1.00  0.00            
ATOM   3664  CG  ASP A 385      81.988  86.888  78.688  1.00  0.00            
ATOM   3665  OD1 ASP A 385      82.028  86.908  77.438  1.00  0.00            
ATOM   3666  OD2 ASP A 385      81.138  87.558  79.298  1.00  0.00            
ATOM   3667  C   ASP A 385      83.428  83.538  79.998  1.00  0.00            
ATOM   3668  O   ASP A 385      83.268  83.058  81.118  1.00  0.00            
ATOM   3669  N   VAL A 386      84.298  83.048  79.128  1.00  0.00            
ATOM   3670  H   VAL A 386      83.878  82.598  78.328  1.00  0.00            
ATOM   3671  CA  VAL A 386      85.708  82.648  79.278  1.00  0.00            
ATOM   3672  CB  VAL A 386      86.008  81.408  80.118  1.00  0.00            
ATOM   3673  CG1 VAL A 386      86.108  81.858  81.578  1.00  0.00            
ATOM   3674  CG2 VAL A 386      84.998  80.278  79.948  1.00  0.00            
ATOM   3675  C   VAL A 386      86.318  82.548  77.878  1.00  0.00            
ATOM   3676  O   VAL A 386      85.998  83.328  76.988  1.00  0.00            
ATOM   3677  N   LEU A 387      87.318  81.678  77.718  1.00  0.00            
ATOM   3678  H   LEU A 387      87.368  80.868  78.308  1.00  0.00            
ATOM   3679  CA  LEU A 387      88.328  81.638  76.648  1.00  0.00            
ATOM   3680  CB  LEU A 387      89.648  81.758  77.408  1.00  0.00            
ATOM   3681  CG  LEU A 387      90.918  82.078  76.618  1.00  0.00            
ATOM   3682  CD1 LEU A 387      90.908  83.248  75.628  1.00  0.00            
ATOM   3683  CD2 LEU A 387      91.958  82.518  77.648  1.00  0.00            
ATOM   3684  C   LEU A 387      88.368  80.468  75.648  1.00  0.00            
ATOM   3685  O   LEU A 387      87.938  79.348  75.888  1.00  0.00            
ATOM   3686  N   LEU A 388      89.018  80.728  74.518  1.00  0.00            
ATOM   3687  H   LEU A 388      89.438  81.608  74.318  1.00  0.00            
ATOM   3688  CA  LEU A 388      89.198  79.798  73.388  1.00  0.00            
ATOM   3689  CB  LEU A 388      89.288  80.538  72.058  1.00  0.00            
ATOM   3690  CG  LEU A 388      90.268  81.708  71.878  1.00  0.00            
ATOM   3691  CD1 LEU A 388      91.728  81.278  71.728  1.00  0.00            
ATOM   3692  CD2 LEU A 388      89.748  82.688  70.828  1.00  0.00            
ATOM   3693  C   LEU A 388      90.338  78.808  73.638  1.00  0.00            
ATOM   3694  O   LEU A 388      91.408  79.218  74.088  1.00  0.00            
ATOM   3695  N   LEU A 389      90.108  77.538  73.298  1.00  0.00            
ATOM   3696  H   LEU A 389      89.158  77.228  73.368  1.00  0.00            
ATOM   3697  CA  LEU A 389      91.138  76.518  73.038  1.00  0.00            
ATOM   3698  CB  LEU A 389      92.028  76.288  74.268  1.00  0.00            
ATOM   3699  CG  LEU A 389      93.378  75.768  73.768  1.00  0.00            
ATOM   3700  CD1 LEU A 389      93.968  76.778  72.778  1.00  0.00            
ATOM   3701  CD2 LEU A 389      94.338  75.498  74.938  1.00  0.00            
ATOM   3702  C   LEU A 389      90.488  75.238  72.508  1.00  0.00            
ATOM   3703  O   LEU A 389      89.428  75.278  71.878  1.00  0.00            
ATOM   3704  N   ASP A 390      91.058  74.078  72.808  1.00  0.00            
ATOM   3705  H   ASP A 390      91.708  74.018  73.568  1.00  0.00            
ATOM   3706  CA  ASP A 390      90.678  72.798  72.188  1.00  0.00            
ATOM   3707  CB  ASP A 390      91.768  72.198  71.298  1.00  0.00            
ATOM   3708  CG  ASP A 390      91.918  73.058  70.048  1.00  0.00            
ATOM   3709  OD1 ASP A 390      91.098  73.028  69.098  1.00  0.00            
ATOM   3710  OD2 ASP A 390      92.938  73.778  70.028  1.00  0.00            
ATOM   3711  C   ASP A 390      90.238  71.708  73.158  1.00  0.00            
ATOM   3712  O   ASP A 390      91.038  71.128  73.888  1.00  0.00            
ATOM   3713  N   VAL A 391      88.928  71.668  73.398  1.00  0.00            
ATOM   3714  H   VAL A 391      88.298  72.048  72.718  1.00  0.00            
ATOM   3715  CA  VAL A 391      88.408  70.638  74.308  1.00  0.00            
ATOM   3716  CB  VAL A 391      88.148  71.088  75.738  1.00  0.00            
ATOM   3717  CG1 VAL A 391      87.638  69.968  76.648  1.00  0.00            
ATOM   3718  CG2 VAL A 391      89.298  71.818  76.448  1.00  0.00            
ATOM   3719  C   VAL A 391      87.168  70.058  73.618  1.00  0.00            
ATOM   3720  O   VAL A 391      87.078  68.898  73.218  1.00  0.00            
ATOM   3721  N   THR A 392      86.118  70.868  73.718  1.00  0.00            
ATOM   3722  H   THR A 392      86.148  71.628  74.368  1.00  0.00            
ATOM   3723  CA  THR A 392      84.688  70.658  73.438  1.00  0.00            
ATOM   3724  CB  THR A 392      84.118  72.068  73.588  1.00  0.00            
ATOM   3725  OG1 THR A 392      84.458  72.578  74.878  1.00  0.00            
ATOM   3726  HG1 THR A 392      83.898  73.368  75.148  1.00  0.00            
ATOM   3727  CG2 THR A 392      82.628  72.168  73.248  1.00  0.00            
ATOM   3728  C   THR A 392      84.288  69.938  72.148  1.00  0.00            
ATOM   3729  O   THR A 392      84.728  70.398  71.098  1.00  0.00            
ATOM   3730  N   PRO A 393      83.438  68.928  72.288  1.00  0.00            
ATOM   3731  CA  PRO A 393      83.168  67.998  71.178  1.00  0.00            
ATOM   3732  CB  PRO A 393      82.428  66.838  71.838  1.00  0.00            
ATOM   3733  CG  PRO A 393      81.658  67.548  72.958  1.00  0.00            
ATOM   3734  CD  PRO A 393      82.668  68.568  73.488  1.00  0.00            
ATOM   3735  C   PRO A 393      82.648  68.588  69.868  1.00  0.00            
ATOM   3736  O   PRO A 393      83.288  69.448  69.268  1.00  0.00            
ATOM   3737  N   LEU A 394      81.718  67.948  69.168  1.00  0.00            
ATOM   3738  H   LEU A 394      81.018  67.548  69.768  1.00  0.00            
ATOM   3739  CA  LEU A 394      81.518  67.858  67.718  1.00  0.00            
ATOM   3740  CB  LEU A 394      80.228  67.108  67.378  1.00  0.00            
ATOM   3741  CG  LEU A 394      80.138  65.668  67.908  1.00  0.00            
ATOM   3742  CD1 LEU A 394      78.758  65.048  67.708  1.00  0.00            
ATOM   3743  CD2 LEU A 394      81.108  64.848  67.058  1.00  0.00            
ATOM   3744  C   LEU A 394      81.558  69.098  66.818  1.00  0.00            
ATOM   3745  O   LEU A 394      81.218  70.208  67.228  1.00  0.00            
ATOM   3746  N   SER A 395      81.978  68.838  65.588  1.00  0.00            
ATOM   3747  H   SER A 395      82.148  67.898  65.278  1.00  0.00            
ATOM   3748  CA  SER A 395      82.118  69.858  64.528  1.00  0.00            
ATOM   3749  CB  SER A 395      82.628  69.228  63.228  1.00  0.00            
ATOM   3750  OG  SER A 395      83.938  68.678  63.328  1.00  0.00            
ATOM   3751  HG  SER A 395      83.828  67.708  63.548  1.00  0.00            
ATOM   3752  C   SER A 395      80.808  70.568  64.178  1.00  0.00            
ATOM   3753  O   SER A 395      79.718  70.018  64.068  1.00  0.00            
ATOM   3754  N   LEU A 396      80.858  71.848  63.818  1.00  0.00            
ATOM   3755  H   LEU A 396      81.718  72.368  63.878  1.00  0.00            
ATOM   3756  CA  LEU A 396      79.798  72.618  63.168  1.00  0.00            
ATOM   3757  CB  LEU A 396      79.458  73.908  63.928  1.00  0.00            
ATOM   3758  CG  LEU A 396      79.278  73.828  65.448  1.00  0.00            
ATOM   3759  CD1 LEU A 396      79.188  75.288  65.918  1.00  0.00            
ATOM   3760  CD2 LEU A 396      78.008  73.018  65.708  1.00  0.00            
ATOM   3761  C   LEU A 396      80.158  72.968  61.728  1.00  0.00            
ATOM   3762  O   LEU A 396      81.348  73.238  61.538  1.00  0.00            
ATOM   3763  N   GLY A 397      79.158  73.008  60.848  1.00  0.00            
ATOM   3764  H   GLY A 397      78.268  72.638  61.108  1.00  0.00            
ATOM   3765  CA  GLY A 397      79.368  73.348  59.438  1.00  0.00            
ATOM   3766  C   GLY A 397      78.058  73.498  58.658  1.00  0.00            
ATOM   3767  O   GLY A 397      76.968  73.708  59.188  1.00  0.00            
ATOM   3768  N   ILE A 398      78.238  73.558  57.338  1.00  0.00            
ATOM   3769  H   ILE A 398      79.048  73.128  56.918  1.00  0.00            
ATOM   3770  CA  ILE A 398      77.208  73.758  56.308  1.00  0.00            
ATOM   3771  CB  ILE A 398      77.248  75.158  55.678  1.00  0.00            
ATOM   3772  CG1 ILE A 398      78.628  75.638  55.218  1.00  0.00            
ATOM   3773  CG2 ILE A 398      76.578  76.168  56.608  1.00  0.00            
ATOM   3774  CD  ILE A 398      78.528  76.648  54.068  1.00  0.00            
ATOM   3775  C   ILE A 398      77.138  72.758  55.158  1.00  0.00            
ATOM   3776  O   ILE A 398      78.128  72.068  54.968  1.00  0.00            
ATOM   3777  N   GLU A 399      76.198  72.968  54.228  1.00  0.00            
ATOM   3778  H   GLU A 399      75.438  73.598  54.338  1.00  0.00            
ATOM   3779  CA  GLU A 399      76.238  72.218  52.968  1.00  0.00            
ATOM   3780  CB  GLU A 399      74.788  71.878  52.628  1.00  0.00            
ATOM   3781  CG  GLU A 399      74.588  71.288  51.238  1.00  0.00            
ATOM   3782  CD  GLU A 399      73.248  71.478  50.528  1.00  0.00            
ATOM   3783  OE1 GLU A 399      72.348  70.798  51.078  1.00  0.00            
ATOM   3784  OE2 GLU A 399      73.168  72.368  49.648  1.00  0.00            
ATOM   3785  C   GLU A 399      76.848  73.098  51.868  1.00  0.00            
ATOM   3786  O   GLU A 399      76.688  74.318  51.818  1.00  0.00            
ATOM   3787  N   THR A 400      77.688  72.478  51.038  1.00  0.00            
ATOM   3788  H   THR A 400      78.008  71.558  51.278  1.00  0.00            
ATOM   3789  CA  THR A 400      78.158  72.988  49.748  1.00  0.00            
ATOM   3790  CB  THR A 400      79.658  73.258  49.858  1.00  0.00            
ATOM   3791  OG1 THR A 400      80.388  72.068  50.188  1.00  0.00            
ATOM   3792  HG1 THR A 400      80.828  72.128  51.088  1.00  0.00            
ATOM   3793  CG2 THR A 400      80.058  74.508  50.628  1.00  0.00            
ATOM   3794  C   THR A 400      77.918  71.938  48.658  1.00  0.00            
ATOM   3795  O   THR A 400      77.588  70.788  48.938  1.00  0.00            
ATOM   3796  N   MET A 401      77.798  72.388  47.408  1.00  0.00            
ATOM   3797  H   MET A 401      77.958  73.358  47.238  1.00  0.00            
ATOM   3798  CA  MET A 401      77.658  71.718  46.108  1.00  0.00            
ATOM   3799  CB  MET A 401      78.478  72.558  45.128  1.00  0.00            
ATOM   3800  CG  MET A 401      77.928  72.238  43.738  1.00  0.00            
ATOM   3801  SD  MET A 401      78.518  73.148  42.258  1.00  0.00            
ATOM   3802  CE  MET A 401      80.278  73.018  42.428  1.00  0.00            
ATOM   3803  C   MET A 401      78.128  70.258  46.098  1.00  0.00            
ATOM   3804  O   MET A 401      79.238  69.948  46.498  1.00  0.00            
ATOM   3805  N   GLY A 402      77.088  69.438  46.028  1.00  0.00            
ATOM   3806  H   GLY A 402      76.258  69.818  45.608  1.00  0.00            
ATOM   3807  CA  GLY A 402      77.188  67.968  46.038  1.00  0.00            
ATOM   3808  C   GLY A 402      76.538  67.408  47.298  1.00  0.00            
ATOM   3809  O   GLY A 402      76.538  66.198  47.548  1.00  0.00            
ATOM   3810  N   GLY A 403      75.878  68.288  48.048  1.00  0.00            
ATOM   3811  H   GLY A 403      75.938  69.278  47.968  1.00  0.00            
ATOM   3812  CA  GLY A 403      75.228  67.858  49.298  1.00  0.00            
ATOM   3813  C   GLY A 403      76.218  67.188  50.258  1.00  0.00            
ATOM   3814  O   GLY A 403      76.158  66.028  50.648  1.00  0.00            
ATOM   3815  N   VAL A 404      77.308  67.938  50.438  1.00  0.00            
ATOM   3816  H   VAL A 404      77.598  68.698  49.858  1.00  0.00            
ATOM   3817  CA  VAL A 404      78.358  67.528  51.388  1.00  0.00            
ATOM   3818  CB  VAL A 404      79.588  67.188  50.548  1.00  0.00            
ATOM   3819  CG1 VAL A 404      80.168  68.398  49.808  1.00  0.00            
ATOM   3820  CG2 VAL A 404      80.578  66.248  51.228  1.00  0.00            
ATOM   3821  C   VAL A 404      78.548  68.588  52.478  1.00  0.00            
ATOM   3822  O   VAL A 404      78.158  69.738  52.298  1.00  0.00            
ATOM   3823  N   MET A 405      78.898  68.088  53.648  1.00  0.00            
ATOM   3824  H   MET A 405      79.258  67.158  53.758  1.00  0.00            
ATOM   3825  CA  MET A 405      79.108  68.948  54.828  1.00  0.00            
ATOM   3826  CB  MET A 405      78.598  68.318  56.128  1.00  0.00            
ATOM   3827  CG  MET A 405      78.858  69.178  57.368  1.00  0.00            
ATOM   3828  SD  MET A 405      78.608  68.338  58.978  1.00  0.00            
ATOM   3829  CE  MET A 405      78.448  69.688  60.138  1.00  0.00            
ATOM   3830  C   MET A 405      80.518  69.538  54.838  1.00  0.00            
ATOM   3831  O   MET A 405      81.478  68.818  55.128  1.00  0.00            
ATOM   3832  N   THR A 406      80.638  70.858  54.738  1.00  0.00            
ATOM   3833  H   THR A 406      79.878  71.488  54.548  1.00  0.00            
ATOM   3834  CA  THR A 406      81.908  71.598  54.788  1.00  0.00            
ATOM   3835  CB  THR A 406      81.758  72.668  53.698  1.00  0.00            
ATOM   3836  OG1 THR A 406      81.678  71.968  52.458  1.00  0.00            
ATOM   3837  HG1 THR A 406      82.318  71.218  52.338  1.00  0.00            
ATOM   3838  CG2 THR A 406      82.838  73.748  53.658  1.00  0.00            
ATOM   3839  C   THR A 406      82.018  72.058  56.238  1.00  0.00            
ATOM   3840  O   THR A 406      81.178  72.848  56.678  1.00  0.00            
ATOM   3841  N   THR A 407      82.798  71.318  57.018  1.00  0.00            
ATOM   3842  H   THR A 407      83.178  70.498  56.578  1.00  0.00            
ATOM   3843  CA  THR A 407      83.198  71.648  58.388  1.00  0.00            
ATOM   3844  CB  THR A 407      84.238  70.648  58.898  1.00  0.00            
ATOM   3845  OG1 THR A 407      83.958  69.318  58.458  1.00  0.00            
ATOM   3846  HG1 THR A 407      83.498  68.728  59.118  1.00  0.00            
ATOM   3847  CG2 THR A 407      84.358  70.598  60.428  1.00  0.00            
ATOM   3848  C   THR A 407      83.768  73.068  58.548  1.00  0.00            
ATOM   3849  O   THR A 407      84.448  73.568  57.658  1.00  0.00            
ATOM   3850  N   LEU A 408      83.088  73.778  59.438  1.00  0.00            
ATOM   3851  H   LEU A 408      82.308  73.368  59.918  1.00  0.00            
ATOM   3852  CA  LEU A 408      83.328  75.198  59.758  1.00  0.00            
ATOM   3853  CB  LEU A 408      81.968  75.908  59.718  1.00  0.00            
ATOM   3854  CG  LEU A 408      81.848  76.918  58.578  1.00  0.00            
ATOM   3855  CD1 LEU A 408      82.818  78.088  58.738  1.00  0.00            
ATOM   3856  CD2 LEU A 408      81.788  76.258  57.198  1.00  0.00            
ATOM   3857  C   LEU A 408      84.098  75.428  61.058  1.00  0.00            
ATOM   3858  O   LEU A 408      85.218  75.928  61.128  1.00  0.00            
ATOM   3859  N   ILE A 409      83.548  74.798  62.088  1.00  0.00            
ATOM   3860  H   ILE A 409      82.768  74.188  61.918  1.00  0.00            
ATOM   3861  CA  ILE A 409      84.088  74.788  63.458  1.00  0.00            
ATOM   3862  CB  ILE A 409      83.138  75.318  64.528  1.00  0.00            
ATOM   3863  CG1 ILE A 409      82.538  76.718  64.348  1.00  0.00            
ATOM   3864  CG2 ILE A 409      83.968  75.428  65.808  1.00  0.00            
ATOM   3865  CD  ILE A 409      83.518  77.838  63.978  1.00  0.00            
ATOM   3866  C   ILE A 409      84.488  73.358  63.848  1.00  0.00            
ATOM   3867  O   ILE A 409      83.598  72.628  64.258  1.00  0.00            
ATOM   3868  N   ALA A 410      85.688  72.948  63.448  1.00  0.00            
ATOM   3869  H   ALA A 410      86.328  73.648  63.118  1.00  0.00            
ATOM   3870  CA  ALA A 410      86.138  71.548  63.538  1.00  0.00            
ATOM   3871  CB  ALA A 410      87.548  71.358  62.978  1.00  0.00            
ATOM   3872  C   ALA A 410      86.138  71.148  65.018  1.00  0.00            
ATOM   3873  O   ALA A 410      86.218  72.018  65.888  1.00  0.00            
ATOM   3874  N   LYS A 411      85.778  69.888  65.248  1.00  0.00            
ATOM   3875  H   LYS A 411      85.478  69.398  64.428  1.00  0.00            
ATOM   3876  CA  LYS A 411      85.588  69.158  66.498  1.00  0.00            
ATOM   3877  CB  LYS A 411      85.338  67.668  66.208  1.00  0.00            
ATOM   3878  CG  LYS A 411      85.028  66.728  67.368  1.00  0.00            
ATOM   3879  CD  LYS A 411      84.758  65.278  66.938  1.00  0.00            
ATOM   3880  CE  LYS A 411      85.858  64.428  66.288  1.00  0.00            
ATOM   3881  NZ  LYS A 411      86.078  64.838  64.888  1.00  0.00            
ATOM   3882  HZ1 LYS A 411      86.228  63.978  64.408  1.00  0.00            
ATOM   3883  HZ2 LYS A 411      85.298  65.318  64.488  1.00  0.00            
ATOM   3884  HZ3 LYS A 411      86.838  65.488  64.908  1.00  0.00            
ATOM   3885  C   LYS A 411      86.768  69.308  67.458  1.00  0.00            
ATOM   3886  O   LYS A 411      87.938  69.478  67.118  1.00  0.00            
ATOM   3887  N   ASN A 412      86.358  69.428  68.718  1.00  0.00            
ATOM   3888  H   ASN A 412      85.378  69.568  68.858  1.00  0.00            
ATOM   3889  CA  ASN A 412      87.268  69.438  69.868  1.00  0.00            
ATOM   3890  CB  ASN A 412      88.328  68.338  69.958  1.00  0.00            
ATOM   3891  CG  ASN A 412      87.708  66.938  70.008  1.00  0.00            
ATOM   3892  OD1 ASN A 412      87.898  66.158  69.078  1.00  0.00            
ATOM   3893  ND2 ASN A 412      87.168  66.548  71.158  1.00  0.00            
ATOM   3894 1HD2 ASN A 412      87.258  67.148  71.958  1.00  0.00            
ATOM   3895 2HD2 ASN A 412      86.908  65.588  71.258  1.00  0.00            
ATOM   3896  C   ASN A 412      87.948  70.768  70.228  1.00  0.00            
ATOM   3897  O   ASN A 412      89.018  70.818  70.828  1.00  0.00            
ATOM   3898  N   THR A 413      87.308  71.868  69.848  1.00  0.00            
ATOM   3899  H   THR A 413      86.358  71.748  69.568  1.00  0.00            
ATOM   3900  CA  THR A 413      87.608  73.258  70.238  1.00  0.00            
ATOM   3901  CB  THR A 413      87.688  74.018  68.918  1.00  0.00            
ATOM   3902  OG1 THR A 413      88.638  73.488  67.988  1.00  0.00            
ATOM   3903  HG1 THR A 413      89.518  73.618  68.438  1.00  0.00            
ATOM   3904  CG2 THR A 413      88.078  75.478  69.138  1.00  0.00            
ATOM   3905  C   THR A 413      86.448  73.868  71.038  1.00  0.00            
ATOM   3906  O   THR A 413      85.338  73.358  70.898  1.00  0.00            
ATOM   3907  N   THR A 414      86.818  74.648  72.048  1.00  0.00            
ATOM   3908  H   THR A 414      87.758  74.978  72.108  1.00  0.00            
ATOM   3909  CA  THR A 414      85.918  75.388  72.948  1.00  0.00            
ATOM   3910  CB  THR A 414      86.718  75.898  74.148  1.00  0.00            
ATOM   3911  OG1 THR A 414      87.488  77.068  73.848  1.00  0.00            
ATOM   3912  HG1 THR A 414      87.358  77.708  74.598  1.00  0.00            
ATOM   3913  CG2 THR A 414      87.518  74.808  74.858  1.00  0.00            
ATOM   3914  C   THR A 414      85.028  76.448  72.318  1.00  0.00            
ATOM   3915  O   THR A 414      85.068  76.508  71.088  1.00  0.00            
ATOM   3916  N   ILE A 415      84.178  77.058  73.138  1.00  0.00            
ATOM   3917  H   ILE A 415      83.728  76.618  73.908  1.00  0.00            
ATOM   3918  CA  ILE A 415      83.748  78.458  72.948  1.00  0.00            
ATOM   3919  CB  ILE A 415      82.228  78.558  72.938  1.00  0.00            
ATOM   3920  CG1 ILE A 415      81.598  77.788  74.108  1.00  0.00            
ATOM   3921  CG2 ILE A 415      81.698  78.038  71.608  1.00  0.00            
ATOM   3922  CD  ILE A 415      81.608  78.468  75.478  1.00  0.00            
ATOM   3923  C   ILE A 415      84.428  79.508  73.838  1.00  0.00            
ATOM   3924  O   ILE A 415      84.868  79.218  74.948  1.00  0.00            
ATOM   3925  N   PRO A 416      84.418  80.778  73.438  1.00  0.00            
ATOM   3926  CA  PRO A 416      84.048  81.348  72.138  1.00  0.00            
ATOM   3927  CB  PRO A 416      83.908  82.838  72.428  1.00  0.00            
ATOM   3928  CG  PRO A 416      84.878  83.118  73.578  1.00  0.00            
ATOM   3929  CD  PRO A 416      84.728  81.838  74.408  1.00  0.00            
ATOM   3930  C   PRO A 416      85.008  80.928  71.018  1.00  0.00            
ATOM   3931  O   PRO A 416      86.128  80.478  71.228  1.00  0.00            
ATOM   3932  N   THR A 417      84.468  81.068  69.808  1.00  0.00            
ATOM   3933  H   THR A 417      83.508  81.308  69.678  1.00  0.00            
ATOM   3934  CA  THR A 417      85.278  81.018  68.588  1.00  0.00            
ATOM   3935  CB  THR A 417      85.958  79.678  68.298  1.00  0.00            
ATOM   3936  OG1 THR A 417      87.048  79.988  67.428  1.00  0.00            
ATOM   3937  HG1 THR A 417      87.838  79.398  67.638  1.00  0.00            
ATOM   3938  CG2 THR A 417      85.068  78.568  67.738  1.00  0.00            
ATOM   3939  C   THR A 417      84.488  81.528  67.378  1.00  0.00            
ATOM   3940  O   THR A 417      83.258  81.428  67.288  1.00  0.00            
ATOM   3941  N   LYS A 418      85.328  82.088  66.518  1.00  0.00            
ATOM   3942  H   LYS A 418      86.308  81.998  66.698  1.00  0.00            
ATOM   3943  CA  LYS A 418      84.878  82.778  65.298  1.00  0.00            
ATOM   3944  CB  LYS A 418      84.988  84.298  65.488  1.00  0.00            
ATOM   3945  CG  LYS A 418      84.058  85.108  64.588  1.00  0.00            
ATOM   3946  CD  LYS A 418      84.308  86.608  64.738  1.00  0.00            
ATOM   3947  CE  LYS A 418      83.418  87.218  63.658  1.00  0.00            
ATOM   3948  NZ  LYS A 418      82.978  88.568  64.018  1.00  0.00            
ATOM   3949  HZ1 LYS A 418      82.498  88.568  64.888  1.00  0.00            
ATOM   3950  HZ2 LYS A 418      83.708  89.258  64.038  1.00  0.00            
ATOM   3951  HZ3 LYS A 418      82.328  88.908  63.338  1.00  0.00            
ATOM   3952  C   LYS A 418      85.638  82.298  64.058  1.00  0.00            
ATOM   3953  O   LYS A 418      86.828  82.588  63.928  1.00  0.00            
ATOM   3954  N   HIS A 419      84.898  81.808  63.068  1.00  0.00            
ATOM   3955  H   HIS A 419      83.908  81.688  63.208  1.00  0.00            
ATOM   3956  CA  HIS A 419      85.618  81.298  61.898  1.00  0.00            
ATOM   3957  CB  HIS A 419      85.818  79.788  61.748  1.00  0.00            
ATOM   3958  CG  HIS A 419      86.978  79.418  62.678  1.00  0.00            
ATOM   3959  ND1 HIS A 419      86.898  79.198  63.978  1.00  0.00            
ATOM   3960  CD2 HIS A 419      88.208  79.128  62.258  1.00  0.00            
ATOM   3961  CE1 HIS A 419      88.138  78.898  64.358  1.00  0.00            
ATOM   3962  NE2 HIS A 419      88.958  78.828  63.318  1.00  0.00            
ATOM   3963  HE2 HIS A 419      89.948  78.868  63.418  1.00  0.00            
ATOM   3964  C   HIS A 419      84.958  81.848  60.628  1.00  0.00            
ATOM   3965  O   HIS A 419      83.728  81.948  60.528  1.00  0.00            
ATOM   3966  N   SER A 420      85.728  82.098  59.578  1.00  0.00            
ATOM   3967  H   SER A 420      86.638  81.698  59.448  1.00  0.00            
ATOM   3968  CA  SER A 420      85.308  82.728  58.318  1.00  0.00            
ATOM   3969  CB  SER A 420      85.548  84.238  58.288  1.00  0.00            
ATOM   3970  OG  SER A 420      84.828  84.878  59.348  1.00  0.00            
ATOM   3971  HG  SER A 420      83.858  84.758  59.128  1.00  0.00            
ATOM   3972  C   SER A 420      85.908  82.078  57.068  1.00  0.00            
ATOM   3973  O   SER A 420      87.128  82.128  56.908  1.00  0.00            
ATOM   3974  N   GLN A 421      85.048  81.518  56.218  1.00  0.00            
ATOM   3975  H   GLN A 421      84.058  81.578  56.378  1.00  0.00            
ATOM   3976  CA  GLN A 421      85.348  81.088  54.848  1.00  0.00            
ATOM   3977  CB  GLN A 421      85.248  79.558  54.788  1.00  0.00            
ATOM   3978  CG  GLN A 421      85.878  78.838  53.598  1.00  0.00            
ATOM   3979  CD  GLN A 421      86.008  77.318  53.698  1.00  0.00            
ATOM   3980  OE1 GLN A 421      85.138  76.618  53.178  1.00  0.00            
ATOM   3981  NE2 GLN A 421      87.078  76.858  54.338  1.00  0.00            
ATOM   3982 1HE2 GLN A 421      87.738  77.488  54.738  1.00  0.00            
ATOM   3983 2HE2 GLN A 421      87.318  75.888  54.438  1.00  0.00            
ATOM   3984  C   GLN A 421      84.298  81.678  53.898  1.00  0.00            
ATOM   3985  O   GLN A 421      83.158  82.008  54.208  1.00  0.00            
ATOM   3986  N   VAL A 422      84.818  82.028  52.718  1.00  0.00            
ATOM   3987  H   VAL A 422      85.808  82.008  52.578  1.00  0.00            
ATOM   3988  CA  VAL A 422      84.048  82.648  51.628  1.00  0.00            
ATOM   3989  CB  VAL A 422      84.928  83.718  50.958  1.00  0.00            
ATOM   3990  CG1 VAL A 422      84.128  84.558  49.948  1.00  0.00            
ATOM   3991  CG2 VAL A 422      85.428  84.718  51.988  1.00  0.00            
ATOM   3992  C   VAL A 422      83.678  81.668  50.518  1.00  0.00            
ATOM   3993  O   VAL A 422      84.528  80.878  50.118  1.00  0.00            
ATOM   3994  N   PHE A 423      82.428  81.718  50.078  1.00  0.00            
ATOM   3995  H   PHE A 423      81.938  82.558  50.318  1.00  0.00            
ATOM   3996  CA  PHE A 423      81.768  80.738  49.198  1.00  0.00            
ATOM   3997  CB  PHE A 423      80.708  79.868  49.868  1.00  0.00            
ATOM   3998  CG  PHE A 423      81.348  78.958  50.918  1.00  0.00            
ATOM   3999  CD1 PHE A 423      81.808  77.678  50.618  1.00  0.00            
ATOM   4000  HD1 PHE A 423      81.958  77.358  49.588  1.00  0.00            
ATOM   4001  CD2 PHE A 423      81.458  79.578  52.148  1.00  0.00            
ATOM   4002  HD2 PHE A 423      81.188  80.638  52.228  1.00  0.00            
ATOM   4003  CE1 PHE A 423      82.348  76.978  51.688  1.00  0.00            
ATOM   4004  HE1 PHE A 423      82.598  75.928  51.528  1.00  0.00            
ATOM   4005  CE2 PHE A 423      82.008  78.838  53.188  1.00  0.00            
ATOM   4006  HE2 PHE A 423      81.968  79.238  54.208  1.00  0.00            
ATOM   4007  CZ  PHE A 423      82.418  77.528  52.958  1.00  0.00            
ATOM   4008  HZ  PHE A 423      82.868  77.008  53.798  1.00  0.00            
ATOM   4009  C   PHE A 423      81.118  81.438  47.998  1.00  0.00            
ATOM   4010  O   PHE A 423      80.698  82.598  48.038  1.00  0.00            
ATOM   4011  N   SER A 424      81.118  80.588  46.988  1.00  0.00            
ATOM   4012  H   SER A 424      81.358  79.628  47.088  1.00  0.00            
ATOM   4013  CA  SER A 424      80.838  80.938  45.588  1.00  0.00            
ATOM   4014  CB  SER A 424      82.108  80.388  44.928  1.00  0.00            
ATOM   4015  OG  SER A 424      82.188  80.808  43.568  1.00  0.00            
ATOM   4016  HG  SER A 424      83.178  80.958  43.498  1.00  0.00            
ATOM   4017  C   SER A 424      79.548  80.218  45.198  1.00  0.00            
ATOM   4018  O   SER A 424      79.288  79.068  45.518  1.00  0.00            
ATOM   4019  N   THR A 425      79.048  80.808  44.118  1.00  0.00            
ATOM   4020  H   THR A 425      79.618  81.368  43.508  1.00  0.00            
ATOM   4021  CA  THR A 425      77.768  80.338  43.538  1.00  0.00            
ATOM   4022  CB  THR A 425      77.108  81.468  42.738  1.00  0.00            
ATOM   4023  OG1 THR A 425      78.058  81.988  41.808  1.00  0.00            
ATOM   4024  HG1 THR A 425      77.698  82.628  41.128  1.00  0.00            
ATOM   4025  CG2 THR A 425      76.308  82.528  43.488  1.00  0.00            
ATOM   4026  C   THR A 425      77.928  79.068  42.708  1.00  0.00            
ATOM   4027  O   THR A 425      78.988  78.748  42.178  1.00  0.00            
ATOM   4028  N   ALA A 426      76.808  78.358  42.588  1.00  0.00            
ATOM   4029  H   ALA A 426      75.918  78.538  42.998  1.00  0.00            
ATOM   4030  CA  ALA A 426      76.858  77.128  41.788  1.00  0.00            
ATOM   4031  CB  ALA A 426      76.008  76.078  42.508  1.00  0.00            
ATOM   4032  C   ALA A 426      76.288  77.318  40.378  1.00  0.00            
ATOM   4033  O   ALA A 426      76.728  76.718  39.408  1.00  0.00            
ATOM   4034  N   GLU A 427      75.348  78.258  40.318  1.00  0.00            
ATOM   4035  H   GLU A 427      74.918  78.768  41.058  1.00  0.00            
ATOM   4036  CA  GLU A 427      74.708  78.618  39.038  1.00  0.00            
ATOM   4037  CB  GLU A 427      73.218  78.298  39.088  1.00  0.00            
ATOM   4038  CG  GLU A 427      72.798  76.848  38.878  1.00  0.00            
ATOM   4039  CD  GLU A 427      73.348  75.808  39.858  1.00  0.00            
ATOM   4040  OE1 GLU A 427      72.858  75.648  40.998  1.00  0.00            
ATOM   4041  OE2 GLU A 427      74.228  74.988  39.518  1.00  0.00            
ATOM   4042  C   GLU A 427      74.938  80.068  38.628  1.00  0.00            
ATOM   4043  O   GLU A 427      75.178  80.968  39.438  1.00  0.00            
ATOM   4044  N   ASP A 428      75.078  80.298  37.328  1.00  0.00            
ATOM   4045  H   ASP A 428      75.498  79.558  36.808  1.00  0.00            
ATOM   4046  CA  ASP A 428      75.148  81.618  36.678  1.00  0.00            
ATOM   4047  CB  ASP A 428      75.278  81.488  35.158  1.00  0.00            
ATOM   4048  CG  ASP A 428      76.338  80.548  34.588  1.00  0.00            
ATOM   4049  OD1 ASP A 428      77.528  80.938  34.558  1.00  0.00            
ATOM   4050  OD2 ASP A 428      75.978  79.478  34.038  1.00  0.00            
ATOM   4051  C   ASP A 428      73.838  82.358  36.978  1.00  0.00            
ATOM   4052  O   ASP A 428      72.798  81.708  37.038  1.00  0.00            
ATOM   4053  N   ASN A 429      73.948  83.678  36.978  1.00  0.00            
ATOM   4054  H   ASN A 429      74.778  84.148  36.668  1.00  0.00            
ATOM   4055  CA  ASN A 429      72.778  84.478  37.378  1.00  0.00            
ATOM   4056  CB  ASN A 429      71.898  84.638  36.138  1.00  0.00            
ATOM   4057  CG  ASN A 429      70.678  85.558  36.148  1.00  0.00            
ATOM   4058  OD1 ASN A 429      70.658  86.508  36.928  1.00  0.00            
ATOM   4059  ND2 ASN A 429      69.548  85.448  35.458  1.00  0.00            
ATOM   4060 1HD2 ASN A 429      69.408  84.618  34.908  1.00  0.00            
ATOM   4061 2HD2 ASN A 429      68.748  85.898  35.858  1.00  0.00            
ATOM   4062  C   ASN A 429      71.908  84.048  38.568  1.00  0.00            
ATOM   4063  O   ASN A 429      70.698  84.228  38.598  1.00  0.00            
ATOM   4064  N   GLN A 430      72.588  83.558  39.598  1.00  0.00            
ATOM   4065  H   GLN A 430      73.588  83.538  39.518  1.00  0.00            
ATOM   4066  CA  GLN A 430      71.948  82.968  40.788  1.00  0.00            
ATOM   4067  CB  GLN A 430      72.948  82.058  41.508  1.00  0.00            
ATOM   4068  CG  GLN A 430      72.198  81.158  42.488  1.00  0.00            
ATOM   4069  CD  GLN A 430      73.168  80.108  43.028  1.00  0.00            
ATOM   4070  OE1 GLN A 430      73.948  79.498  42.298  1.00  0.00            
ATOM   4071  NE2 GLN A 430      72.738  79.528  44.148  1.00  0.00            
ATOM   4072 1HE2 GLN A 430      71.928  79.928  44.588  1.00  0.00            
ATOM   4073 2HE2 GLN A 430      73.278  78.828  44.608  1.00  0.00            
ATOM   4074  C   GLN A 430      71.688  84.138  41.748  1.00  0.00            
ATOM   4075  O   GLN A 430      72.618  84.858  42.108  1.00  0.00            
ATOM   4076  N   SER A 431      70.408  84.498  41.778  1.00  0.00            
ATOM   4077  H   SER A 431      69.748  84.138  41.118  1.00  0.00            
ATOM   4078  CA  SER A 431      69.968  85.578  42.668  1.00  0.00            
ATOM   4079  CB  SER A 431      68.648  86.228  42.248  1.00  0.00            
ATOM   4080  OG  SER A 431      67.618  85.298  41.938  1.00  0.00            
ATOM   4081  HG  SER A 431      67.568  85.258  40.938  1.00  0.00            
ATOM   4082  C   SER A 431      69.898  85.248  44.158  1.00  0.00            
ATOM   4083  O   SER A 431      70.078  86.168  44.958  1.00  0.00            
ATOM   4084  N   ALA A 432      69.558  84.008  44.478  1.00  0.00            
ATOM   4085  H   ALA A 432      69.428  83.278  43.798  1.00  0.00            
ATOM   4086  CA  ALA A 432      69.318  83.618  45.868  1.00  0.00            
ATOM   4087  CB  ALA A 432      67.808  83.458  46.118  1.00  0.00            
ATOM   4088  C   ALA A 432      70.138  82.338  46.088  1.00  0.00            
ATOM   4089  O   ALA A 432      70.378  81.608  45.128  1.00  0.00            
ATOM   4090  N   VAL A 433      70.598  82.288  47.338  1.00  0.00            
ATOM   4091  H   VAL A 433      70.358  83.008  47.978  1.00  0.00            
ATOM   4092  CA  VAL A 433      71.228  81.078  47.898  1.00  0.00            
ATOM   4093  CB  VAL A 433      72.718  81.258  48.168  1.00  0.00            
ATOM   4094  CG1 VAL A 433      73.448  80.998  46.848  1.00  0.00            
ATOM   4095  CG2 VAL A 433      73.238  82.458  48.958  1.00  0.00            
ATOM   4096  C   VAL A 433      70.638  80.578  49.218  1.00  0.00            
ATOM   4097  O   VAL A 433      69.998  81.388  49.878  1.00  0.00            
ATOM   4098  N   THR A 434      70.998  79.348  49.558  1.00  0.00            
ATOM   4099  H   THR A 434      71.218  78.648  48.878  1.00  0.00            
ATOM   4100  CA  THR A 434      70.688  78.938  50.938  1.00  0.00            
ATOM   4101  CB  THR A 434      69.918  77.618  50.928  1.00  0.00            
ATOM   4102  OG1 THR A 434      68.818  77.668  50.018  1.00  0.00            
ATOM   4103  HG1 THR A 434      69.258  77.878  49.148  1.00  0.00            
ATOM   4104  CG2 THR A 434      69.308  77.338  52.298  1.00  0.00            
ATOM   4105  C   THR A 434      72.018  78.778  51.668  1.00  0.00            
ATOM   4106  O   THR A 434      73.118  78.858  51.108  1.00  0.00            
ATOM   4107  N   ILE A 435      71.858  78.908  52.978  1.00  0.00            
ATOM   4108  H   ILE A 435      71.208  79.518  53.418  1.00  0.00            
ATOM   4109  CA  ILE A 435      72.848  78.338  53.908  1.00  0.00            
ATOM   4110  CB  ILE A 435      73.678  79.408  54.628  1.00  0.00            
ATOM   4111  CG1 ILE A 435      74.318  80.448  53.708  1.00  0.00            
ATOM   4112  CG2 ILE A 435      74.688  78.898  55.658  1.00  0.00            
ATOM   4113  CD  ILE A 435      75.388  79.788  52.838  1.00  0.00            
ATOM   4114  C   ILE A 435      72.068  77.508  54.928  1.00  0.00            
ATOM   4115  O   ILE A 435      71.188  77.848  55.728  1.00  0.00            
ATOM   4116  N   HIS A 436      72.458  76.238  54.958  1.00  0.00            
ATOM   4117  H   HIS A 436      73.148  75.818  54.378  1.00  0.00            
ATOM   4118  CA  HIS A 436      71.808  75.268  55.858  1.00  0.00            
ATOM   4119  CB  HIS A 436      71.328  74.118  54.968  1.00  0.00            
ATOM   4120  CG  HIS A 436      70.608  73.038  55.768  1.00  0.00            
ATOM   4121  ND1 HIS A 436      70.458  71.838  55.208  1.00  0.00            
ATOM   4122  CD2 HIS A 436      69.868  73.138  56.878  1.00  0.00            
ATOM   4123  CE1 HIS A 436      69.708  71.158  56.068  1.00  0.00            
ATOM   4124  NE2 HIS A 436      69.318  71.948  57.058  1.00  0.00            
ATOM   4125  HE2 HIS A 436      68.718  71.778  57.848  1.00  0.00            
ATOM   4126  C   HIS A 436      72.848  74.618  56.778  1.00  0.00            
ATOM   4127  O   HIS A 436      73.888  74.158  56.298  1.00  0.00            
ATOM   4128  N   VAL A 437      72.738  75.178  57.988  1.00  0.00            
ATOM   4129  H   VAL A 437      71.938  75.748  58.188  1.00  0.00            
ATOM   4130  CA  VAL A 437      73.638  74.958  59.128  1.00  0.00            
ATOM   4131  CB  VAL A 437      73.408  76.108  60.118  1.00  0.00            
ATOM   4132  CG1 VAL A 437      74.458  76.118  61.228  1.00  0.00            
ATOM   4133  CG2 VAL A 437      73.508  77.488  59.458  1.00  0.00            
ATOM   4134  C   VAL A 437      73.378  73.578  59.728  1.00  0.00            
ATOM   4135  O   VAL A 437      72.208  73.238  59.878  1.00  0.00            
ATOM   4136  N   LEU A 438      74.448  72.828  59.988  1.00  0.00            
ATOM   4137  H   LEU A 438      75.358  73.098  59.688  1.00  0.00            
ATOM   4138  CA  LEU A 438      74.538  71.428  60.408  1.00  0.00            
ATOM   4139  CB  LEU A 438      74.828  70.538  59.198  1.00  0.00            
ATOM   4140  CG  LEU A 438      73.858  70.618  58.018  1.00  0.00            
ATOM   4141  CD1 LEU A 438      74.488  69.958  56.788  1.00  0.00            
ATOM   4142  CD2 LEU A 438      72.478  70.058  58.318  1.00  0.00            
ATOM   4143  C   LEU A 438      75.668  71.278  61.428  1.00  0.00            
ATOM   4144  O   LEU A 438      76.778  71.808  61.378  1.00  0.00            
ATOM   4145  N   GLN A 439      75.368  70.328  62.318  1.00  0.00            
ATOM   4146  H   GLN A 439      74.408  70.078  62.398  1.00  0.00            
ATOM   4147  CA  GLN A 439      76.248  69.758  63.348  1.00  0.00            
ATOM   4148  CB  GLN A 439      75.478  69.668  64.668  1.00  0.00            
ATOM   4149  CG  GLN A 439      76.428  69.608  65.858  1.00  0.00            
ATOM   4150  CD  GLN A 439      75.658  69.548  67.178  1.00  0.00            
ATOM   4151  OE1 GLN A 439      74.538  69.058  67.368  1.00  0.00            
ATOM   4152  NE2 GLN A 439      76.288  69.878  68.308  1.00  0.00            
ATOM   4153 1HE2 GLN A 439      77.258  70.128  68.278  1.00  0.00            
ATOM   4154 2HE2 GLN A 439      75.818  69.798  69.178  1.00  0.00            
ATOM   4155  C   GLN A 439      76.658  68.338  62.978  1.00  0.00            
ATOM   4156  O   GLN A 439      75.778  67.508  62.728  1.00  0.00            
ATOM   4157  N   GLY A 440      77.838  67.948  63.448  1.00  0.00            
ATOM   4158  H   GLY A 440      78.458  68.628  63.858  1.00  0.00            
ATOM   4159  CA  GLY A 440      78.358  66.608  63.178  1.00  0.00            
ATOM   4160  C   GLY A 440      79.618  66.478  62.308  1.00  0.00            
ATOM   4161  O   GLY A 440      80.258  67.458  61.938  1.00  0.00            
ATOM   4162  N   GLU A 441      79.748  65.298  61.698  1.00  0.00            
ATOM   4163  H   GLU A 441      79.038  64.598  61.748  1.00  0.00            
ATOM   4164  CA  GLU A 441      81.028  64.938  61.088  1.00  0.00            
ATOM   4165  CB  GLU A 441      81.858  63.948  61.918  1.00  0.00            
ATOM   4166  CG  GLU A 441      82.308  64.438  63.288  1.00  0.00            
ATOM   4167  CD  GLU A 441      83.208  65.678  63.218  1.00  0.00            
ATOM   4168  OE1 GLU A 441      83.758  66.058  62.168  1.00  0.00            
ATOM   4169  OE2 GLU A 441      83.268  66.348  64.278  1.00  0.00            
ATOM   4170  C   GLU A 441      80.878  64.378  59.678  1.00  0.00            
ATOM   4171  O   GLU A 441      81.748  64.538  58.818  1.00  0.00            
ATOM   4172  N   ARG A 442      79.718  63.768  59.448  1.00  0.00            
ATOM   4173  H   ARG A 442      78.868  64.008  59.918  1.00  0.00            
ATOM   4174  CA  ARG A 442      79.538  63.008  58.198  1.00  0.00            
ATOM   4175  CB  ARG A 442      78.118  62.448  58.318  1.00  0.00            
ATOM   4176  CG  ARG A 442      77.768  61.698  59.598  1.00  0.00            
ATOM   4177  CD  ARG A 442      78.228  60.238  59.588  1.00  0.00            
ATOM   4178  NE  ARG A 442      77.168  59.308  59.158  1.00  0.00            
ATOM   4179  HE  ARG A 442      76.618  58.868  59.858  1.00  0.00            
ATOM   4180  CZ  ARG A 442      76.848  59.098  57.868  1.00  0.00            
ATOM   4181  NH1 ARG A 442      77.528  59.608  56.838  1.00  0.00            
ATOM   4182 1HH1 ARG A 442      78.388  60.078  57.028  1.00  0.00            
ATOM   4183 2HH1 ARG A 442      77.088  59.618  55.938  1.00  0.00            
ATOM   4184  NH2 ARG A 442      75.898  58.218  57.508  1.00  0.00            
ATOM   4185 1HH2 ARG A 442      75.378  57.938  58.318  1.00  0.00            
ATOM   4186 2HH2 ARG A 442      75.858  57.708  56.648  1.00  0.00            
ATOM   4187  C   ARG A 442      79.598  63.878  56.948  1.00  0.00            
ATOM   4188  O   ARG A 442      79.338  65.078  56.938  1.00  0.00            
ATOM   4189  N   LYS A 443      80.228  63.208  55.978  1.00  0.00            
ATOM   4190  H   LYS A 443      80.538  62.278  56.138  1.00  0.00            
ATOM   4191  CA  LYS A 443      80.458  63.788  54.648  1.00  0.00            
ATOM   4192  CB  LYS A 443      81.388  62.978  53.748  1.00  0.00            
ATOM   4193  CG  LYS A 443      82.748  62.718  54.408  1.00  0.00            
ATOM   4194  CD  LYS A 443      83.558  64.018  54.408  1.00  0.00            
ATOM   4195  CE  LYS A 443      84.448  64.118  55.638  1.00  0.00            
ATOM   4196  NZ  LYS A 443      83.718  64.228  56.908  1.00  0.00            
ATOM   4197  HZ1 LYS A 443      83.048  64.958  56.768  1.00  0.00            
ATOM   4198  HZ2 LYS A 443      83.288  63.318  56.948  1.00  0.00            
ATOM   4199  HZ3 LYS A 443      84.278  64.258  57.738  1.00  0.00            
ATOM   4200  C   LYS A 443      79.138  64.118  53.958  1.00  0.00            
ATOM   4201  O   LYS A 443      78.728  65.268  53.788  1.00  0.00            
ATOM   4202  N   ARG A 444      78.308  63.128  53.658  1.00  0.00            
ATOM   4203  H   ARG A 444      78.628  62.208  53.398  1.00  0.00            
ATOM   4204  CA  ARG A 444      76.938  63.438  53.228  1.00  0.00            
ATOM   4205  CB  ARG A 444      76.188  62.208  52.728  1.00  0.00            
ATOM   4206  CG  ARG A 444      74.818  62.508  52.118  1.00  0.00            
ATOM   4207  CD  ARG A 444      74.038  61.198  51.968  1.00  0.00            
ATOM   4208  NE  ARG A 444      74.688  60.358  50.958  1.00  0.00            
ATOM   4209  HE  ARG A 444      75.328  59.618  51.198  1.00  0.00            
ATOM   4210  CZ  ARG A 444      74.338  60.248  49.668  1.00  0.00            
ATOM   4211  NH1 ARG A 444      73.228  60.848  49.228  1.00  0.00            
ATOM   4212 1HH1 ARG A 444      72.608  61.438  49.748  1.00  0.00            
ATOM   4213 2HH1 ARG A 444      73.088  60.908  48.238  1.00  0.00            
ATOM   4214  NH2 ARG A 444      75.068  59.368  48.968  1.00  0.00            
ATOM   4215 1HH2 ARG A 444      75.888  58.878  49.268  1.00  0.00            
ATOM   4216 2HH2 ARG A 444      74.648  59.198  48.078  1.00  0.00            
ATOM   4217  C   ARG A 444      76.148  64.278  54.238  1.00  0.00            
ATOM   4218  O   ARG A 444      75.888  63.928  55.398  1.00  0.00            
ATOM   4219  N   ALA A 445      75.788  65.468  53.788  1.00  0.00            
ATOM   4220  H   ALA A 445      75.708  65.678  52.818  1.00  0.00            
ATOM   4221  CA  ALA A 445      75.328  66.548  54.688  1.00  0.00            
ATOM   4222  CB  ALA A 445      75.258  67.828  53.848  1.00  0.00            
ATOM   4223  C   ALA A 445      74.018  66.248  55.408  1.00  0.00            
ATOM   4224  O   ALA A 445      73.898  66.328  56.628  1.00  0.00            
ATOM   4225  N   ALA A 446      73.168  65.538  54.668  1.00  0.00            
ATOM   4226  H   ALA A 446      73.198  65.468  53.668  1.00  0.00            
ATOM   4227  CA  ALA A 446      72.008  64.828  55.238  1.00  0.00            
ATOM   4228  CB  ALA A 446      71.188  64.088  54.188  1.00  0.00            
ATOM   4229  C   ALA A 446      72.148  63.908  56.458  1.00  0.00            
ATOM   4230  O   ALA A 446      71.158  63.618  57.118  1.00  0.00            
ATOM   4231  N   ASP A 447      73.328  63.338  56.688  1.00  0.00            
ATOM   4232  H   ASP A 447      74.108  63.388  56.058  1.00  0.00            
ATOM   4233  CA  ASP A 447      73.508  62.498  57.878  1.00  0.00            
ATOM   4234  CB  ASP A 447      74.278  61.218  57.548  1.00  0.00            
ATOM   4235  CG  ASP A 447      73.498  60.418  56.498  1.00  0.00            
ATOM   4236  OD1 ASP A 447      72.338  60.168  56.868  1.00  0.00            
ATOM   4237  OD2 ASP A 447      73.928  60.098  55.368  1.00  0.00            
ATOM   4238  C   ASP A 447      73.918  63.188  59.178  1.00  0.00            
ATOM   4239  O   ASP A 447      74.108  62.508  60.188  1.00  0.00            
ATOM   4240  N   ASN A 448      73.858  64.518  59.178  1.00  0.00            
ATOM   4241  H   ASN A 448      73.448  64.938  58.368  1.00  0.00            
ATOM   4242  CA  ASN A 448      74.208  65.358  60.338  1.00  0.00            
ATOM   4243  CB  ASN A 448      75.238  66.348  59.788  1.00  0.00            
ATOM   4244  CG  ASN A 448      76.488  65.618  59.278  1.00  0.00            
ATOM   4245  OD1 ASN A 448      77.338  65.248  60.078  1.00  0.00            
ATOM   4246  ND2 ASN A 448      76.778  65.748  57.988  1.00  0.00            
ATOM   4247 1HD2 ASN A 448      76.048  66.108  57.398  1.00  0.00            
ATOM   4248 2HD2 ASN A 448      77.698  65.658  57.608  1.00  0.00            
ATOM   4249  C   ASN A 448      72.968  66.148  60.778  1.00  0.00            
ATOM   4250  O   ASN A 448      72.058  66.398  59.988  1.00  0.00            
ATOM   4251  N   LYS A 449      73.168  66.728  61.958  1.00  0.00            
ATOM   4252  H   LYS A 449      74.038  66.838  62.438  1.00  0.00            
ATOM   4253  CA  LYS A 449      72.088  67.468  62.618  1.00  0.00            
ATOM   4254  CB  LYS A 449      72.568  67.708  64.048  1.00  0.00            
ATOM   4255  CG  LYS A 449      71.458  68.288  64.918  1.00  0.00            
ATOM   4256  CD  LYS A 449      70.378  67.258  65.248  1.00  0.00            
ATOM   4257  CE  LYS A 449      69.098  67.788  65.918  1.00  0.00            
ATOM   4258  NZ  LYS A 449      68.078  66.758  66.148  1.00  0.00            
ATOM   4259  HZ1 LYS A 449      67.238  67.088  65.728  1.00  0.00            
ATOM   4260  HZ2 LYS A 449      68.358  65.898  65.708  1.00  0.00            
ATOM   4261  HZ3 LYS A 449      67.928  66.648  67.128  1.00  0.00            
ATOM   4262  C   LYS A 449      71.818  68.768  61.848  1.00  0.00            
ATOM   4263  O   LYS A 449      72.668  69.668  61.788  1.00  0.00            
ATOM   4264  N   SER A 450      70.578  68.778  61.388  1.00  0.00            
ATOM   4265  H   SER A 450      69.998  67.968  61.498  1.00  0.00            
ATOM   4266  CA  SER A 450      69.948  70.018  60.908  1.00  0.00            
ATOM   4267  CB  SER A 450      68.638  69.648  60.198  1.00  0.00            
ATOM   4268  OG  SER A 450      68.188  70.668  59.308  1.00  0.00            
ATOM   4269  HG  SER A 450      67.628  71.328  59.818  1.00  0.00            
ATOM   4270  C   SER A 450      69.598  70.998  62.028  1.00  0.00            
ATOM   4271  O   SER A 450      68.698  70.738  62.828  1.00  0.00            
ATOM   4272  N   LEU A 451      70.548  71.918  62.068  1.00  0.00            
ATOM   4273  H   LEU A 451      71.168  71.958  61.278  1.00  0.00            
ATOM   4274  CA  LEU A 451      70.468  73.078  62.968  1.00  0.00            
ATOM   4275  CB  LEU A 451      71.868  73.638  63.218  1.00  0.00            
ATOM   4276  CG  LEU A 451      72.778  72.638  63.918  1.00  0.00            
ATOM   4277  CD1 LEU A 451      74.188  73.228  63.858  1.00  0.00            
ATOM   4278  CD2 LEU A 451      72.558  72.548  65.428  1.00  0.00            
ATOM   4279  C   LEU A 451      69.488  74.128  62.418  1.00  0.00            
ATOM   4280  O   LEU A 451      68.788  74.668  63.268  1.00  0.00            
ATOM   4281  N   GLY A 452      69.758  74.588  61.198  1.00  0.00            
ATOM   4282  H   GLY A 452      70.628  74.458  60.718  1.00  0.00            
ATOM   4283  CA  GLY A 452      68.798  75.488  60.538  1.00  0.00            
ATOM   4284  C   GLY A 452      69.368  76.138  59.278  1.00  0.00            
ATOM   4285  O   GLY A 452      70.558  76.438  59.218  1.00  0.00            
ATOM   4286  N   GLN A 453      68.458  76.398  58.338  1.00  0.00            
ATOM   4287  H   GLN A 453      67.538  76.068  58.558  1.00  0.00            
ATOM   4288  CA  GLN A 453      68.638  77.118  57.068  1.00  0.00            
ATOM   4289  CB  GLN A 453      67.978  76.398  55.898  1.00  0.00            
ATOM   4290  CG  GLN A 453      66.538  75.928  56.108  1.00  0.00            
ATOM   4291  CD  GLN A 453      66.168  75.168  54.828  1.00  0.00            
ATOM   4292  OE1 GLN A 453      65.918  75.708  53.748  1.00  0.00            
ATOM   4293  NE2 GLN A 453      66.098  73.848  54.908  1.00  0.00            
ATOM   4294 1HE2 GLN A 453      66.248  73.478  55.828  1.00  0.00            
ATOM   4295 2HE2 GLN A 453      65.828  73.318  54.108  1.00  0.00            
ATOM   4296  C   GLN A 453      68.088  78.548  57.058  1.00  0.00            
ATOM   4297  O   GLN A 453      67.058  78.988  57.578  1.00  0.00            
ATOM   4298  N   PHE A 454      68.908  79.358  56.408  1.00  0.00            
ATOM   4299  H   PHE A 454      69.878  79.108  56.428  1.00  0.00            
ATOM   4300  CA  PHE A 454      68.568  80.748  56.068  1.00  0.00            
ATOM   4301  CB  PHE A 454      69.058  81.728  57.138  1.00  0.00            
ATOM   4302  CG  PHE A 454      70.528  82.168  57.068  1.00  0.00            
ATOM   4303  CD1 PHE A 454      71.498  81.478  57.788  1.00  0.00            
ATOM   4304  HD1 PHE A 454      71.198  80.538  58.258  1.00  0.00            
ATOM   4305  CD2 PHE A 454      70.938  83.168  56.198  1.00  0.00            
ATOM   4306  HD2 PHE A 454      70.188  83.588  55.528  1.00  0.00            
ATOM   4307  CE1 PHE A 454      72.858  81.708  57.628  1.00  0.00            
ATOM   4308  HE1 PHE A 454      73.618  80.968  57.898  1.00  0.00            
ATOM   4309  CE2 PHE A 454      72.278  83.428  55.988  1.00  0.00            
ATOM   4310  HE2 PHE A 454      72.628  84.438  55.748  1.00  0.00            
ATOM   4311  CZ  PHE A 454      73.208  82.728  56.758  1.00  0.00            
ATOM   4312  HZ  PHE A 454      74.198  83.118  56.988  1.00  0.00            
ATOM   4313  C   PHE A 454      69.048  81.128  54.668  1.00  0.00            
ATOM   4314  O   PHE A 454      70.098  80.678  54.208  1.00  0.00            
ATOM   4315  N   ASN A 455      68.298  82.058  54.068  1.00  0.00            
ATOM   4316  H   ASN A 455      67.518  82.408  54.578  1.00  0.00            
ATOM   4317  CA  ASN A 455      68.338  82.468  52.658  1.00  0.00            
ATOM   4318  CB  ASN A 455      67.098  82.238  51.788  1.00  0.00            
ATOM   4319  CG  ASN A 455      66.518  80.828  51.718  1.00  0.00            
ATOM   4320  OD1 ASN A 455      65.418  80.468  52.128  1.00  0.00            
ATOM   4321  ND2 ASN A 455      67.358  79.898  51.258  1.00  0.00            
ATOM   4322 1HD2 ASN A 455      68.308  80.208  51.148  1.00  0.00            
ATOM   4323 2HD2 ASN A 455      67.038  78.958  51.168  1.00  0.00            
ATOM   4324  C   ASN A 455      68.748  83.938  52.548  1.00  0.00            
ATOM   4325  O   ASN A 455      68.218  84.848  53.188  1.00  0.00            
ATOM   4326  N   LEU A 456      69.838  84.068  51.798  1.00  0.00            
ATOM   4327  H   LEU A 456      70.458  83.308  51.608  1.00  0.00            
ATOM   4328  CA  LEU A 456      70.298  85.348  51.238  1.00  0.00            
ATOM   4329  CB  LEU A 456      71.778  85.448  51.618  1.00  0.00            
ATOM   4330  CG  LEU A 456      72.568  86.638  51.088  1.00  0.00            
ATOM   4331  CD1 LEU A 456      72.148  87.938  51.788  1.00  0.00            
ATOM   4332  CD2 LEU A 456      74.068  86.348  51.118  1.00  0.00            
ATOM   4333  C   LEU A 456      69.998  85.428  49.738  1.00  0.00            
ATOM   4334  O   LEU A 456      70.328  84.638  48.858  1.00  0.00            
ATOM   4335  N   ASP A 457      69.278  86.508  49.468  1.00  0.00            
ATOM   4336  H   ASP A 457      69.108  87.198  50.168  1.00  0.00            
ATOM   4337  CA  ASP A 457      68.758  86.748  48.108  1.00  0.00            
ATOM   4338  CB  ASP A 457      67.238  86.918  48.178  1.00  0.00            
ATOM   4339  CG  ASP A 457      66.808  88.248  48.788  1.00  0.00            
ATOM   4340  OD1 ASP A 457      66.968  88.368  50.018  1.00  0.00            
ATOM   4341  OD2 ASP A 457      66.208  89.078  48.058  1.00  0.00            
ATOM   4342  C   ASP A 457      69.518  87.948  47.528  1.00  0.00            
ATOM   4343  O   ASP A 457      70.268  88.668  48.178  1.00  0.00            
ATOM   4344  N   GLY A 458      68.958  88.298  46.378  1.00  0.00            
ATOM   4345  H   GLY A 458      68.158  87.768  46.118  1.00  0.00            
ATOM   4346  CA  GLY A 458      69.168  89.508  45.578  1.00  0.00            
ATOM   4347  C   GLY A 458      70.578  89.808  45.048  1.00  0.00            
ATOM   4348  O   GLY A 458      70.988  90.928  44.728  1.00  0.00            
ATOM   4349  N   ILE A 459      71.188  88.678  44.698  1.00  0.00            
ATOM   4350  H   ILE A 459      70.738  87.798  44.548  1.00  0.00            
ATOM   4351  CA  ILE A 459      72.608  88.588  44.328  1.00  0.00            
ATOM   4352  CB  ILE A 459      73.118  87.178  44.598  1.00  0.00            
ATOM   4353  CG1 ILE A 459      73.008  86.778  46.068  1.00  0.00            
ATOM   4354  CG2 ILE A 459      74.528  86.988  44.018  1.00  0.00            
ATOM   4355  CD  ILE A 459      73.028  85.258  46.218  1.00  0.00            
ATOM   4356  C   ILE A 459      72.668  89.058  42.868  1.00  0.00            
ATOM   4357  O   ILE A 459      71.868  88.678  42.008  1.00  0.00            
ATOM   4358  N   ASN A 460      73.598  89.958  42.588  1.00  0.00            
ATOM   4359  H   ASN A 460      74.478  89.928  43.078  1.00  0.00            
ATOM   4360  CA  ASN A 460      73.618  90.638  41.288  1.00  0.00            
ATOM   4361  CB  ASN A 460      74.718  91.698  41.228  1.00  0.00            
ATOM   4362  CG  ASN A 460      74.338  92.888  42.108  1.00  0.00            
ATOM   4363  OD1 ASN A 460      73.988  93.948  41.578  1.00  0.00            
ATOM   4364  ND2 ASN A 460      74.588  92.698  43.398  1.00  0.00            
ATOM   4365 1HD2 ASN A 460      75.088  91.898  43.718  1.00  0.00            
ATOM   4366 2HD2 ASN A 460      74.128  93.358  43.988  1.00  0.00            
ATOM   4367  C   ASN A 460      73.988  89.658  40.168  1.00  0.00            
ATOM   4368  O   ASN A 460      74.908  88.858  40.298  1.00  0.00            
ATOM   4369  N   PRO A 461      73.268  89.738  39.048  1.00  0.00            
ATOM   4370  CA  PRO A 461      73.318  88.768  37.948  1.00  0.00            
ATOM   4371  CB  PRO A 461      72.328  89.288  36.908  1.00  0.00            
ATOM   4372  CG  PRO A 461      72.288  90.778  37.268  1.00  0.00            
ATOM   4373  CD  PRO A 461      72.668  91.038  38.728  1.00  0.00            
ATOM   4374  C   PRO A 461      74.728  88.568  37.398  1.00  0.00            
ATOM   4375  O   PRO A 461      75.238  89.498  36.778  1.00  0.00            
ATOM   4376  N   ALA A 462      75.468  87.588  37.908  1.00  0.00            
ATOM   4377  H   ALA A 462      75.018  87.008  38.578  1.00  0.00            
ATOM   4378  CA  ALA A 462      76.858  87.268  37.528  1.00  0.00            
ATOM   4379  CB  ALA A 462      77.898  87.698  38.558  1.00  0.00            
ATOM   4380  C   ALA A 462      77.028  85.778  37.218  1.00  0.00            
ATOM   4381  O   ALA A 462      76.468  84.948  37.938  1.00  0.00            
ATOM   4382  N   PRO A 463      77.738  85.428  36.158  1.00  0.00            
ATOM   4383  CA  PRO A 463      78.038  84.018  35.848  1.00  0.00            
ATOM   4384  CB  PRO A 463      78.918  84.078  34.598  1.00  0.00            
ATOM   4385  CG  PRO A 463      78.388  85.318  33.868  1.00  0.00            
ATOM   4386  CD  PRO A 463      78.038  86.288  34.998  1.00  0.00            
ATOM   4387  C   PRO A 463      78.628  83.248  37.038  1.00  0.00            
ATOM   4388  O   PRO A 463      79.308  83.788  37.908  1.00  0.00            
ATOM   4389  N   ARG A 464      78.508  81.928  37.118  1.00  0.00            
ATOM   4390  H   ARG A 464      78.028  81.458  36.378  1.00  0.00            
ATOM   4391  CA  ARG A 464      78.898  81.128  38.288  1.00  0.00            
ATOM   4392  CB  ARG A 464      78.478  79.658  38.268  1.00  0.00            
ATOM   4393  CG  ARG A 464      78.898  78.978  36.958  1.00  0.00            
ATOM   4394  CD  ARG A 464      78.278  77.588  36.888  1.00  0.00            
ATOM   4395  NE  ARG A 464      79.258  76.578  36.468  1.00  0.00            
ATOM   4396  HE  ARG A 464      79.818  76.878  35.698  1.00  0.00            
ATOM   4397  CZ  ARG A 464      79.358  75.328  36.948  1.00  0.00            
ATOM   4398  NH1 ARG A 464      78.648  74.918  38.008  1.00  0.00            
ATOM   4399 1HH1 ARG A 464      77.958  75.438  38.518  1.00  0.00            
ATOM   4400 2HH1 ARG A 464      78.848  73.978  38.268  1.00  0.00            
ATOM   4401  NH2 ARG A 464      80.198  74.398  36.468  1.00  0.00            
ATOM   4402 1HH2 ARG A 464      80.848  74.688  35.768  1.00  0.00            
ATOM   4403 2HH2 ARG A 464      80.058  73.428  36.658  1.00  0.00            
ATOM   4404  C   ARG A 464      80.388  81.118  38.658  1.00  0.00            
ATOM   4405  O   ARG A 464      81.298  80.838  37.878  1.00  0.00            
ATOM   4406  N   GLY A 465      80.508  81.478  39.928  1.00  0.00            
ATOM   4407  H   GLY A 465      79.738  81.538  40.568  1.00  0.00            
ATOM   4408  CA  GLY A 465      81.838  81.508  40.568  1.00  0.00            
ATOM   4409  C   GLY A 465      82.428  82.888  40.858  1.00  0.00            
ATOM   4410  O   GLY A 465      83.358  82.998  41.668  1.00  0.00            
ATOM   4411  N   MET A 466      82.028  83.888  40.088  1.00  0.00            
ATOM   4412  H   MET A 466      81.258  83.798  39.448  1.00  0.00            
ATOM   4413  CA  MET A 466      82.358  85.248  40.548  1.00  0.00            
ATOM   4414  CB  MET A 466      81.948  86.278  39.488  1.00  0.00            
ATOM   4415  CG  MET A 466      82.668  86.098  38.148  1.00  0.00            
ATOM   4416  SD  MET A 466      84.498  86.168  38.038  1.00  0.00            
ATOM   4417  CE  MET A 466      84.688  87.918  37.838  1.00  0.00            
ATOM   4418  C   MET A 466      82.028  85.658  41.978  1.00  0.00            
ATOM   4419  O   MET A 466      82.838  86.398  42.548  1.00  0.00            
ATOM   4420  N   PRO A 467      80.778  85.528  42.398  1.00  0.00            
ATOM   4421  CA  PRO A 467      80.318  86.148  43.648  1.00  0.00            
ATOM   4422  CB  PRO A 467      78.838  85.758  43.718  1.00  0.00            
ATOM   4423  CG  PRO A 467      78.338  85.678  42.268  1.00  0.00            
ATOM   4424  CD  PRO A 467      79.588  85.028  41.688  1.00  0.00            
ATOM   4425  C   PRO A 467      81.068  85.718  44.908  1.00  0.00            
ATOM   4426  O   PRO A 467      81.518  84.578  45.008  1.00  0.00            
ATOM   4427  N   GLN A 468      81.068  86.608  45.908  1.00  0.00            
ATOM   4428  H   GLN A 468      80.698  87.528  45.838  1.00  0.00            
ATOM   4429  CA  GLN A 468      81.878  86.268  47.088  1.00  0.00            
ATOM   4430  CB  GLN A 468      83.078  87.178  47.338  1.00  0.00            
ATOM   4431  CG  GLN A 468      84.108  87.218  46.208  1.00  0.00            
ATOM   4432  CD  GLN A 468      85.288  88.178  46.378  1.00  0.00            
ATOM   4433  OE1 GLN A 468      85.718  88.438  47.498  1.00  0.00            
ATOM   4434  NE2 GLN A 468      85.978  88.618  45.328  1.00  0.00            
ATOM   4435 1HE2 GLN A 468      85.788  88.288  44.408  1.00  0.00            
ATOM   4436 2HE2 GLN A 468      86.548  89.418  45.538  1.00  0.00            
ATOM   4437  C   GLN A 468      80.938  86.478  48.268  1.00  0.00            
ATOM   4438  O   GLN A 468      80.578  87.628  48.538  1.00  0.00            
ATOM   4439  N   ILE A 469      80.478  85.368  48.838  1.00  0.00            
ATOM   4440  H   ILE A 469      80.658  84.458  48.478  1.00  0.00            
ATOM   4441  CA  ILE A 469      79.588  85.288  49.998  1.00  0.00            
ATOM   4442  CB  ILE A 469      78.438  84.328  49.678  1.00  0.00            
ATOM   4443  CG1 ILE A 469      77.778  84.498  48.308  1.00  0.00            
ATOM   4444  CG2 ILE A 469      77.318  84.338  50.728  1.00  0.00            
ATOM   4445  CD  ILE A 469      77.438  85.918  47.878  1.00  0.00            
ATOM   4446  C   ILE A 469      80.348  84.778  51.228  1.00  0.00            
ATOM   4447  O   ILE A 469      80.818  83.648  51.308  1.00  0.00            
ATOM   4448  N   GLU A 470      80.438  85.668  52.218  1.00  0.00            
ATOM   4449  H   GLU A 470      80.188  86.628  52.068  1.00  0.00            
ATOM   4450  CA  GLU A 470      81.198  85.438  53.458  1.00  0.00            
ATOM   4451  CB  GLU A 470      81.728  86.718  54.088  1.00  0.00            
ATOM   4452  CG  GLU A 470      82.788  86.328  55.118  1.00  0.00            
ATOM   4453  CD  GLU A 470      83.818  87.418  55.418  1.00  0.00            
ATOM   4454  OE1 GLU A 470      83.708  88.148  56.428  1.00  0.00            
ATOM   4455  OE2 GLU A 470      84.628  87.718  54.508  1.00  0.00            
ATOM   4456  C   GLU A 470      80.318  84.778  54.518  1.00  0.00            
ATOM   4457  O   GLU A 470      79.478  85.488  55.068  1.00  0.00            
ATOM   4458  N   VAL A 471      80.678  83.548  54.878  1.00  0.00            
ATOM   4459  H   VAL A 471      81.568  83.168  54.638  1.00  0.00            
ATOM   4460  CA  VAL A 471      79.978  82.718  55.868  1.00  0.00            
ATOM   4461  CB  VAL A 471      79.898  81.388  55.128  1.00  0.00            
ATOM   4462  CG1 VAL A 471      79.208  80.438  56.108  1.00  0.00            
ATOM   4463  CG2 VAL A 471      79.158  81.538  53.798  1.00  0.00            
ATOM   4464  C   VAL A 471      80.858  82.648  57.118  1.00  0.00            
ATOM   4465  O   VAL A 471      81.998  82.168  57.138  1.00  0.00            
ATOM   4466  N   THR A 472      80.328  83.308  58.138  1.00  0.00            
ATOM   4467  H   THR A 472      79.448  83.768  58.028  1.00  0.00            
ATOM   4468  CA  THR A 472      80.998  83.308  59.438  1.00  0.00            
ATOM   4469  CB  THR A 472      81.288  84.698  59.988  1.00  0.00            
ATOM   4470  OG1 THR A 472      81.928  85.508  58.998  1.00  0.00            
ATOM   4471  HG1 THR A 472      82.158  86.388  59.428  1.00  0.00            
ATOM   4472  CG2 THR A 472      82.278  84.678  61.158  1.00  0.00            
ATOM   4473  C   THR A 472      80.168  82.468  60.418  1.00  0.00            
ATOM   4474  O   THR A 472      78.948  82.618  60.428  1.00  0.00            
ATOM   4475  N   PHE A 473      80.838  81.648  61.218  1.00  0.00            
ATOM   4476  H   PHE A 473      81.748  81.308  61.008  1.00  0.00            
ATOM   4477  CA  PHE A 473      80.248  80.978  62.388  1.00  0.00            
ATOM   4478  CB  PHE A 473      80.618  79.508  62.258  1.00  0.00            
ATOM   4479  CG  PHE A 473      79.728  78.568  61.438  1.00  0.00            
ATOM   4480  CD1 PHE A 473      79.348  78.918  60.148  1.00  0.00            
ATOM   4481  HD1 PHE A 473      79.478  79.928  59.748  1.00  0.00            
ATOM   4482  CD2 PHE A 473      79.328  77.398  62.058  1.00  0.00            
ATOM   4483  HD2 PHE A 473      79.828  77.168  62.998  1.00  0.00            
ATOM   4484  CE1 PHE A 473      78.598  77.978  59.448  1.00  0.00            
ATOM   4485  HE1 PHE A 473      78.388  78.128  58.388  1.00  0.00            
ATOM   4486  CE2 PHE A 473      78.468  76.548  61.378  1.00  0.00            
ATOM   4487  HE2 PHE A 473      78.038  75.668  61.848  1.00  0.00            
ATOM   4488  CZ  PHE A 473      77.998  76.928  60.118  1.00  0.00            
ATOM   4489  HZ  PHE A 473      77.198  76.408  59.588  1.00  0.00            
ATOM   4490  C   PHE A 473      80.798  81.598  63.678  1.00  0.00            
ATOM   4491  O   PHE A 473      81.978  81.398  63.988  1.00  0.00            
ATOM   4492  N   ASP A 474      80.008  82.538  64.198  1.00  0.00            
ATOM   4493  H   ASP A 474      79.118  82.818  63.858  1.00  0.00            
ATOM   4494  CA  ASP A 474      80.408  83.378  65.338  1.00  0.00            
ATOM   4495  CB  ASP A 474      79.978  84.818  65.058  1.00  0.00            
ATOM   4496  CG  ASP A 474      80.538  85.748  66.138  1.00  0.00            
ATOM   4497  OD1 ASP A 474      81.688  85.628  66.628  1.00  0.00            
ATOM   4498  OD2 ASP A 474      79.798  86.608  66.638  1.00  0.00            
ATOM   4499  C   ASP A 474      79.708  82.828  66.578  1.00  0.00            
ATOM   4500  O   ASP A 474      78.498  82.588  66.538  1.00  0.00            
ATOM   4501  N   ILE A 475      80.478  82.088  67.378  1.00  0.00            
ATOM   4502  H   ILE A 475      81.468  82.068  67.268  1.00  0.00            
ATOM   4503  CA  ILE A 475      79.898  81.408  68.538  1.00  0.00            
ATOM   4504  CB  ILE A 475      80.218  79.928  68.698  1.00  0.00            
ATOM   4505  CG1 ILE A 475      80.928  79.188  67.558  1.00  0.00            
ATOM   4506  CG2 ILE A 475      78.968  79.108  69.028  1.00  0.00            
ATOM   4507  CD  ILE A 475      81.678  77.888  67.848  1.00  0.00            
ATOM   4508  C   ILE A 475      80.418  82.068  69.818  1.00  0.00            
ATOM   4509  O   ILE A 475      81.608  81.938  70.108  1.00  0.00            
ATOM   4510  N   ASP A 476      79.618  82.948  70.408  1.00  0.00            
ATOM   4511  H   ASP A 476      78.648  83.078  70.218  1.00  0.00            
ATOM   4512  CA  ASP A 476      79.948  83.628  71.678  1.00  0.00            
ATOM   4513  CB  ASP A 476      78.788  84.628  71.788  1.00  0.00            
ATOM   4514  CG  ASP A 476      77.378  84.028  71.898  1.00  0.00            
ATOM   4515  OD1 ASP A 476      77.198  83.158  72.778  1.00  0.00            
ATOM   4516  OD2 ASP A 476      76.458  84.558  71.238  1.00  0.00            
ATOM   4517  C   ASP A 476      80.148  82.858  72.978  1.00  0.00            
ATOM   4518  O   ASP A 476      79.878  81.658  72.938  1.00  0.00            
ATOM   4519  N   ALA A 477      80.778  83.478  73.978  1.00  0.00            
ATOM   4520  H   ALA A 477      81.208  84.368  73.838  1.00  0.00            
ATOM   4521  CA  ALA A 477      81.218  82.808  75.208  1.00  0.00            
ATOM   4522  CB  ALA A 477      81.728  83.868  76.178  1.00  0.00            
ATOM   4523  C   ALA A 477      80.028  82.188  75.948  1.00  0.00            
ATOM   4524  O   ALA A 477      80.238  81.168  76.588  1.00  0.00            
ATOM   4525  N   ASP A 478      78.798  82.648  75.708  1.00  0.00            
ATOM   4526  H   ASP A 478      78.698  83.358  75.018  1.00  0.00            
ATOM   4527  CA  ASP A 478      77.598  81.928  76.158  1.00  0.00            
ATOM   4528  CB  ASP A 478      76.308  82.748  76.088  1.00  0.00            
ATOM   4529  CG  ASP A 478      76.348  83.958  77.018  1.00  0.00            
ATOM   4530  OD1 ASP A 478      76.388  83.848  78.258  1.00  0.00            
ATOM   4531  OD2 ASP A 478      76.338  85.098  76.508  1.00  0.00            
ATOM   4532  C   ASP A 478      77.248  80.638  75.418  1.00  0.00            
ATOM   4533  O   ASP A 478      76.558  79.738  75.888  1.00  0.00            
ATOM   4534  N   GLY A 479      77.818  80.478  74.218  1.00  0.00            
ATOM   4535  H   GLY A 479      78.278  81.268  73.808  1.00  0.00            
ATOM   4536  CA  GLY A 479      77.828  79.318  73.318  1.00  0.00            
ATOM   4537  C   GLY A 479      76.598  79.398  72.418  1.00  0.00            
ATOM   4538  O   GLY A 479      75.878  78.398  72.318  1.00  0.00            
ATOM   4539  N   ILE A 480      76.338  80.578  71.868  1.00  0.00            
ATOM   4540  H   ILE A 480      76.718  81.418  72.258  1.00  0.00            
ATOM   4541  CA  ILE A 480      75.208  80.788  70.958  1.00  0.00            
ATOM   4542  CB  ILE A 480      74.238  81.898  71.388  1.00  0.00            
ATOM   4543  CG1 ILE A 480      73.988  81.918  72.898  1.00  0.00            
ATOM   4544  CG2 ILE A 480      72.918  81.648  70.658  1.00  0.00            
ATOM   4545  CD  ILE A 480      73.438  83.238  73.438  1.00  0.00            
ATOM   4546  C   ILE A 480      75.788  81.198  69.598  1.00  0.00            
ATOM   4547  O   ILE A 480      76.498  82.178  69.398  1.00  0.00            
ATOM   4548  N   LEU A 481      75.308  80.388  68.668  1.00  0.00            
ATOM   4549  H   LEU A 481      74.638  79.698  68.938  1.00  0.00            
ATOM   4550  CA  LEU A 481      75.708  80.348  67.248  1.00  0.00            
ATOM   4551  CB  LEU A 481      75.518  78.958  66.648  1.00  0.00            
ATOM   4552  CG  LEU A 481      76.188  78.658  65.298  1.00  0.00            
ATOM   4553  CD1 LEU A 481      77.658  79.058  65.168  1.00  0.00            
ATOM   4554  CD2 LEU A 481      75.838  77.258  64.788  1.00  0.00            
ATOM   4555  C   LEU A 481      74.958  81.378  66.398  1.00  0.00            
ATOM   4556  O   LEU A 481      73.778  81.668  66.598  1.00  0.00            
ATOM   4557  N   HIS A 482      75.798  82.138  65.698  1.00  0.00            
ATOM   4558  H   HIS A 482      76.768  82.068  65.898  1.00  0.00            
ATOM   4559  CA  HIS A 482      75.478  83.198  64.718  1.00  0.00            
ATOM   4560  CB  HIS A 482      75.908  84.588  65.188  1.00  0.00            
ATOM   4561  CG  HIS A 482      75.498  84.728  66.658  1.00  0.00            
ATOM   4562  ND1 HIS A 482      74.248  84.788  67.108  1.00  0.00            
ATOM   4563  HD1 HIS A 482      73.468  84.628  66.518  1.00  0.00            
ATOM   4564  CD2 HIS A 482      76.358  84.798  67.668  1.00  0.00            
ATOM   4565  CE1 HIS A 482      74.348  84.798  68.438  1.00  0.00            
ATOM   4566  NE2 HIS A 482      75.638  84.798  68.788  1.00  0.00            
ATOM   4567  HE2 HIS A 482      76.068  84.658  69.678  1.00  0.00            
ATOM   4568  C   HIS A 482      76.198  82.848  63.418  1.00  0.00            
ATOM   4569  O   HIS A 482      77.418  83.008  63.408  1.00  0.00            
ATOM   4570  N   VAL A 483      75.498  82.248  62.458  1.00  0.00            
ATOM   4571  H   VAL A 483      74.568  81.928  62.608  1.00  0.00            
ATOM   4572  CA  VAL A 483      75.928  82.058  61.068  1.00  0.00            
ATOM   4573  CB  VAL A 483      75.468  80.708  60.508  1.00  0.00            
ATOM   4574  CG1 VAL A 483      76.198  80.468  59.188  1.00  0.00            
ATOM   4575  CG2 VAL A 483      75.788  79.608  61.518  1.00  0.00            
ATOM   4576  C   VAL A 483      75.468  83.168  60.118  1.00  0.00            
ATOM   4577  O   VAL A 483      74.298  83.468  59.908  1.00  0.00            
ATOM   4578  N   SER A 484      76.448  83.938  59.658  1.00  0.00            
ATOM   4579  H   SER A 484      77.428  83.738  59.748  1.00  0.00            
ATOM   4580  CA  SER A 484      76.098  85.058  58.778  1.00  0.00            
ATOM   4581  CB  SER A 484      76.548  86.348  59.468  1.00  0.00            
ATOM   4582  OG  SER A 484      77.938  86.178  59.738  1.00  0.00            
ATOM   4583  HG  SER A 484      78.478  86.528  58.968  1.00  0.00            
ATOM   4584  C   SER A 484      76.688  84.878  57.378  1.00  0.00            
ATOM   4585  O   SER A 484      77.768  84.318  57.238  1.00  0.00            
ATOM   4586  N   ALA A 485      75.868  85.008  56.338  1.00  0.00            
ATOM   4587  H   ALA A 485      74.908  85.258  56.428  1.00  0.00            
ATOM   4588  CA  ALA A 485      76.298  84.998  54.928  1.00  0.00            
ATOM   4589  CB  ALA A 485      75.408  84.018  54.168  1.00  0.00            
ATOM   4590  C   ALA A 485      76.138  86.368  54.268  1.00  0.00            
ATOM   4591  O   ALA A 485      75.108  87.008  54.478  1.00  0.00            
ATOM   4592  N   LYS A 486      77.228  87.048  53.918  1.00  0.00            
ATOM   4593  H   LYS A 486      78.118  86.628  54.118  1.00  0.00            
ATOM   4594  CA  LYS A 486      77.328  88.378  53.308  1.00  0.00            
ATOM   4595  CB  LYS A 486      78.188  89.218  54.248  1.00  0.00            
ATOM   4596  CG  LYS A 486      78.258  90.678  53.788  1.00  0.00            
ATOM   4597  CD  LYS A 486      78.888  91.628  54.808  1.00  0.00            
ATOM   4598  CE  LYS A 486      77.858  91.968  55.888  1.00  0.00            
ATOM   4599  NZ  LYS A 486      78.488  92.908  56.828  1.00  0.00            
ATOM   4600  HZ1 LYS A 486      77.978  92.948  57.678  1.00  0.00            
ATOM   4601  HZ2 LYS A 486      79.448  92.658  56.998  1.00  0.00            
ATOM   4602  HZ3 LYS A 486      78.518  93.848  56.468  1.00  0.00            
ATOM   4603  C   LYS A 486      77.748  88.308  51.838  1.00  0.00            
ATOM   4604  O   LYS A 486      78.918  88.078  51.548  1.00  0.00            
ATOM   4605  N   ASP A 487      76.948  89.058  51.078  1.00  0.00            
ATOM   4606  H   ASP A 487      76.088  89.428  51.418  1.00  0.00            
ATOM   4607  CA  ASP A 487      77.338  89.518  49.738  1.00  0.00            
ATOM   4608  CB  ASP A 487      76.098  90.108  49.078  1.00  0.00            
ATOM   4609  CG  ASP A 487      76.278  90.298  47.568  1.00  0.00            
ATOM   4610  OD1 ASP A 487      77.358  90.518  46.988  1.00  0.00            
ATOM   4611  OD2 ASP A 487      75.188  90.338  46.958  1.00  0.00            
ATOM   4612  C   ASP A 487      78.388  90.618  49.888  1.00  0.00            
ATOM   4613  O   ASP A 487      78.078  91.778  50.178  1.00  0.00            
ATOM   4614  N   LYS A 488      79.618  90.208  49.598  1.00  0.00            
ATOM   4615  H   LYS A 488      79.848  89.248  49.448  1.00  0.00            
ATOM   4616  CA  LYS A 488      80.658  91.248  49.518  1.00  0.00            
ATOM   4617  CB  LYS A 488      82.028  90.608  49.288  1.00  0.00            
ATOM   4618  CG  LYS A 488      82.498  89.798  50.508  1.00  0.00            
ATOM   4619  CD  LYS A 488      84.018  89.668  50.448  1.00  0.00            
ATOM   4620  CE  LYS A 488      84.518  89.208  51.818  1.00  0.00            
ATOM   4621  NZ  LYS A 488      85.958  88.918  51.848  1.00  0.00            
ATOM   4622  HZ1 LYS A 488      86.148  88.168  51.218  1.00  0.00            
ATOM   4623  HZ2 LYS A 488      86.468  89.768  51.698  1.00  0.00            
ATOM   4624  HZ3 LYS A 488      86.148  88.588  52.768  1.00  0.00            
ATOM   4625  C   LYS A 488      80.538  92.398  48.518  1.00  0.00            
ATOM   4626  O   LYS A 488      80.968  93.518  48.768  1.00  0.00            
ATOM   4627  N   ASN A 489      79.898  92.028  47.408  1.00  0.00            
ATOM   4628  H   ASN A 489      79.238  91.278  47.338  1.00  0.00            
ATOM   4629  CA  ASN A 489      79.658  92.998  46.328  1.00  0.00            
ATOM   4630  CB  ASN A 489      79.268  92.178  45.098  1.00  0.00            
ATOM   4631  CG  ASN A 489      79.098  92.938  43.788  1.00  0.00            
ATOM   4632  OD1 ASN A 489      80.038  93.598  43.368  1.00  0.00            
ATOM   4633  ND2 ASN A 489      78.108  92.658  42.938  1.00  0.00            
ATOM   4634 1HD2 ASN A 489      77.468  91.918  43.128  1.00  0.00            
ATOM   4635 2HD2 ASN A 489      77.968  93.198  42.098  1.00  0.00            
ATOM   4636  C   ASN A 489      78.588  94.048  46.628  1.00  0.00            
ATOM   4637  O   ASN A 489      78.768  95.258  46.468  1.00  0.00            
ATOM   4638  N   SER A 490      77.498  93.578  47.228  1.00  0.00            
ATOM   4639  H   SER A 490      77.378  92.588  47.148  1.00  0.00            
ATOM   4640  CA  SER A 490      76.348  94.438  47.528  1.00  0.00            
ATOM   4641  CB  SER A 490      75.048  93.878  46.958  1.00  0.00            
ATOM   4642  OG  SER A 490      74.378  92.828  47.658  1.00  0.00            
ATOM   4643  HG  SER A 490      74.568  91.898  47.328  1.00  0.00            
ATOM   4644  C   SER A 490      76.058  94.808  48.988  1.00  0.00            
ATOM   4645  O   SER A 490      75.038  95.468  49.148  1.00  0.00            
ATOM   4646  N   GLY A 491      76.898  94.228  49.848  1.00  0.00            
ATOM   4647  H   GLY A 491      77.378  93.378  49.668  1.00  0.00            
ATOM   4648  CA  GLY A 491      76.998  94.548  51.278  1.00  0.00            
ATOM   4649  C   GLY A 491      76.058  93.688  52.118  1.00  0.00            
ATOM   4650  O   GLY A 491      76.208  93.598  53.338  1.00  0.00            
ATOM   4651  N   LYS A 492      74.998  93.198  51.478  1.00  0.00            
ATOM   4652  H   LYS A 492      74.908  93.128  50.488  1.00  0.00            
ATOM   4653  CA  LYS A 492      73.838  92.618  52.178  1.00  0.00            
ATOM   4654  CB  LYS A 492      72.798  92.568  51.058  1.00  0.00            
ATOM   4655  CG  LYS A 492      71.548  91.708  51.278  1.00  0.00            
ATOM   4656  CD  LYS A 492      70.578  91.888  50.108  1.00  0.00            
ATOM   4657  CE  LYS A 492      69.438  90.898  50.368  1.00  0.00            
ATOM   4658  NZ  LYS A 492      68.228  91.218  49.608  1.00  0.00            
ATOM   4659  HZ1 LYS A 492      68.428  91.238  48.628  1.00  0.00            
ATOM   4660  HZ2 LYS A 492      67.498  90.558  49.758  1.00  0.00            
ATOM   4661  HZ3 LYS A 492      67.798  92.068  49.908  1.00  0.00            
ATOM   4662  C   LYS A 492      74.088  91.258  52.838  1.00  0.00            
ATOM   4663  O   LYS A 492      74.628  90.408  52.128  1.00  0.00            
ATOM   4664  N   GLU A 493      73.648  91.158  54.088  1.00  0.00            
ATOM   4665  H   GLU A 493      73.158  91.898  54.538  1.00  0.00            
ATOM   4666  CA  GLU A 493      73.808  89.978  54.948  1.00  0.00            
ATOM   4667  CB  GLU A 493      74.528  90.468  56.208  1.00  0.00            
ATOM   4668  CG  GLU A 493      75.018  89.518  57.308  1.00  0.00            
ATOM   4669  CD  GLU A 493      75.418  90.318  58.558  1.00  0.00            
ATOM   4670  OE1 GLU A 493      76.608  90.268  58.918  1.00  0.00            
ATOM   4671  OE2 GLU A 493      74.528  91.058  59.048  1.00  0.00            
ATOM   4672  C   GLU A 493      72.498  89.328  55.398  1.00  0.00            
ATOM   4673  O   GLU A 493      71.428  89.938  55.358  1.00  0.00            
ATOM   4674  N   GLN A 494      72.568  88.028  55.658  1.00  0.00            
ATOM   4675  H   GLN A 494      73.268  87.398  55.328  1.00  0.00            
ATOM   4676  CA  GLN A 494      71.538  87.358  56.468  1.00  0.00            
ATOM   4677  CB  GLN A 494      70.708  86.578  55.438  1.00  0.00            
ATOM   4678  CG  GLN A 494      69.768  87.508  54.668  1.00  0.00            
ATOM   4679  CD  GLN A 494      68.618  88.108  55.478  1.00  0.00            
ATOM   4680  OE1 GLN A 494      67.488  87.618  55.458  1.00  0.00            
ATOM   4681  NE2 GLN A 494      68.778  89.298  56.038  1.00  0.00            
ATOM   4682 1HE2 GLN A 494      69.618  89.848  56.068  1.00  0.00            
ATOM   4683 2HE2 GLN A 494      68.008  89.598  56.608  1.00  0.00            
ATOM   4684  C   GLN A 494      72.138  86.498  57.578  1.00  0.00            
ATOM   4685  O   GLN A 494      73.228  85.938  57.498  1.00  0.00            
ATOM   4686  N   LYS A 495      71.298  86.308  58.588  1.00  0.00            
ATOM   4687  H   LYS A 495      70.328  86.528  58.488  1.00  0.00            
ATOM   4688  CA  LYS A 495      71.778  85.698  59.838  1.00  0.00            
ATOM   4689  CB  LYS A 495      72.068  86.708  60.958  1.00  0.00            
ATOM   4690  CG  LYS A 495      73.098  87.808  60.698  1.00  0.00            
ATOM   4691  CD  LYS A 495      73.128  88.728  61.928  1.00  0.00            
ATOM   4692  CE  LYS A 495      73.858  88.058  63.098  1.00  0.00            
ATOM   4693  NZ  LYS A 495      74.248  89.148  64.018  1.00  0.00            
ATOM   4694  HZ1 LYS A 495      74.818  89.788  63.498  1.00  0.00            
ATOM   4695  HZ2 LYS A 495      73.458  89.548  64.478  1.00  0.00            
ATOM   4696  HZ3 LYS A 495      74.828  88.698  64.688  1.00  0.00            
ATOM   4697  C   LYS A 495      70.828  84.658  60.428  1.00  0.00            
ATOM   4698  O   LYS A 495      69.618  84.818  60.298  1.00  0.00            
ATOM   4699  N   ILE A 496      71.438  83.668  61.058  1.00  0.00            
ATOM   4700  H   ILE A 496      72.428  83.518  60.958  1.00  0.00            
ATOM   4701  CA  ILE A 496      70.838  82.598  61.878  1.00  0.00            
ATOM   4702  CB  ILE A 496      70.698  81.268  61.128  1.00  0.00            
ATOM   4703  CG1 ILE A 496      69.648  80.378  61.778  1.00  0.00            
ATOM   4704  CG2 ILE A 496      71.988  80.438  61.118  1.00  0.00            
ATOM   4705  CD  ILE A 496      68.938  79.438  60.788  1.00  0.00            
ATOM   4706  C   ILE A 496      71.518  82.438  63.238  1.00  0.00            
ATOM   4707  O   ILE A 496      72.728  82.608  63.338  1.00  0.00            
ATOM   4708  N   THR A 497      70.638  82.548  64.238  1.00  0.00            
ATOM   4709  H   THR A 497      69.708  82.828  63.988  1.00  0.00            
ATOM   4710  CA  THR A 497      71.038  82.348  65.638  1.00  0.00            
ATOM   4711  CB  THR A 497      70.778  83.648  66.408  1.00  0.00            
ATOM   4712  OG1 THR A 497      71.728  84.658  66.048  1.00  0.00            
ATOM   4713  HG1 THR A 497      71.268  85.388  65.548  1.00  0.00            
ATOM   4714  CG2 THR A 497      70.758  83.428  67.928  1.00  0.00            
ATOM   4715  C   THR A 497      70.538  81.018  66.188  1.00  0.00            
ATOM   4716  O   THR A 497      69.328  80.798  66.118  1.00  0.00            
ATOM   4717  N   ILE A 498      71.468  80.148  66.568  1.00  0.00            
ATOM   4718  H   ILE A 498      72.448  80.358  66.578  1.00  0.00            
ATOM   4719  CA  ILE A 498      71.168  78.828  67.148  1.00  0.00            
ATOM   4720  CB  ILE A 498      71.808  77.788  66.218  1.00  0.00            
ATOM   4721  CG1 ILE A 498      71.168  77.818  64.838  1.00  0.00            
ATOM   4722  CG2 ILE A 498      71.738  76.338  66.708  1.00  0.00            
ATOM   4723  CD  ILE A 498      71.988  77.238  63.678  1.00  0.00            
ATOM   4724  C   ILE A 498      71.648  78.778  68.598  1.00  0.00            
ATOM   4725  O   ILE A 498      72.818  78.938  68.948  1.00  0.00            
ATOM   4726  N   LYS A 499      70.638  78.798  69.468  1.00  0.00            
ATOM   4727  H   LYS A 499      69.708  78.888  69.108  1.00  0.00            
ATOM   4728  CA  LYS A 499      70.688  78.568  70.918  1.00  0.00            
ATOM   4729  CB  LYS A 499      69.368  78.018  71.438  1.00  0.00            
ATOM   4730  CG  LYS A 499      68.208  79.028  71.498  1.00  0.00            
ATOM   4731  CD  LYS A 499      67.128  78.368  72.358  1.00  0.00            
ATOM   4732  CE  LYS A 499      66.368  77.278  71.598  1.00  0.00            
ATOM   4733  NZ  LYS A 499      65.718  76.368  72.538  1.00  0.00            
ATOM   4734  HZ1 LYS A 499      64.958  76.838  72.998  1.00  0.00            
ATOM   4735  HZ2 LYS A 499      65.368  75.508  72.168  1.00  0.00            
ATOM   4736  HZ3 LYS A 499      66.478  76.138  73.148  1.00  0.00            
ATOM   4737  C   LYS A 499      71.668  77.498  71.398  1.00  0.00            
ATOM   4738  O   LYS A 499      72.118  76.688  70.588  1.00  0.00            
ATOM   4739  N   ALA A 500      72.088  77.708  72.638  1.00  0.00            
ATOM   4740  H   ALA A 500      71.628  78.378  73.218  1.00  0.00            
ATOM   4741  CA  ALA A 500      72.968  76.768  73.348  1.00  0.00            
ATOM   4742  CB  ALA A 500      73.498  77.278  74.688  1.00  0.00            
ATOM   4743  C   ALA A 500      72.348  75.378  73.458  1.00  0.00            
ATOM   4744  O   ALA A 500      72.908  74.318  73.178  1.00  0.00            
ATOM   4745  N   SER A 501      71.158  75.318  74.048  1.00  0.00            
ATOM   4746  H   SER A 501      70.768  75.998  74.678  1.00  0.00            
ATOM   4747  CA  SER A 501      70.258  74.168  74.158  1.00  0.00            
ATOM   4748  CB  SER A 501      68.908  74.638  74.708  1.00  0.00            
ATOM   4749  OG  SER A 501      68.178  75.588  73.928  1.00  0.00            
ATOM   4750  HG  SER A 501      68.398  76.448  74.388  1.00  0.00            
ATOM   4751  C   SER A 501      69.988  73.378  72.878  1.00  0.00            
ATOM   4752  O   SER A 501      69.668  72.198  72.958  1.00  0.00            
ATOM   4753  N   SER A 502      70.258  73.948  71.698  1.00  0.00            
ATOM   4754  H   SER A 502      70.598  74.888  71.648  1.00  0.00            
ATOM   4755  CA  SER A 502      69.918  73.298  70.428  1.00  0.00            
ATOM   4756  CB  SER A 502      69.588  74.418  69.438  1.00  0.00            
ATOM   4757  OG  SER A 502      68.488  75.168  69.968  1.00  0.00            
ATOM   4758  HG  SER A 502      67.998  75.618  69.218  1.00  0.00            
ATOM   4759  C   SER A 502      71.108  72.508  69.868  1.00  0.00            
ATOM   4760  O   SER A 502      72.238  72.728  70.278  1.00  0.00            
ATOM   4761  N   GLY A 503      70.798  71.348  69.288  1.00  0.00            
ATOM   4762  H   GLY A 503      69.838  71.078  69.208  1.00  0.00            
ATOM   4763  CA  GLY A 503      71.818  70.408  68.798  1.00  0.00            
ATOM   4764  C   GLY A 503      71.688  69.058  69.508  1.00  0.00            
ATOM   4765  O   GLY A 503      70.988  68.838  70.498  1.00  0.00            
ATOM   4766  N   LEU A 504      72.568  68.188  69.028  1.00  0.00            
ATOM   4767  H   LEU A 504      73.068  68.438  68.198  1.00  0.00            
ATOM   4768  CA  LEU A 504      72.818  66.828  69.528  1.00  0.00            
ATOM   4769  CB  LEU A 504      73.998  66.178  68.788  1.00  0.00            
ATOM   4770  CG  LEU A 504      73.798  66.018  67.278  1.00  0.00            
ATOM   4771  CD1 LEU A 504      75.038  65.468  66.568  1.00  0.00            
ATOM   4772  CD2 LEU A 504      72.548  65.178  66.988  1.00  0.00            
ATOM   4773  C   LEU A 504      73.058  66.598  71.018  1.00  0.00            
ATOM   4774  O   LEU A 504      73.958  67.258  71.528  1.00  0.00            
ATOM   4775  N   ASN A 505      72.288  65.738  71.678  1.00  0.00            
ATOM   4776  H   ASN A 505      71.618  65.218  71.138  1.00  0.00            
ATOM   4777  CA  ASN A 505      72.438  65.358  73.088  1.00  0.00            
ATOM   4778  CB  ASN A 505      71.138  64.798  73.668  1.00  0.00            
ATOM   4779  CG  ASN A 505      70.968  63.288  73.808  1.00  0.00            
ATOM   4780  OD1 ASN A 505      71.638  62.578  74.558  1.00  0.00            
ATOM   4781  ND2 ASN A 505      70.418  62.618  72.798  1.00  0.00            
ATOM   4782 1HD2 ASN A 505      70.238  63.078  71.928  1.00  0.00            
ATOM   4783 2HD2 ASN A 505      70.078  61.708  72.998  1.00  0.00            
ATOM   4784  C   ASN A 505      73.628  64.408  73.278  1.00  0.00            
ATOM   4785  O   ASN A 505      74.018  63.798  72.288  1.00  0.00            
ATOM   4786  N   GLU A 506      74.228  64.438  74.468  1.00  0.00            
ATOM   4787  H   GLU A 506      73.748  65.028  75.118  1.00  0.00            
ATOM   4788  CA  GLU A 506      75.288  63.528  74.908  1.00  0.00            
ATOM   4789  CB  GLU A 506      75.248  63.448  76.438  1.00  0.00            
ATOM   4790  CG  GLU A 506      76.158  64.538  77.018  1.00  0.00            
ATOM   4791  CD  GLU A 506      77.438  63.918  77.588  1.00  0.00            
ATOM   4792  OE1 GLU A 506      77.988  63.018  76.908  1.00  0.00            
ATOM   4793  OE2 GLU A 506      77.778  64.248  78.738  1.00  0.00            
ATOM   4794  C   GLU A 506      75.478  62.118  74.328  1.00  0.00            
ATOM   4795  O   GLU A 506      76.518  61.798  73.758  1.00  0.00            
ATOM   4796  N   ASP A 507      74.298  61.508  74.178  1.00  0.00            
ATOM   4797  H   ASP A 507      73.458  62.038  74.278  1.00  0.00            
ATOM   4798  CA  ASP A 507      74.198  60.208  73.498  1.00  0.00            
ATOM   4799  CB  ASP A 507      73.138  59.258  74.038  1.00  0.00            
ATOM   4800  CG  ASP A 507      73.478  57.768  73.888  1.00  0.00            
ATOM   4801  OD1 ASP A 507      73.938  57.218  74.898  1.00  0.00            
ATOM   4802  OD2 ASP A 507      73.078  57.188  72.858  1.00  0.00            
ATOM   4803  C   ASP A 507      74.018  60.308  71.978  1.00  0.00            
ATOM   4804  O   ASP A 507      74.518  59.468  71.238  1.00  0.00            
ATOM   4805  N   GLU A 508      73.348  61.338  71.458  1.00  0.00            
ATOM   4806  H   GLU A 508      72.888  62.048  71.988  1.00  0.00            
ATOM   4807  CA  GLU A 508      73.298  61.608  70.018  1.00  0.00            
ATOM   4808  CB  GLU A 508      72.378  62.778  69.648  1.00  0.00            
ATOM   4809  CG  GLU A 508      70.888  62.468  69.728  1.00  0.00            
ATOM   4810  CD  GLU A 508      69.978  63.688  69.578  1.00  0.00            
ATOM   4811  OE1 GLU A 508      69.918  64.448  70.568  1.00  0.00            
ATOM   4812  OE2 GLU A 508      69.328  63.788  68.508  1.00  0.00            
ATOM   4813  C   GLU A 508      74.678  61.948  69.448  1.00  0.00            
ATOM   4814  O   GLU A 508      74.888  61.748  68.248  1.00  0.00            
ATOM   4815  N   ILE A 509      75.388  62.758  70.218  1.00  0.00            
ATOM   4816  H   ILE A 509      74.908  63.268  70.928  1.00  0.00            
ATOM   4817  CA  ILE A 509      76.828  63.048  70.098  1.00  0.00            
ATOM   4818  CB  ILE A 509      77.358  63.878  71.258  1.00  0.00            
ATOM   4819  CG1 ILE A 509      76.658  65.238  71.158  1.00  0.00            
ATOM   4820  CG2 ILE A 509      78.868  64.118  71.388  1.00  0.00            
ATOM   4821  CD  ILE A 509      76.898  66.378  72.138  1.00  0.00            
ATOM   4822  C   ILE A 509      77.668  61.758  70.088  1.00  0.00            
ATOM   4823  O   ILE A 509      78.328  61.468  69.088  1.00  0.00            
ATOM   4824  N   GLN A 510      77.608  60.998  71.168  1.00  0.00            
ATOM   4825  H   GLN A 510      77.298  61.358  72.048  1.00  0.00            
ATOM   4826  CA  GLN A 510      78.218  59.658  71.158  1.00  0.00            
ATOM   4827  CB  GLN A 510      77.848  59.108  72.538  1.00  0.00            
ATOM   4828  CG  GLN A 510      79.028  58.298  73.088  1.00  0.00            
ATOM   4829  CD  GLN A 510      78.898  57.788  74.528  1.00  0.00            
ATOM   4830  OE1 GLN A 510      78.118  56.898  74.838  1.00  0.00            
ATOM   4831  NE2 GLN A 510      79.568  58.438  75.478  1.00  0.00            
ATOM   4832 1HE2 GLN A 510      80.118  59.258  75.318  1.00  0.00            
ATOM   4833 2HE2 GLN A 510      79.438  58.058  76.398  1.00  0.00            
ATOM   4834  C   GLN A 510      77.858  58.738  69.998  1.00  0.00            
ATOM   4835  O   GLN A 510      78.808  58.188  69.428  1.00  0.00            
ATOM   4836  N   LYS A 511      76.588  58.628  69.638  1.00  0.00            
ATOM   4837  H   LYS A 511      75.858  59.058  70.168  1.00  0.00            
ATOM   4838  CA  LYS A 511      76.178  57.998  68.378  1.00  0.00            
ATOM   4839  CB  LYS A 511      74.658  57.988  68.218  1.00  0.00            
ATOM   4840  CG  LYS A 511      74.268  57.018  67.108  1.00  0.00            
ATOM   4841  CD  LYS A 511      72.818  57.228  66.648  1.00  0.00            
ATOM   4842  CE  LYS A 511      72.508  56.348  65.428  1.00  0.00            
ATOM   4843  NZ  LYS A 511      72.578  57.058  64.138  1.00  0.00            
ATOM   4844  HZ1 LYS A 511      71.728  56.898  63.638  1.00  0.00            
ATOM   4845  HZ2 LYS A 511      72.588  58.058  64.228  1.00  0.00            
ATOM   4846  HZ3 LYS A 511      73.388  56.898  63.578  1.00  0.00            
ATOM   4847  C   LYS A 511      76.748  58.668  67.118  1.00  0.00            
ATOM   4848  O   LYS A 511      77.328  57.948  66.308  1.00  0.00            
ATOM   4849  N   MET A 512      76.828  59.988  67.048  1.00  0.00            
ATOM   4850  H   MET A 512      76.368  60.598  67.688  1.00  0.00            
ATOM   4851  CA  MET A 512      77.498  60.668  65.918  1.00  0.00            
ATOM   4852  CB  MET A 512      77.408  62.188  65.948  1.00  0.00            
ATOM   4853  CG  MET A 512      78.018  62.958  64.778  1.00  0.00            
ATOM   4854  SD  MET A 512      77.628  62.788  62.998  1.00  0.00            
ATOM   4855  CE  MET A 512      75.848  62.908  62.958  1.00  0.00            
ATOM   4856  C   MET A 512      78.898  60.068  65.778  1.00  0.00            
ATOM   4857  O   MET A 512      79.258  59.388  64.828  1.00  0.00            
ATOM   4858  N   VAL A 513      79.658  60.078  66.868  1.00  0.00            
ATOM   4859  H   VAL A 513      79.418  60.508  67.748  1.00  0.00            
ATOM   4860  CA  VAL A 513      81.048  59.588  66.898  1.00  0.00            
ATOM   4861  CB  VAL A 513      81.558  59.788  68.328  1.00  0.00            
ATOM   4862  CG1 VAL A 513      82.998  59.288  68.478  1.00  0.00            
ATOM   4863  CG2 VAL A 513      81.408  61.168  68.968  1.00  0.00            
ATOM   4864  C   VAL A 513      81.138  58.128  66.458  1.00  0.00            
ATOM   4865  O   VAL A 513      81.828  57.838  65.488  1.00  0.00            
ATOM   4866  N   ARG A 514      80.368  57.288  67.158  1.00  0.00            
ATOM   4867  H   ARG A 514      79.868  57.658  67.938  1.00  0.00            
ATOM   4868  CA  ARG A 514      80.118  55.888  66.788  1.00  0.00            
ATOM   4869  CB  ARG A 514      78.988  55.308  67.648  1.00  0.00            
ATOM   4870  CG  ARG A 514      79.268  54.828  69.078  1.00  0.00            
ATOM   4871  CD  ARG A 514      78.018  54.258  69.748  1.00  0.00            
ATOM   4872  NE  ARG A 514      77.578  54.808  71.038  1.00  0.00            
ATOM   4873  HE  ARG A 514      78.268  54.848  71.768  1.00  0.00            
ATOM   4874  CZ  ARG A 514      76.438  55.458  71.308  1.00  0.00            
ATOM   4875  NH1 ARG A 514      75.398  55.518  70.468  1.00  0.00            
ATOM   4876 1HH1 ARG A 514      75.408  54.918  69.668  1.00  0.00            
ATOM   4877 2HH1 ARG A 514      74.678  56.208  70.578  1.00  0.00            
ATOM   4878  NH2 ARG A 514      76.128  55.918  72.528  1.00  0.00            
ATOM   4879 1HH2 ARG A 514      76.708  55.758  73.328  1.00  0.00            
ATOM   4880 2HH2 ARG A 514      75.388  56.578  72.608  1.00  0.00            
ATOM   4881  C   ARG A 514      79.848  55.618  65.308  1.00  0.00            
ATOM   4882  O   ARG A 514      80.398  54.688  64.718  1.00  0.00            
ATOM   4883  N   ASP A 515      78.928  56.378  64.728  1.00  0.00            
ATOM   4884  H   ASP A 515      78.618  57.178  65.238  1.00  0.00            
ATOM   4885  CA  ASP A 515      78.648  56.198  63.298  1.00  0.00            
ATOM   4886  CB  ASP A 515      77.388  56.958  62.868  1.00  0.00            
ATOM   4887  CG  ASP A 515      76.038  56.378  63.298  1.00  0.00            
ATOM   4888  OD1 ASP A 515      75.368  55.838  62.388  1.00  0.00            
ATOM   4889  OD2 ASP A 515      75.668  56.768  64.428  1.00  0.00            
ATOM   4890  C   ASP A 515      79.698  56.648  62.288  1.00  0.00            
ATOM   4891  O   ASP A 515      80.158  55.868  61.448  1.00  0.00            
ATOM   4892  N   ALA A 516      80.298  57.798  62.588  1.00  0.00            
ATOM   4893  H   ALA A 516      80.068  58.228  63.458  1.00  0.00            
ATOM   4894  CA  ALA A 516      81.308  58.488  61.778  1.00  0.00            
ATOM   4895  CB  ALA A 516      81.448  59.888  62.378  1.00  0.00            
ATOM   4896  C   ALA A 516      82.608  57.688  61.788  1.00  0.00            
ATOM   4897  O   ALA A 516      83.108  57.478  60.688  1.00  0.00            
ATOM   4898  N   GLU A 517      83.058  57.268  62.958  1.00  0.00            
ATOM   4899  H   GLU A 517      82.438  57.368  63.738  1.00  0.00            
ATOM   4900  CA  GLU A 517      84.228  56.388  63.108  1.00  0.00            
ATOM   4901  CB  GLU A 517      84.638  56.268  64.578  1.00  0.00            
ATOM   4902  CG  GLU A 517      85.928  55.468  64.768  1.00  0.00            
ATOM   4903  CD  GLU A 517      86.678  55.938  66.008  1.00  0.00            
ATOM   4904  OE1 GLU A 517      86.488  55.428  67.138  1.00  0.00            
ATOM   4905  OE2 GLU A 517      87.488  56.878  65.838  1.00  0.00            
ATOM   4906  C   GLU A 517      84.098  55.018  62.438  1.00  0.00            
ATOM   4907  O   GLU A 517      84.968  54.508  61.738  1.00  0.00            
ATOM   4908  N   ALA A 518      82.988  54.328  62.698  1.00  0.00            
ATOM   4909  H   ALA A 518      82.268  54.608  63.338  1.00  0.00            
ATOM   4910  CA  ALA A 518      82.718  52.968  62.198  1.00  0.00            
ATOM   4911  CB  ALA A 518      81.568  52.368  62.998  1.00  0.00            
ATOM   4912  C   ALA A 518      82.518  52.848  60.688  1.00  0.00            
ATOM   4913  O   ALA A 518      83.168  52.038  60.028  1.00  0.00            
ATOM   4914  N   ASN A 519      81.898  53.848  60.068  1.00  0.00            
ATOM   4915  H   ASN A 519      81.518  54.608  60.598  1.00  0.00            
ATOM   4916  CA  ASN A 519      81.568  53.898  58.628  1.00  0.00            
ATOM   4917  CB  ASN A 519      80.068  54.158  58.478  1.00  0.00            
ATOM   4918  CG  ASN A 519      79.168  53.158  59.208  1.00  0.00            
ATOM   4919  OD1 ASN A 519      78.508  52.258  58.698  1.00  0.00            
ATOM   4920  ND2 ASN A 519      79.068  53.378  60.518  1.00  0.00            
ATOM   4921 1HD2 ASN A 519      79.438  54.228  60.898  1.00  0.00            
ATOM   4922 2HD2 ASN A 519      78.618  52.718  61.108  1.00  0.00            
ATOM   4923  C   ASN A 519      82.268  54.988  57.808  1.00  0.00            
ATOM   4924  O   ASN A 519      81.838  55.348  56.708  1.00  0.00            
ATOM   4925  N   ALA A 520      83.458  55.348  58.258  1.00  0.00            
ATOM   4926  H   ALA A 520      83.808  55.188  59.188  1.00  0.00            
ATOM   4927  CA  ALA A 520      84.318  56.298  57.538  1.00  0.00            
ATOM   4928  CB  ALA A 520      85.568  56.608  58.358  1.00  0.00            
ATOM   4929  C   ALA A 520      84.678  56.078  56.068  1.00  0.00            
ATOM   4930  O   ALA A 520      84.398  56.998  55.298  1.00  0.00            
ATOM   4931  N   GLU A 521      85.228  54.928  55.688  1.00  0.00            
ATOM   4932  H   GLU A 521      85.508  54.258  56.368  1.00  0.00            
ATOM   4933  CA  GLU A 521      85.538  54.508  54.308  1.00  0.00            
ATOM   4934  CB  GLU A 521      85.758  53.008  54.188  1.00  0.00            
ATOM   4935  CG  GLU A 521      86.778  52.468  55.208  1.00  0.00            
ATOM   4936  CD  GLU A 521      87.158  51.028  54.858  1.00  0.00            
ATOM   4937  OE1 GLU A 521      86.428  50.118  55.308  1.00  0.00            
ATOM   4938  OE2 GLU A 521      88.238  50.838  54.258  1.00  0.00            
ATOM   4939  C   GLU A 521      84.378  54.808  53.348  1.00  0.00            
ATOM   4940  O   GLU A 521      84.618  55.418  52.318  1.00  0.00            
ATOM   4941  N   ALA A 522      83.138  54.638  53.788  1.00  0.00            
ATOM   4942  H   ALA A 522      82.998  54.088  54.608  1.00  0.00            
ATOM   4943  CA  ALA A 522      81.868  54.878  53.078  1.00  0.00            
ATOM   4944  CB  ALA A 522      80.638  54.268  53.748  1.00  0.00            
ATOM   4945  C   ALA A 522      81.718  56.358  52.748  1.00  0.00            
ATOM   4946  O   ALA A 522      81.518  56.738  51.588  1.00  0.00            
ATOM   4947  N   ASP A 523      81.918  57.168  53.778  1.00  0.00            
ATOM   4948  H   ASP A 523      82.028  56.778  54.688  1.00  0.00            
ATOM   4949  CA  ASP A 523      81.798  58.638  53.798  1.00  0.00            
ATOM   4950  CB  ASP A 523      82.058  59.168  55.218  1.00  0.00            
ATOM   4951  CG  ASP A 523      80.788  59.718  55.878  1.00  0.00            
ATOM   4952  OD1 ASP A 523      79.948  60.248  55.128  1.00  0.00            
ATOM   4953  OD2 ASP A 523      80.808  60.018  57.098  1.00  0.00            
ATOM   4954  C   ASP A 523      82.778  59.208  52.768  1.00  0.00            
ATOM   4955  O   ASP A 523      82.478  59.928  51.828  1.00  0.00            
ATOM   4956  N   ARG A 524      83.988  58.658  52.898  1.00  0.00            
ATOM   4957  H   ARG A 524      84.188  58.118  53.708  1.00  0.00            
ATOM   4958  CA  ARG A 524      85.058  58.958  51.928  1.00  0.00            
ATOM   4959  CB  ARG A 524      86.438  58.438  52.348  1.00  0.00            
ATOM   4960  CG  ARG A 524      87.548  58.788  51.348  1.00  0.00            
ATOM   4961  CD  ARG A 524      88.448  57.568  51.158  1.00  0.00            
ATOM   4962  NE  ARG A 524      87.938  56.728  50.068  1.00  0.00            
ATOM   4963  HE  ARG A 524      87.728  57.138  49.178  1.00  0.00            
ATOM   4964  CZ  ARG A 524      87.858  55.388  50.108  1.00  0.00            
ATOM   4965  NH1 ARG A 524      88.128  54.568  51.138  1.00  0.00            
ATOM   4966 1HH1 ARG A 524      88.388  55.008  51.988  1.00  0.00            
ATOM   4967 2HH1 ARG A 524      88.058  53.578  50.998  1.00  0.00            
ATOM   4968  NH2 ARG A 524      87.338  54.808  49.018  1.00  0.00            
ATOM   4969 1HH2 ARG A 524      87.118  55.398  48.238  1.00  0.00            
ATOM   4970 2HH2 ARG A 524      87.238  53.818  48.928  1.00  0.00            
ATOM   4971  C   ARG A 524      84.758  58.618  50.468  1.00  0.00            
ATOM   4972  O   ARG A 524      84.948  59.478  49.608  1.00  0.00            
ATOM   4973  N   LYS A 525      84.108  57.498  50.178  1.00  0.00            
ATOM   4974  H   LYS A 525      84.058  56.738  50.828  1.00  0.00            
ATOM   4975  CA  LYS A 525      83.628  57.168  48.828  1.00  0.00            
ATOM   4976  CB  LYS A 525      82.848  55.858  48.768  1.00  0.00            
ATOM   4977  CG  LYS A 525      83.788  54.658  48.558  1.00  0.00            
ATOM   4978  CD  LYS A 525      82.878  53.428  48.498  1.00  0.00            
ATOM   4979  CE  LYS A 525      83.538  52.048  48.588  1.00  0.00            
ATOM   4980  NZ  LYS A 525      82.508  51.028  48.348  1.00  0.00            
ATOM   4981  HZ1 LYS A 525      81.588  51.368  48.538  1.00  0.00            
ATOM   4982  HZ2 LYS A 525      82.398  50.608  47.448  1.00  0.00            
ATOM   4983  HZ3 LYS A 525      82.738  50.268  48.948  1.00  0.00            
ATOM   4984  C   LYS A 525      82.738  58.268  48.248  1.00  0.00            
ATOM   4985  O   LYS A 525      83.068  58.748  47.168  1.00  0.00            
ATOM   4986  N   PHE A 526      81.808  58.758  49.078  1.00  0.00            
ATOM   4987  H   PHE A 526      81.648  58.228  49.918  1.00  0.00            
ATOM   4988  CA  PHE A 526      80.988  59.918  48.708  1.00  0.00            
ATOM   4989  CB  PHE A 526      79.948  60.088  49.808  1.00  0.00            
ATOM   4990  CG  PHE A 526      78.798  61.088  49.598  1.00  0.00            
ATOM   4991  CD1 PHE A 526      77.898  61.038  48.548  1.00  0.00            
ATOM   4992  HD1 PHE A 526      78.048  60.178  47.888  1.00  0.00            
ATOM   4993  CD2 PHE A 526      78.848  62.258  50.338  1.00  0.00            
ATOM   4994  HD2 PHE A 526      79.488  62.448  51.198  1.00  0.00            
ATOM   4995  CE1 PHE A 526      77.068  62.098  48.208  1.00  0.00            
ATOM   4996  HE1 PHE A 526      76.458  62.068  47.298  1.00  0.00            
ATOM   4997  CE2 PHE A 526      77.968  63.298  50.048  1.00  0.00            
ATOM   4998  HE2 PHE A 526      78.238  64.268  50.488  1.00  0.00            
ATOM   4999  CZ  PHE A 526      77.028  63.218  49.038  1.00  0.00            
ATOM   5000  HZ  PHE A 526      76.288  64.008  48.998  1.00  0.00            
ATOM   5001  C   PHE A 526      81.808  61.198  48.568  1.00  0.00            
ATOM   5002  O   PHE A 526      81.568  61.798  47.518  1.00  0.00            
ATOM   5003  N   ASP A 527      82.868  61.498  49.318  1.00  0.00            
ATOM   5004  H   ASP A 527      82.928  60.968  50.158  1.00  0.00            
ATOM   5005  CA  ASP A 527      83.708  62.708  49.308  1.00  0.00            
ATOM   5006  CB  ASP A 527      84.608  62.728  50.548  1.00  0.00            
ATOM   5007  CG  ASP A 527      85.478  63.958  50.818  1.00  0.00            
ATOM   5008  OD1 ASP A 527      85.498  64.848  49.928  1.00  0.00            
ATOM   5009  OD2 ASP A 527      86.308  63.998  51.758  1.00  0.00            
ATOM   5010  C   ASP A 527      84.448  62.918  47.988  1.00  0.00            
ATOM   5011  O   ASP A 527      84.298  63.928  47.318  1.00  0.00            
ATOM   5012  N   GLU A 528      85.008  61.808  47.508  1.00  0.00            
ATOM   5013  H   GLU A 528      85.118  60.968  48.048  1.00  0.00            
ATOM   5014  CA  GLU A 528      85.658  61.728  46.198  1.00  0.00            
ATOM   5015  CB  GLU A 528      86.578  60.508  46.108  1.00  0.00            
ATOM   5016  CG  GLU A 528      85.968  59.258  46.748  1.00  0.00            
ATOM   5017  CD  GLU A 528      86.488  57.948  46.178  1.00  0.00            
ATOM   5018  OE1 GLU A 528      86.198  57.638  44.998  1.00  0.00            
ATOM   5019  OE2 GLU A 528      87.048  57.158  46.968  1.00  0.00            
ATOM   5020  C   GLU A 528      84.748  61.838  44.968  1.00  0.00            
ATOM   5021  O   GLU A 528      85.068  62.428  43.938  1.00  0.00            
ATOM   5022  N   LEU A 529      83.708  61.038  45.158  1.00  0.00            
ATOM   5023  H   LEU A 529      83.758  60.288  45.818  1.00  0.00            
ATOM   5024  CA  LEU A 529      82.588  61.108  44.208  1.00  0.00            
ATOM   5025  CB  LEU A 529      81.548  60.088  44.658  1.00  0.00            
ATOM   5026  CG  LEU A 529      80.238  60.158  43.868  1.00  0.00            
ATOM   5027  CD1 LEU A 529      80.468  59.838  42.388  1.00  0.00            
ATOM   5028  CD2 LEU A 529      79.318  59.128  44.518  1.00  0.00            
ATOM   5029  C   LEU A 529      81.998  62.508  43.998  1.00  0.00            
ATOM   5030  O   LEU A 529      81.828  62.878  42.838  1.00  0.00            
ATOM   5031  N   VAL A 530      81.748  63.278  45.048  1.00  0.00            
ATOM   5032  H   VAL A 530      81.748  62.938  45.988  1.00  0.00            
ATOM   5033  CA  VAL A 530      81.368  64.698  45.068  1.00  0.00            
ATOM   5034  CB  VAL A 530      81.158  65.188  46.508  1.00  0.00            
ATOM   5035  CG1 VAL A 530      81.058  66.718  46.578  1.00  0.00            
ATOM   5036  CG2 VAL A 530      79.928  64.568  47.178  1.00  0.00            
ATOM   5037  C   VAL A 530      82.408  65.558  44.348  1.00  0.00            
ATOM   5038  O   VAL A 530      81.988  66.128  43.348  1.00  0.00            
ATOM   5039  N   GLN A 531      83.668  65.358  44.708  1.00  0.00            
ATOM   5040  H   GLN A 531      83.938  65.048  45.618  1.00  0.00            
ATOM   5041  CA  GLN A 531      84.788  65.978  43.988  1.00  0.00            
ATOM   5042  CB  GLN A 531      86.098  65.488  44.608  1.00  0.00            
ATOM   5043  CG  GLN A 531      87.408  66.138  44.168  1.00  0.00            
ATOM   5044  CD  GLN A 531      87.578  67.418  44.978  1.00  0.00            
ATOM   5045  OE1 GLN A 531      87.318  68.508  44.468  1.00  0.00            
ATOM   5046  NE2 GLN A 531      87.538  67.278  46.298  1.00  0.00            
ATOM   5047 1HE2 GLN A 531      87.518  66.388  46.758  1.00  0.00            
ATOM   5048 2HE2 GLN A 531      87.888  68.058  46.818  1.00  0.00            
ATOM   5049  C   GLN A 531      84.718  65.798  42.468  1.00  0.00            
ATOM   5050  O   GLN A 531      84.738  66.748  41.688  1.00  0.00            
ATOM   5051  N   THR A 532      84.758  64.518  42.128  1.00  0.00            
ATOM   5052  H   THR A 532      85.008  63.828  42.808  1.00  0.00            
ATOM   5053  CA  THR A 532      84.468  63.998  40.778  1.00  0.00            
ATOM   5054  CB  THR A 532      84.318  62.478  40.718  1.00  0.00            
ATOM   5055  OG1 THR A 532      85.598  61.958  41.118  1.00  0.00            
ATOM   5056  HG1 THR A 532      86.068  61.418  40.428  1.00  0.00            
ATOM   5057  CG2 THR A 532      84.078  61.918  39.318  1.00  0.00            
ATOM   5058  C   THR A 532      83.278  64.668  40.088  1.00  0.00            
ATOM   5059  O   THR A 532      83.418  65.338  39.068  1.00  0.00            
ATOM   5060  N   ARG A 533      82.078  64.528  40.658  1.00  0.00
[truncated: 53,021 more chars]
