# Supplementary material for: Decipher the Mechanisms of Protein Conformational Changes Induced by Nucleotide Binding through Free-Energy Landscape Analysis: ATP Binding to Hsp70
Source: PLoS Comput Biol. 2013 Dec 12;9(12):e1003379. doi: 10.1371/journal.pcbi.1003379 (PMC3861046; doi:10.1371/journal.pcbi.1003379)
Supplement: Dataset S2 — Cartesian coordinates of the nucleotide and of the protein for the initial structures of the ATP1 and ATP2 trajectories (Protein Data Bank format is used). (TXT) [file pcbi.1003379.s002.txt]

REMARK    GENERATED BY TRJCONV
TITLE     HEAT SHOCK PROTEIN 70 t=   0.00000
REMARK    THIS IS A SIMULATION BOX
CRYST1  162.659  162.659  162.659  90.00  90.00  90.00 P 1           1
MODEL        0
ATOM      1  N   ILE A   1      69.800  74.530  91.175  1.00  0.00            
ATOM      2  H1  ILE A   1      69.730  73.860  90.445  1.00  0.00            
ATOM      3  H2  ILE A   1      69.100  74.350  91.865  1.00  0.00            
ATOM      4  H3  ILE A   1      69.480  75.410  90.825  1.00  0.00            
ATOM      5  CA  ILE A   1      71.100  74.730  91.835  1.00  0.00            
ATOM      6  CB  ILE A   1      72.080  75.540  90.985  1.00  0.00            
ATOM      7  CG1 ILE A   1      72.090  75.150  89.505  1.00  0.00            
ATOM      8  CG2 ILE A   1      73.480  75.390  91.585  1.00  0.00            
ATOM      9  CD  ILE A   1      73.020  75.960  88.595  1.00  0.00            
ATOM     10  C   ILE A   1      70.760  75.520  93.095  1.00  0.00            
ATOM     11  O   ILE A   1      69.960  76.460  93.135  1.00  0.00            
ATOM     12  N   ILE A   2      71.290  74.990  94.195  1.00  0.00            
ATOM     13  H   ILE A   2      71.880  74.190  94.075  1.00  0.00            
ATOM     14  CA  ILE A   2      71.100  75.470  95.575  1.00  0.00            
ATOM     15  CB  ILE A   2      70.710  74.350  96.535  1.00  0.00            
ATOM     16  CG1 ILE A   2      71.850  73.330  96.525  1.00  0.00            
ATOM     17  CG2 ILE A   2      69.350  73.650  96.425  1.00  0.00            
ATOM     18  CD  ILE A   2      71.720  72.130  97.475  1.00  0.00            
ATOM     19  C   ILE A   2      72.210  76.350  96.145  1.00  0.00            
ATOM     20  O   ILE A   2      73.380  76.270  95.785  1.00  0.00            
ATOM     21  N   GLY A   3      71.750  77.340  96.905  1.00  0.00            
ATOM     22  H   GLY A   3      70.840  77.400  97.335  1.00  0.00            
ATOM     23  CA  GLY A   3      72.690  78.290  97.525  1.00  0.00            
ATOM     24  C   GLY A   3      72.900  77.930  98.995  1.00  0.00            
ATOM     25  O   GLY A   3      72.050  78.090  99.875  1.00  0.00            
ATOM     26  N   ILE A   4      74.170  77.700  99.335  1.00  0.00            
ATOM     27  H   ILE A   4      74.940  77.640  98.705  1.00  0.00            
ATOM     28  CA  ILE A   4      74.610  77.260 100.665  1.00  0.00            
ATOM     29  CB  ILE A   4      75.150  75.830 100.625  1.00  0.00            
ATOM     30  CG1 ILE A   4      74.300  75.000  99.655  1.00  0.00            
ATOM     31  CG2 ILE A   4      75.000  75.200 102.005  1.00  0.00            
ATOM     32  CD  ILE A   4      74.930  73.660  99.275  1.00  0.00            
ATOM     33  C   ILE A   4      75.730  78.140 101.205  1.00  0.00            
ATOM     34  O   ILE A   4      76.460  78.790 100.455  1.00  0.00            
ATOM     35  N   ASP A   5      75.590  78.390 102.505  1.00  0.00            
ATOM     36  H   ASP A   5      74.660  78.540 102.825  1.00  0.00            
ATOM     37  CA  ASP A   5      76.690  78.900 103.345  1.00  0.00            
ATOM     38  CB  ASP A   5      76.360  80.060 104.285  1.00  0.00            
ATOM     39  CG  ASP A   5      77.410  80.800 105.115  1.00  0.00            
ATOM     40  OD1 ASP A   5      78.580  80.840 104.675  1.00  0.00            
ATOM     41  OD2 ASP A   5      77.150  81.170 106.275  1.00  0.00            
ATOM     42  C   ASP A   5      77.120  77.700 104.195  1.00  0.00            
ATOM     43  O   ASP A   5      76.290  77.060 104.835  1.00  0.00            
ATOM     44  N   LEU A   6      78.400  77.380 104.015  1.00  0.00            
ATOM     45  H   LEU A   6      78.920  77.980 103.415  1.00  0.00            
ATOM     46  CA  LEU A   6      79.110  76.350 104.775  1.00  0.00            
ATOM     47  CB  LEU A   6      79.960  75.420 103.895  1.00  0.00            
ATOM     48  CG  LEU A   6      80.740  74.310 104.615  1.00  0.00            
ATOM     49  CD1 LEU A   6      79.900  73.120 105.085  1.00  0.00            
ATOM     50  CD2 LEU A   6      81.920  74.010 103.695  1.00  0.00            
ATOM     51  C   LEU A   6      79.890  77.180 105.805  1.00  0.00            
ATOM     52  O   LEU A   6      81.100  77.350 105.755  1.00  0.00            
ATOM     53  N   GLY A   7      79.190  77.440 106.905  1.00  0.00            
ATOM     54  H   GLY A   7      78.430  76.820 107.105  1.00  0.00            
ATOM     55  CA  GLY A   7      79.460  78.490 107.895  1.00  0.00            
ATOM     56  C   GLY A   7      80.280  77.850 109.025  1.00  0.00            
ATOM     57  O   GLY A   7      80.140  76.690 109.395  1.00  0.00            
ATOM     58  N   THR A   8      81.150  78.700 109.555  1.00  0.00            
ATOM     59  H   THR A   8      80.940  79.670 109.515  1.00  0.00            
ATOM     60  CA  THR A   8      81.970  78.350 110.725  1.00  0.00            
ATOM     61  CB  THR A   8      82.720  79.560 111.295  1.00  0.00            
ATOM     62  OG1 THR A   8      83.100  80.490 110.265  1.00  0.00            
ATOM     63  HG1 THR A   8      82.300  81.000 109.975  1.00  0.00            
ATOM     64  CG2 THR A   8      83.960  79.140 112.075  1.00  0.00            
ATOM     65  C   THR A   8      81.050  77.890 111.845  1.00  0.00            
ATOM     66  O   THR A   8      81.300  76.930 112.585  1.00  0.00            
ATOM     67  N   THR A   9      79.980  78.660 112.025  1.00  0.00            
ATOM     68  H   THR A   9      79.810  79.440 111.415  1.00  0.00            
ATOM     69  CA  THR A   9      79.120  78.470 113.195  1.00  0.00            
ATOM     70  CB  THR A   9      79.120  79.660 114.165  1.00  0.00            
ATOM     71  OG1 THR A   9      80.430  80.170 114.415  1.00  0.00            
ATOM     72  HG1 THR A   9      80.450  81.100 114.035  1.00  0.00            
ATOM     73  CG2 THR A   9      78.610  79.210 115.525  1.00  0.00            
ATOM     74  C   THR A   9      77.690  78.090 112.825  1.00  0.00            
ATOM     75  O   THR A   9      77.300  76.990 113.235  1.00  0.00            
ATOM     76  N   ASN A  10      77.110  78.870 111.915  1.00  0.00            
ATOM     77  H   ASN A  10      77.600  79.680 111.585  1.00  0.00            
ATOM     78  CA  ASN A  10      75.780  78.680 111.345  1.00  0.00            
ATOM     79  CB  ASN A  10      74.900  79.840 111.835  1.00  0.00            
ATOM     80  CG  ASN A  10      74.560  79.810 113.325  1.00  0.00            
ATOM     81  OD1 ASN A  10      74.560  78.740 113.935  1.00  0.00            
ATOM     82  ND2 ASN A  10      74.270  80.990 113.855  1.00  0.00            
ATOM     83 1HD2 ASN A  10      74.250  81.840 113.335  1.00  0.00            
ATOM     84 2HD2 ASN A  10      73.820  81.000 114.755  1.00  0.00            
ATOM     85  C   ASN A  10      75.790  78.640 109.815  1.00  0.00            
ATOM     86  O   ASN A  10      76.370  79.500 109.155  1.00  0.00            
ATOM     87  N   SER A  11      75.530  77.420 109.365  1.00  0.00            
ATOM     88  H   SER A  11      75.110  76.670 109.885  1.00  0.00            
ATOM     89  CA  SER A  11      75.360  77.160 107.925  1.00  0.00            
ATOM     90  CB  SER A  11      75.830  75.790 107.445  1.00  0.00            
ATOM     91  OG  SER A  11      77.160  75.650 107.945  1.00  0.00            
ATOM     92  HG  SER A  11      77.220  75.630 108.945  1.00  0.00            
ATOM     93  C   SER A  11      73.880  77.120 107.545  1.00  0.00            
ATOM     94  O   SER A  11      73.030  76.540 108.225  1.00  0.00            
ATOM     95  N   CYS A  12      73.680  77.590 106.315  1.00  0.00            
ATOM     96  H   CYS A  12      74.420  78.000 105.795  1.00  0.00            
ATOM     97  CA  CYS A  12      72.340  77.840 105.765  1.00  0.00            
ATOM     98  CB  CYS A  12      71.850  79.200 106.265  1.00  0.00            
ATOM     99  SG  CYS A  12      70.060  79.440 105.975  1.00  0.00            
ATOM    100  HG  CYS A  12      70.290  79.670 104.685  1.00  0.00            
ATOM    101  C   CYS A  12      72.150  77.730 104.255  1.00  0.00            
ATOM    102  O   CYS A  12      73.050  78.170 103.535  1.00  0.00            
ATOM    103  N   VAL A  13      70.960  77.230 103.915  1.00  0.00            
ATOM    104  H   VAL A  13      70.160  77.250 104.515  1.00  0.00            
ATOM    105  CA  VAL A  13      70.640  76.820 102.535  1.00  0.00            
ATOM    106  CB  VAL A  13      70.680  75.290 102.465  1.00  0.00            
ATOM    107  CG1 VAL A  13      69.570  74.600 103.265  1.00  0.00            
ATOM    108  CG2 VAL A  13      70.730  74.800 101.015  1.00  0.00            
ATOM    109  C   VAL A  13      69.360  77.510 102.085  1.00  0.00            
ATOM    110  O   VAL A  13      68.420  77.830 102.815  1.00  0.00            
ATOM    111  N   ALA A  14      69.330  77.810 100.795  1.00  0.00            
ATOM    112  H   ALA A  14      70.110  77.660 100.185  1.00  0.00            
ATOM    113  CA  ALA A  14      68.240  78.620 100.225  1.00  0.00            
ATOM    114  CB  ALA A  14      68.480  80.130 100.235  1.00  0.00            
ATOM    115  C   ALA A  14      68.250  78.390  98.715  1.00  0.00            
ATOM    116  O   ALA A  14      69.300  78.030  98.175  1.00  0.00            
ATOM    117  N   ILE A  15      67.080  78.540  98.105  1.00  0.00            
ATOM    118  H   ILE A  15      66.250  78.850  98.575  1.00  0.00            
ATOM    119  CA  ILE A  15      66.840  78.440  96.655  1.00  0.00            
ATOM    120  CB  ILE A  15      65.890  77.300  96.295  1.00  0.00            
ATOM    121  CG1 ILE A  15      64.600  77.280  97.105  1.00  0.00            
ATOM    122  CG2 ILE A  15      66.590  75.940  96.265  1.00  0.00            
ATOM    123  CD  ILE A  15      63.480  76.540  96.365  1.00  0.00            
ATOM    124  C   ILE A  15      66.160  79.730  96.185  1.00  0.00            
ATOM    125  O   ILE A  15      66.090  80.690  96.945  1.00  0.00            
ATOM    126  N   MET A  16      65.850  79.780  94.895  1.00  0.00            
ATOM    127  H   MET A  16      66.340  79.270  94.185  1.00  0.00            
ATOM    128  CA  MET A  16      64.950  80.800  94.345  1.00  0.00            
ATOM    129  CB  MET A  16      65.490  81.620  93.165  1.00  0.00            
ATOM    130  CG  MET A  16      66.910  82.160  93.385  1.00  0.00            
ATOM    131  SD  MET A  16      67.380  83.150  91.925  1.00  0.00            
ATOM    132  CE  MET A  16      66.710  84.800  92.045  1.00  0.00            
ATOM    133  C   MET A  16      63.620  80.220  93.875  1.00  0.00            
ATOM    134  O   MET A  16      63.540  79.180  93.225  1.00  0.00            
ATOM    135  N   ASP A  17      62.540  80.900  94.245  1.00  0.00            
ATOM    136  H   ASP A  17      62.670  81.760  94.735  1.00  0.00            
ATOM    137  CA  ASP A  17      61.150  80.560  93.895  1.00  0.00            
ATOM    138  CB  ASP A  17      60.340  80.860  95.155  1.00  0.00            
ATOM    139  CG  ASP A  17      59.030  80.110  94.895  1.00  0.00            
ATOM    140  OD1 ASP A  17      58.020  80.640  94.385  1.00  0.00            
ATOM    141  OD2 ASP A  17      59.010  78.910  95.245  1.00  0.00            
ATOM    142  C   ASP A  17      60.770  81.310  92.625  1.00  0.00            
ATOM    143  O   ASP A  17      60.150  82.380  92.605  1.00  0.00            
ATOM    144  N   GLY A  18      61.250  80.730  91.535  1.00  0.00            
ATOM    145  H   GLY A  18      61.550  79.780  91.595  1.00  0.00            
ATOM    146  CA  GLY A  18      61.250  81.300  90.175  1.00  0.00            
ATOM    147  C   GLY A  18      62.340  82.370  90.035  1.00  0.00            
ATOM    148  O   GLY A  18      63.460  82.200  89.555  1.00  0.00            
ATOM    149  N   THR A  19      61.810  83.540  90.395  1.00  0.00            
ATOM    150  H   THR A  19      60.810  83.640  90.425  1.00  0.00            
ATOM    151  CA  THR A  19      62.630  84.740  90.555  1.00  0.00            
ATOM    152  CB  THR A  19      62.010  85.930  89.815  1.00  0.00            
ATOM    153  OG1 THR A  19      63.000  86.880  89.415  1.00  0.00            
ATOM    154  HG1 THR A  19      62.590  87.790  89.285  1.00  0.00            
ATOM    155  CG2 THR A  19      60.870  86.720  90.465  1.00  0.00            
ATOM    156  C   THR A  19      62.910  85.170  91.995  1.00  0.00            
ATOM    157  O   THR A  19      63.780  86.020  92.175  1.00  0.00            
ATOM    158  N   THR A  20      62.070  84.810  92.955  1.00  0.00            
ATOM    159  H   THR A  20      61.280  84.200  92.825  1.00  0.00            
ATOM    160  CA  THR A  20      62.100  85.360  94.315  1.00  0.00            
ATOM    161  CB  THR A  20      60.740  85.580  94.985  1.00  0.00            
ATOM    162  OG1 THR A  20      59.850  84.470  95.075  1.00  0.00            
ATOM    163  HG1 THR A  20      59.910  84.190  96.035  1.00  0.00            
ATOM    164  CG2 THR A  20      60.100  86.750  94.225  1.00  0.00            
ATOM    165  C   THR A  20      63.010  84.460  95.155  1.00  0.00            
ATOM    166  O   THR A  20      63.190  83.300  94.795  1.00  0.00            
ATOM    167  N   PRO A  21      63.850  85.030  96.025  1.00  0.00            
ATOM    168  CA  PRO A  21      64.690  84.310  96.985  1.00  0.00            
ATOM    169  CB  PRO A  21      65.390  85.470  97.695  1.00  0.00            
ATOM    170  CG  PRO A  21      65.630  86.420  96.525  1.00  0.00            
ATOM    171  CD  PRO A  21      64.280  86.420  95.805  1.00  0.00            
ATOM    172  C   PRO A  21      63.780  83.590  97.985  1.00  0.00            
ATOM    173  O   PRO A  21      62.660  84.030  98.235  1.00  0.00            
ATOM    174  N   ARG A  22      64.160  82.360  98.315  1.00  0.00            
ATOM    175  H   ARG A  22      64.870  81.860  97.815  1.00  0.00            
ATOM    176  CA  ARG A  22      63.410  81.490  99.235  1.00  0.00            
ATOM    177  CB  ARG A  22      62.330  80.650  98.545  1.00  0.00            
ATOM    178  CG  ARG A  22      61.270  80.190  99.545  1.00  0.00            
ATOM    179  CD  ARG A  22      60.160  79.320  98.975  1.00  0.00            
ATOM    180  NE  ARG A  22      59.140  79.990  98.155  1.00  0.00            
ATOM    181  HE  ARG A  22      59.210  79.720  97.195  1.00  0.00            
ATOM    182  CZ  ARG A  22      58.240  80.850  98.665  1.00  0.00            
ATOM    183  NH1 ARG A  22      58.180  81.210  99.945  1.00  0.00            
ATOM    184 1HH1 ARG A  22      58.860  80.970 100.635  1.00  0.00            
ATOM    185 2HH1 ARG A  22      57.340  81.680 100.245  1.00  0.00            
ATOM    186  NH2 ARG A  22      57.670  81.620  97.735  1.00  0.00            
ATOM    187 1HH2 ARG A  22      58.010  81.620  96.795  1.00  0.00            
ATOM    188 2HH2 ARG A  22      56.970  82.320  97.925  1.00  0.00            
ATOM    189  C   ARG A  22      64.340  80.570 100.025  1.00  0.00            
ATOM    190  O   ARG A  22      64.820  79.600  99.445  1.00  0.00            
ATOM    191  N   VAL A  23      64.640  80.910 101.275  1.00  0.00            
ATOM    192  H   VAL A  23      64.180  81.700 101.675  1.00  0.00            
ATOM    193  CA  VAL A  23      65.410  80.120 102.255  1.00  0.00            
ATOM    194  CB  VAL A  23      65.700  80.900 103.535  1.00  0.00            
ATOM    195  CG1 VAL A  23      66.370  80.260 104.765  1.00  0.00            
ATOM    196  CG2 VAL A  23      66.570  82.090 103.135  1.00  0.00            
ATOM    197  C   VAL A  23      64.730  78.820 102.665  1.00  0.00            
ATOM    198  O   VAL A  23      63.510  78.760 102.805  1.00  0.00            
ATOM    199  N   LEU A  24      65.510  77.760 102.825  1.00  0.00            
ATOM    200  H   LEU A  24      66.500  77.890 102.715  1.00  0.00            
ATOM    201  CA  LEU A  24      64.950  76.460 103.215  1.00  0.00            
ATOM    202  CB  LEU A  24      65.570  75.440 102.265  1.00  0.00            
ATOM    203  CG  LEU A  24      65.200  75.610 100.795  1.00  0.00            
ATOM    204  CD1 LEU A  24      65.770  74.480  99.925  1.00  0.00            
ATOM    205  CD2 LEU A  24      63.680  75.420 100.755  1.00  0.00            
ATOM    206  C   LEU A  24      65.260  76.190 104.695  1.00  0.00            
ATOM    207  O   LEU A  24      66.240  76.630 105.295  1.00  0.00            
ATOM    208  N   GLU A  25      64.200  75.680 105.315  1.00  0.00            
ATOM    209  H   GLU A  25      63.480  75.290 104.745  1.00  0.00            
ATOM    210  CA  GLU A  25      64.210  75.090 106.665  1.00  0.00            
ATOM    211  CB  GLU A  25      63.050  75.760 107.405  1.00  0.00            
ATOM    212  CG  GLU A  25      61.710  75.380 106.765  1.00  0.00            
ATOM    213  CD  GLU A  25      60.450  75.960 107.415  1.00  0.00            
ATOM    214  OE1 GLU A  25      60.440  76.140 108.655  1.00  0.00            
ATOM    215  OE2 GLU A  25      59.450  76.150 106.685  1.00  0.00            
ATOM    216  C   GLU A  25      64.140  73.570 106.765  1.00  0.00            
ATOM    217  O   GLU A  25      63.450  72.830 106.065  1.00  0.00            
ATOM    218  N   ASN A  26      65.070  73.090 107.585  1.00  0.00            
ATOM    219  H   ASN A  26      65.660  73.760 108.045  1.00  0.00            
ATOM    220  CA  ASN A  26      65.110  71.670 107.945  1.00  0.00            
ATOM    221  CB  ASN A  26      66.440  71.270 108.575  1.00  0.00            
ATOM    222  CG  ASN A  26      66.640  71.750 110.015  1.00  0.00            
ATOM    223  OD1 ASN A  26      65.750  72.200 110.735  1.00  0.00            
ATOM    224  ND2 ASN A  26      67.850  72.160 110.365  1.00  0.00            
ATOM    225 1HD2 ASN A  26      68.570  72.140 109.665  1.00  0.00            
ATOM    226 2HD2 ASN A  26      67.860  72.390 111.335  1.00  0.00            
ATOM    227  C   ASN A  26      63.910  71.230 108.795  1.00  0.00            
ATOM    228  O   ASN A  26      63.010  72.000 109.115  1.00  0.00            
ATOM    229  N   ALA A  27      63.810  69.930 109.095  1.00  0.00            
ATOM    230  H   ALA A  27      64.340  69.200 108.675  1.00  0.00            
ATOM    231  CA  ALA A  27      62.810  69.290 109.955  1.00  0.00            
ATOM    232  CB  ALA A  27      63.170  67.800 109.975  1.00  0.00            
ATOM    233  C   ALA A  27      62.640  69.930 111.335  1.00  0.00            
ATOM    234  O   ALA A  27      61.520  70.390 111.575  1.00  0.00            
ATOM    235  N   GLU A  28      63.750  69.990 112.055  1.00  0.00            
ATOM    236  H   GLU A  28      64.600  69.740 111.595  1.00  0.00            
ATOM    237  CA  GLU A  28      63.890  70.600 113.385  1.00  0.00            
ATOM    238  CB  GLU A  28      65.310  70.770 113.925  1.00  0.00            
ATOM    239  CG  GLU A  28      66.030  69.420 113.985  1.00  0.00            
ATOM    240  CD  GLU A  28      66.870  69.150 112.735  1.00  0.00            
ATOM    241  OE1 GLU A  28      66.280  68.650 111.755  1.00  0.00            
ATOM    242  OE2 GLU A  28      68.110  69.350 112.725  1.00  0.00            
ATOM    243  C   GLU A  28      63.270  72.000 113.465  1.00  0.00            
ATOM    244  O   GLU A  28      62.480  72.420 114.315  1.00  0.00            
ATOM    245  N   GLY A  29      63.480  72.650 112.325  1.00  0.00            
ATOM    246  H   GLY A  29      63.850  72.170 111.525  1.00  0.00            
ATOM    247  CA  GLY A  29      62.990  74.010 112.065  1.00  0.00            
ATOM    248  C   GLY A  29      64.150  75.000 112.185  1.00  0.00            
ATOM    249  O   GLY A  29      63.750  76.150 112.015  1.00  0.00            
ATOM    250  N   ASP A  30      65.350  74.610 112.615  1.00  0.00            
ATOM    251  H   ASP A  30      65.470  73.750 113.115  1.00  0.00            
ATOM    252  CA  ASP A  30      66.500  75.530 112.565  1.00  0.00            
ATOM    253  CB  ASP A  30      67.530  75.040 113.585  1.00  0.00            
ATOM    254  CG  ASP A  30      66.960  74.770 114.975  1.00  0.00            
ATOM    255  OD1 ASP A  30      66.730  75.730 115.735  1.00  0.00            
ATOM    256  OD2 ASP A  30      66.620  73.600 115.275  1.00  0.00            
ATOM    257  C   ASP A  30      67.110  75.880 111.215  1.00  0.00            
ATOM    258  O   ASP A  30      67.980  75.170 110.705  1.00  0.00            
ATOM    259  N   ARG A  31      66.640  77.040 110.785  1.00  0.00            
ATOM    260  H   ARG A  31      65.970  77.600 111.275  1.00  0.00            
ATOM    261  CA  ARG A  31      67.020  77.610 109.485  1.00  0.00            
ATOM    262  CB  ARG A  31      66.090  78.770 109.125  1.00  0.00            
ATOM    263  CG  ARG A  31      64.600  78.400 109.065  1.00  0.00            
ATOM    264  CD  ARG A  31      63.730  79.570 108.605  1.00  0.00            
ATOM    265  NE  ARG A  31      62.330  79.210 108.835  1.00  0.00            
ATOM    266  HE  ARG A  31      62.100  78.350 109.295  1.00  0.00            
ATOM    267  CZ  ARG A  31      61.310  80.000 108.465  1.00  0.00            
ATOM    268  NH1 ARG A  31      61.460  81.240 107.975  1.00  0.00            
ATOM    269 1HH1 ARG A  31      62.330  81.660 107.725  1.00  0.00            
ATOM    270 2HH1 ARG A  31      60.710  81.830 107.685  1.00  0.00            
ATOM    271  NH2 ARG A  31      60.080  79.470 108.595  1.00  0.00            
ATOM    272 1HH2 ARG A  31      59.960  78.550 108.965  1.00  0.00            
ATOM    273 2HH2 ARG A  31      59.410  79.610 107.875  1.00  0.00            
ATOM    274  C   ARG A  31      68.510  77.940 109.335  1.00  0.00            
ATOM    275  O   ARG A  31      69.110  77.600 108.315  1.00  0.00            
ATOM    276  N   THR A  32      69.160  78.600 110.275  1.00  0.00            
ATOM    277  H   THR A  32      68.800  79.350 110.835  1.00  0.00            
ATOM    278  CA  THR A  32      70.630  78.620 110.385  1.00  0.00            
ATOM    279  CB  THR A  32      71.250  79.980 110.725  1.00  0.00            
ATOM    280  OG1 THR A  32      70.330  80.740 111.505  1.00  0.00            
ATOM    281  HG1 THR A  32      70.520  81.710 111.325  1.00  0.00            
ATOM    282  CG2 THR A  32      71.510  80.830 109.485  1.00  0.00            
ATOM    283  C   THR A  32      71.070  77.440 111.255  1.00  0.00            
ATOM    284  O   THR A  32      71.310  77.530 112.455  1.00  0.00            
ATOM    285  N   THR A  33      71.260  76.340 110.525  1.00  0.00            
ATOM    286  H   THR A  33      71.280  76.350 109.525  1.00  0.00            
ATOM    287  CA  THR A  33      71.680  75.080 111.135  1.00  0.00            
ATOM    288  CB  THR A  33      71.410  73.980 110.105  1.00  0.00            
ATOM    289  OG1 THR A  33      70.250  74.270 109.325  1.00  0.00            
ATOM    290  HG1 THR A  33      69.440  74.450 109.875  1.00  0.00            
ATOM    291  CG2 THR A  33      71.420  72.550 110.655  1.00  0.00            
ATOM    292  C   THR A  33      73.150  75.180 111.575  1.00  0.00            
ATOM    293  O   THR A  33      74.010  75.440 110.735  1.00  0.00            
ATOM    294  N   PRO A  34      73.340  75.180 112.885  1.00  0.00            
ATOM    295  CA  PRO A  34      74.710  75.260 113.415  1.00  0.00            
ATOM    296  CB  PRO A  34      74.460  75.250 114.925  1.00  0.00            
ATOM    297  CG  PRO A  34      73.090  74.590 115.125  1.00  0.00            
ATOM    298  CD  PRO A  34      72.280  74.860 113.855  1.00  0.00            
ATOM    299  C   PRO A  34      75.500  74.020 112.985  1.00  0.00            
ATOM    300  O   PRO A  34      75.040  72.890 112.855  1.00  0.00            
ATOM    301  N   SER A  35      76.680  74.380 112.485  1.00  0.00            
ATOM    302  H   SER A  35      76.910  75.360 112.435  1.00  0.00            
ATOM    303  CA  SER A  35      77.760  73.550 111.925  1.00  0.00            
ATOM    304  CB  SER A  35      78.720  74.600 111.375  1.00  0.00            
ATOM    305  OG  SER A  35      78.010  75.500 110.515  1.00  0.00            
ATOM    306  HG  SER A  35      78.600  76.210 110.135  1.00  0.00            
ATOM    307  C   SER A  35      78.310  72.620 113.015  1.00  0.00            
ATOM    308  O   SER A  35      79.430  72.910 113.415  1.00  0.00            
ATOM    309  N   ILE A  36      77.600  71.570 113.425  1.00  0.00            
ATOM    310  H   ILE A  36      76.640  71.370 113.265  1.00  0.00            
ATOM    311  CA  ILE A  36      78.130  70.640 114.435  1.00  0.00            
ATOM    312  CB  ILE A  36      77.620  70.920 115.845  1.00  0.00            
ATOM    313  CG1 ILE A  36      78.140  72.270 116.355  1.00  0.00            
ATOM    314  CG2 ILE A  36      78.260  69.970 116.855  1.00  0.00            
ATOM    315  CD  ILE A  36      77.170  73.180 117.105  1.00  0.00            
ATOM    316  C   ILE A  36      77.960  69.200 113.935  1.00  0.00            
ATOM    317  O   ILE A  36      76.870  68.870 113.465  1.00  0.00            
ATOM    318  N   ILE A  37      79.020  68.400 113.985  1.00  0.00            
ATOM    319  H   ILE A  37      79.920  68.820 113.975  1.00  0.00            
ATOM    320  CA  ILE A  37      79.070  66.960 113.715  1.00  0.00            
ATOM    321  CB  ILE A  37      80.020  66.610 112.575  1.00  0.00            
ATOM    322  CG1 ILE A  37      79.850  67.440 111.295  1.00  0.00            
ATOM    323  CG2 ILE A  37      80.110  65.160 112.085  1.00  0.00            
ATOM    324  CD  ILE A  37      80.690  68.720 111.365  1.00  0.00            
ATOM    325  C   ILE A  37      79.560  66.220 114.965  1.00  0.00            
ATOM    326  O   ILE A  37      80.620  66.540 115.485  1.00  0.00            
ATOM    327  N   ALA A  38      78.600  65.700 115.725  1.00  0.00            
ATOM    328  H   ALA A  38      77.690  65.610 115.305  1.00  0.00            
ATOM    329  CA  ALA A  38      78.830  64.890 116.925  1.00  0.00            
ATOM    330  CB  ALA A  38      78.020  65.470 118.085  1.00  0.00            
ATOM    331  C   ALA A  38      78.420  63.440 116.685  1.00  0.00            
ATOM    332  O   ALA A  38      77.370  63.080 116.145  1.00  0.00            
ATOM    333  N   TYR A  39      79.410  62.600 116.965  1.00  0.00            
ATOM    334  H   TYR A  39      80.130  62.970 117.565  1.00  0.00            
ATOM    335  CA  TYR A  39      79.320  61.150 116.775  1.00  0.00            
ATOM    336  CB  TYR A  39      80.620  60.600 116.175  1.00  0.00            
ATOM    337  CG  TYR A  39      80.820  60.880 114.685  1.00  0.00            
ATOM    338  CD1 TYR A  39      81.370  62.080 114.225  1.00  0.00            
ATOM    339  HD1 TYR A  39      81.830  62.670 115.015  1.00  0.00            
ATOM    340  CD2 TYR A  39      80.730  59.780 113.845  1.00  0.00            
ATOM    341  HD2 TYR A  39      80.260  58.880 114.245  1.00  0.00            
ATOM    342  CE1 TYR A  39      81.720  62.190 112.885  1.00  0.00            
ATOM    343  HE1 TYR A  39      82.300  63.080 112.615  1.00  0.00            
ATOM    344  CE2 TYR A  39      81.240  59.840 112.555  1.00  0.00            
ATOM    345  HE2 TYR A  39      81.490  58.850 112.175  1.00  0.00            
ATOM    346  CZ  TYR A  39      81.660  61.070 112.065  1.00  0.00            
ATOM    347  OH  TYR A  39      82.100  61.180 110.785  1.00  0.00            
ATOM    348  HH  TYR A  39      82.060  62.090 110.375  1.00  0.00            
ATOM    349  C   TYR A  39      79.040  60.520 118.135  1.00  0.00            
ATOM    350  O   TYR A  39      79.900  60.270 118.975  1.00  0.00            
ATOM    351  N   THR A  40      77.840  59.940 118.165  1.00  0.00            
ATOM    352  H   THR A  40      77.060  60.130 117.575  1.00  0.00            
ATOM    353  CA  THR A  40      77.410  59.090 119.285  1.00  0.00            
ATOM    354  CB  THR A  40      76.000  58.510 119.125  1.00  0.00            
ATOM    355  OG1 THR A  40      75.250  59.700 118.865  1.00  0.00            
ATOM    356  HG1 THR A  40      74.320  59.330 118.975  1.00  0.00            
ATOM    357  CG2 THR A  40      75.490  57.910 120.435  1.00  0.00            
ATOM    358  C   THR A  40      78.490  58.000 119.405  1.00  0.00            
ATOM    359  O   THR A  40      78.740  57.300 118.425  1.00  0.00            
ATOM    360  N   GLN A  41      79.070  57.780 120.575  1.00  0.00            
ATOM    361  H   GLN A  41      78.790  58.430 121.285  1.00  0.00            
ATOM    362  CA  GLN A  41      80.160  56.820 120.825  1.00  0.00            
ATOM    363  CB  GLN A  41      80.650  56.860 122.275  1.00  0.00            
ATOM    364  CG  GLN A  41      79.630  56.460 123.345  1.00  0.00            
ATOM    365  CD  GLN A  41      78.490  57.480 123.415  1.00  0.00            
ATOM    366  OE1 GLN A  41      78.620  58.710 123.465  1.00  0.00            
ATOM    367  NE2 GLN A  41      77.230  57.070 123.455  1.00  0.00            
ATOM    368 1HE2 GLN A  41      76.970  56.110 123.455  1.00  0.00            
ATOM    369 2HE2 GLN A  41      76.540  57.680 123.855  1.00  0.00            
ATOM    370  C   GLN A  41      79.820  55.430 120.295  1.00  0.00            
ATOM    371  O   GLN A  41      80.620  54.830 119.575  1.00  0.00            
ATOM    372  N   ASP A  42      78.580  55.000 120.545  1.00  0.00            
ATOM    373  H   ASP A  42      77.940  55.460 121.155  1.00  0.00            
ATOM    374  CA  ASP A  42      77.940  53.840 119.915  1.00  0.00            
ATOM    375  CB  ASP A  42      76.620  53.600 120.635  1.00  0.00            
ATOM    376  CG  ASP A  42      76.590  53.390 122.155  1.00  0.00            
ATOM    377  OD1 ASP A  42      76.630  52.220 122.575  1.00  0.00            
ATOM    378  OD2 ASP A  42      76.150  54.340 122.845  1.00  0.00            
ATOM    379  C   ASP A  42      77.810  53.730 118.395  1.00  0.00            
ATOM    380  O   ASP A  42      77.740  52.580 117.945  1.00  0.00            
ATOM    381  N   GLY A  43      77.750  54.870 117.705  1.00  0.00            
ATOM    382  H   GLY A  43      78.030  55.780 118.015  1.00  0.00            
ATOM    383  CA  GLY A  43      77.560  54.870 116.255  1.00  0.00            
ATOM    384  C   GLY A  43      76.990  56.170 115.695  1.00  0.00            
ATOM    385  O   GLY A  43      77.630  56.700 114.785  1.00  0.00            
ATOM    386  N   GLU A  44      75.760  56.510 116.095  1.00  0.00            
ATOM    387  H   GLU A  44      75.190  55.860 116.595  1.00  0.00            
ATOM    388  CA  GLU A  44      75.130  57.660 115.425  1.00  0.00            
ATOM    389  CB  GLU A  44      73.750  57.680 116.085  1.00  0.00            
ATOM    390  CG  GLU A  44      72.720  56.550 115.945  1.00  0.00            
ATOM    391  CD  GLU A  44      71.550  56.840 116.885  1.00  0.00            
ATOM    392  OE1 GLU A  44      71.840  56.790 118.095  1.00  0.00            
ATOM    393  OE2 GLU A  44      70.360  56.830 116.485  1.00  0.00            
ATOM    394  C   GLU A  44      75.680  59.070 115.245  1.00  0.00            
ATOM    395  O   GLU A  44      75.680  59.910 116.145  1.00  0.00            
ATOM    396  N   THR A  45      76.320  59.230 114.095  1.00  0.00            
ATOM    397  H   THR A  45      76.510  58.460 113.475  1.00  0.00            
ATOM    398  CA  THR A  45      76.740  60.570 113.665  1.00  0.00            
ATOM    399  CB  THR A  45      77.350  60.300 112.285  1.00  0.00            
ATOM    400  OG1 THR A  45      78.140  59.110 112.265  1.00  0.00            
ATOM    401  HG1 THR A  45      78.470  59.090 111.325  1.00  0.00            
ATOM    402  CG2 THR A  45      78.180  61.480 111.785  1.00  0.00            
ATOM    403  C   THR A  45      75.590  61.570 113.565  1.00  0.00            
ATOM    404  O   THR A  45      74.670  61.370 112.775  1.00  0.00            
ATOM    405  N   LEU A  46      75.420  62.420 114.575  1.00  0.00            
ATOM    406  H   LEU A  46      76.080  62.510 115.325  1.00  0.00            
ATOM    407  CA  LEU A  46      74.420  63.500 114.515  1.00  0.00            
ATOM    408  CB  LEU A  46      73.570  63.510 115.785  1.00  0.00            
ATOM    409  CG  LEU A  46      72.730  62.240 115.945  1.00  0.00            
ATOM    410  CD1 LEU A  46      72.320  62.070 117.405  1.00  0.00            
ATOM    411  CD2 LEU A  46      71.480  62.400 115.085  1.00  0.00            
ATOM    412  C   LEU A  46      74.940  64.920 114.265  1.00  0.00            
ATOM    413  O   LEU A  46      76.060  65.290 114.605  1.00  0.00            
ATOM    414  N   VAL A  47      74.190  65.570 113.385  1.00  0.00            
ATOM    415  H   VAL A  47      73.350  65.160 113.005  1.00  0.00            
ATOM    416  CA  VAL A  47      74.550  66.850 112.765  1.00  0.00            
ATOM    417  CB  VAL A  47      74.660  66.720 111.245  1.00  0.00            
ATOM    418  CG1 VAL A  47      75.310  67.940 110.585  1.00  0.00            
ATOM    419  CG2 VAL A  47      75.210  65.400 110.705  1.00  0.00            
ATOM    420  C   VAL A  47      73.530  67.920 113.145  1.00  0.00            
ATOM    421  O   VAL A  47      72.390  67.650 113.515  1.00  0.00            
ATOM    422  N   GLY A  48      74.040  69.140 113.275  1.00  0.00            
ATOM    423  H   GLY A  48      75.040  69.080 113.275  1.00  0.00            
ATOM    424  CA  GLY A  48      73.240  70.350 113.525  1.00  0.00            
ATOM    425  C   GLY A  48      72.720  70.590 114.945  1.00  0.00            
ATOM    426  O   GLY A  48      73.480  70.540 115.905  1.00  0.00            
ATOM    427  N   GLN A  49      71.410  70.860 114.955  1.00  0.00            
ATOM    428  H   GLN A  49      70.880  71.090 114.145  1.00  0.00            
ATOM    429  CA  GLN A  49      70.640  70.960 116.205  1.00  0.00            
ATOM    430  CB  GLN A  49      69.200  71.420 116.005  1.00  0.00            
ATOM    431  CG  GLN A  49      68.430  71.580 117.325  1.00  0.00            
ATOM    432  CD  GLN A  49      68.830  72.810 118.135  1.00  0.00            
ATOM    433  OE1 GLN A  49      69.540  72.810 119.135  1.00  0.00            
ATOM    434  NE2 GLN A  49      68.280  73.970 117.795  1.00  0.00            
ATOM    435 1HE2 GLN A  49      67.790  74.030 116.925  1.00  0.00            
ATOM    436 2HE2 GLN A  49      68.510  74.770 118.345  1.00  0.00            
ATOM    437  C   GLN A  49      70.770  69.800 117.205  1.00  0.00            
ATOM    438  O   GLN A  49      71.290  69.920 118.305  1.00  0.00            
ATOM    439  N   PRO A  50      70.400  68.570 116.845  1.00  0.00            
ATOM    440  CA  PRO A  50      70.560  67.470 117.805  1.00  0.00            
ATOM    441  CB  PRO A  50      69.790  66.280 117.245  1.00  0.00            
ATOM    442  CG  PRO A  50      69.830  66.550 115.735  1.00  0.00            
ATOM    443  CD  PRO A  50      69.890  68.070 115.565  1.00  0.00            
ATOM    444  C   PRO A  50      71.990  67.110 118.205  1.00  0.00            
ATOM    445  O   PRO A  50      72.340  66.730 119.315  1.00  0.00            
ATOM    446  N   ALA A  51      72.900  67.450 117.295  1.00  0.00            
ATOM    447  H   ALA A  51      72.630  67.710 116.365  1.00  0.00            
ATOM    448  CA  ALA A  51      74.350  67.530 117.555  1.00  0.00            
ATOM    449  CB  ALA A  51      74.980  67.750 116.185  1.00  0.00            
ATOM    450  C   ALA A  51      74.850  68.530 118.595  1.00  0.00            
ATOM    451  O   ALA A  51      75.580  68.030 119.445  1.00  0.00            
ATOM    452  N   LYS A  52      74.270  69.730 118.545  1.00  0.00            
ATOM    453  H   LYS A  52      73.710  70.040 117.775  1.00  0.00            
ATOM    454  CA  LYS A  52      74.560  70.800 119.515  1.00  0.00            
ATOM    455  CB  LYS A  52      73.850  72.080 119.075  1.00  0.00            
ATOM    456  CG  LYS A  52      74.340  73.270 119.905  1.00  0.00            
ATOM    457  CD  LYS A  52      73.610  74.580 119.625  1.00  0.00            
ATOM    458  CE  LYS A  52      72.200  74.820 120.165  1.00  0.00            
ATOM    459  NZ  LYS A  52      71.900  74.940 121.605  1.00  0.00            
ATOM    460  HZ1 LYS A  52      72.760  75.140 122.055  1.00  0.00            
ATOM    461  HZ2 LYS A  52      71.230  75.670 121.735  1.00  0.00            
ATOM    462  HZ3 LYS A  52      71.630  74.080 122.045  1.00  0.00            
ATOM    463  C   LYS A  52      74.060  70.250 120.855  1.00  0.00            
ATOM    464  O   LYS A  52      74.850  70.160 121.785  1.00  0.00            
ATOM    465  N   ARG A  53      72.890  69.620 120.765  1.00  0.00            
ATOM    466  H   ARG A  53      72.310  69.570 119.955  1.00  0.00            
ATOM    467  CA  ARG A  53      72.310  68.930 121.925  1.00  0.00            
ATOM    468  CB  ARG A  53      70.940  68.280 121.705  1.00  0.00            
ATOM    469  CG  ARG A  53      69.800  69.190 121.235  1.00  0.00            
ATOM    470  CD  ARG A  53      68.390  68.620 121.415  1.00  0.00            
ATOM    471  NE  ARG A  53      67.450  69.690 121.035  1.00  0.00            
ATOM    472  HE  ARG A  53      67.920  70.560 120.845  1.00  0.00            
ATOM    473  CZ  ARG A  53      66.120  69.560 121.005  1.00  0.00            
ATOM    474  NH1 ARG A  53      65.560  68.380 121.285  1.00  0.00            
ATOM    475 1HH1 ARG A  53      66.140  67.640 121.625  1.00  0.00            
ATOM    476 2HH1 ARG A  53      64.590  68.290 121.035  1.00  0.00            
ATOM    477  NH2 ARG A  53      65.240  70.550 120.795  1.00  0.00            
ATOM    478 1HH2 ARG A  53      65.600  71.470 120.965  1.00  0.00            
ATOM    479 2HH2 ARG A  53      64.270  70.420 120.585  1.00  0.00            
ATOM    480  C   ARG A  53      73.250  68.000 122.705  1.00  0.00            
ATOM    481  O   ARG A  53      73.020  67.670 123.865  1.00  0.00            
ATOM    482  N   GLN A  54      74.050  67.260 121.945  1.00  0.00            
ATOM    483  H   GLN A  54      74.000  67.320 120.945  1.00  0.00            
ATOM    484  CA  GLN A  54      75.030  66.320 122.515  1.00  0.00            
ATOM    485  CB  GLN A  54      74.580  64.890 122.205  1.00  0.00            
ATOM    486  CG  GLN A  54      74.660  64.600 120.705  1.00  0.00            
ATOM    487  CD  GLN A  54      74.400  63.110 120.515  1.00  0.00            
ATOM    488  OE1 GLN A  54      73.600  62.370 121.095  1.00  0.00            
ATOM    489  NE2 GLN A  54      75.200  62.520 119.625  1.00  0.00            
ATOM    490 1HE2 GLN A  54      76.010  63.070 119.435  1.00  0.00            
ATOM    491 2HE2 GLN A  54      75.400  61.540 119.655  1.00  0.00            
ATOM    492  C   GLN A  54      76.490  66.700 122.305  1.00  0.00            
ATOM    493  O   GLN A  54      77.400  65.880 122.425  1.00  0.00            
ATOM    494  N   ALA A  55      76.800  67.980 122.085  1.00  0.00            
ATOM    495  H   ALA A  55      76.150  68.710 121.905  1.00  0.00            
ATOM    496  CA  ALA A  55      78.180  68.490 122.065  1.00  0.00            
ATOM    497  CB  ALA A  55      78.180  70.010 122.205  1.00  0.00            
ATOM    498  C   ALA A  55      79.100  67.910 123.135  1.00  0.00            
ATOM    499  O   ALA A  55      80.180  67.400 122.835  1.00  0.00            
ATOM    500  N   VAL A  56      78.590  68.000 124.365  1.00  0.00            
ATOM    501  H   VAL A  56      77.670  68.360 124.495  1.00  0.00            
ATOM    502  CA  VAL A  56      79.170  67.470 125.605  1.00  0.00            
ATOM    503  CB  VAL A  56      78.470  68.120 126.795  1.00  0.00            
ATOM    504  CG1 VAL A  56      78.850  67.680 128.215  1.00  0.00            
ATOM    505  CG2 VAL A  56      78.770  69.620 126.695  1.00  0.00            
ATOM    506  C   VAL A  56      79.390  65.960 125.785  1.00  0.00            
ATOM    507  O   VAL A  56      80.480  65.560 126.195  1.00  0.00            
ATOM    508  N   THR A  57      78.530  65.170 125.145  1.00  0.00            
ATOM    509  H   THR A  57      77.870  65.520 124.485  1.00  0.00            
ATOM    510  CA  THR A  57      78.420  63.780 125.615  1.00  0.00            
ATOM    511  CB  THR A  57      77.090  63.100 125.285  1.00  0.00            
ATOM    512  OG1 THR A  57      76.900  63.230 123.875  1.00  0.00            
ATOM    513  HG1 THR A  57      76.340  62.480 123.545  1.00  0.00            
ATOM    514  CG2 THR A  57      75.870  63.620 126.045  1.00  0.00            
ATOM    515  C   THR A  57      79.590  62.940 125.085  1.00  0.00            
ATOM    516  O   THR A  57      80.260  62.280 125.875  1.00  0.00            
ATOM    517  N   ASN A  58      79.930  63.040 123.805  1.00  0.00            
ATOM    518  H   ASN A  58      79.300  63.360 123.095  1.00  0.00            
ATOM    519  CA  ASN A  58      81.100  62.350 123.255  1.00  0.00            
ATOM    520  CB  ASN A  58      80.730  61.340 122.165  1.00  0.00            
ATOM    521  CG  ASN A  58      81.910  60.390 121.995  1.00  0.00            
ATOM    522  OD1 ASN A  58      82.490  59.880 122.955  1.00  0.00            
ATOM    523  ND2 ASN A  58      82.040  59.780 120.825  1.00  0.00            
ATOM    524 1HD2 ASN A  58      81.350  59.830 120.095  1.00  0.00            
ATOM    525 2HD2 ASN A  58      82.500  58.900 120.865  1.00  0.00            
ATOM    526  C   ASN A  58      82.110  63.390 122.745  1.00  0.00            
ATOM    527  O   ASN A  58      82.530  63.370 121.595  1.00  0.00            
ATOM    528  N   PRO A  59      82.660  64.260 123.585  1.00  0.00            
ATOM    529  CA  PRO A  59      83.400  65.470 123.225  1.00  0.00            
ATOM    530  CB  PRO A  59      83.790  66.130 124.555  1.00  0.00            
ATOM    531  CG  PRO A  59      83.940  64.930 125.485  1.00  0.00            
ATOM    532  CD  PRO A  59      82.930  63.890 124.985  1.00  0.00            
ATOM    533  C   PRO A  59      84.580  65.250 122.275  1.00  0.00            
ATOM    534  O   PRO A  59      84.850  66.060 121.385  1.00  0.00            
ATOM    535  N   GLN A  60      85.230  64.090 122.325  1.00  0.00            
ATOM    536  H   GLN A  60      85.080  63.330 122.945  1.00  0.00            
ATOM    537  CA  GLN A  60      86.410  63.830 121.485  1.00  0.00            
ATOM    538  CB  GLN A  60      87.240  62.620 121.925  1.00  0.00            
ATOM    539  CG  GLN A  60      87.940  62.840 123.265  1.00  0.00            
ATOM    540  CD  GLN A  60      89.060  61.820 123.475  1.00  0.00            
ATOM    541  OE1 GLN A  60      88.850  60.610 123.405  1.00  0.00            
ATOM    542  NE2 GLN A  60      90.260  62.310 123.185  1.00  0.00            
ATOM    543 1HE2 GLN A  60      90.400  63.260 122.905  1.00  0.00            
ATOM    544 2HE2 GLN A  60      90.980  61.650 122.955  1.00  0.00            
ATOM    545  C   GLN A  60      86.070  63.740 119.995  1.00  0.00            
ATOM    546  O   GLN A  60      86.970  63.800 119.165  1.00  0.00            
ATOM    547  N   ASN A  61      84.780  63.550 119.725  1.00  0.00            
ATOM    548  H   ASN A  61      84.030  63.490 120.375  1.00  0.00            
ATOM    549  CA  ASN A  61      84.200  63.470 118.375  1.00  0.00            
ATOM    550  CB  ASN A  61      83.620  62.050 118.385  1.00  0.00            
ATOM    551  CG  ASN A  61      84.730  61.010 118.555  1.00  0.00            
ATOM    552  OD1 ASN A  61      85.780  60.900 117.925  1.00  0.00            
ATOM    553  ND2 ASN A  61      84.670  60.330 119.695  1.00  0.00            
ATOM    554 1HD2 ASN A  61      83.970  60.530 120.375  1.00  0.00            
ATOM    555 2HD2 ASN A  61      85.530  59.990 120.085  1.00  0.00            
ATOM    556  C   ASN A  61      83.160  64.560 118.095  1.00  0.00            
ATOM    557  O   ASN A  61      82.280  64.400 117.255  1.00  0.00            
ATOM    558  N   THR A  62      83.180  65.620 118.895  1.00  0.00            
ATOM    559  H   THR A  62      83.730  65.630 119.735  1.00  0.00            
ATOM    560  CA  THR A  62      82.340  66.790 118.605  1.00  0.00            
ATOM    561  CB  THR A  62      81.810  67.450 119.875  1.00  0.00            
ATOM    562  OG1 THR A  62      81.170  66.460 120.695  1.00  0.00            
ATOM    563  HG1 THR A  62      80.890  66.930 121.525  1.00  0.00            
ATOM    564  CG2 THR A  62      80.760  68.550 119.705  1.00  0.00            
ATOM    565  C   THR A  62      83.130  67.780 117.755  1.00  0.00            
ATOM    566  O   THR A  62      84.070  68.410 118.235  1.00  0.00            
ATOM    567  N   LEU A  63      82.690  67.940 116.515  1.00  0.00            
ATOM    568  H   LEU A  63      81.940  67.440 116.085  1.00  0.00            
ATOM    569  CA  LEU A  63      83.490  68.620 115.485  1.00  0.00            
ATOM    570  CB  LEU A  63      83.630  67.740 114.245  1.00  0.00            
ATOM    571  CG  LEU A  63      84.530  66.520 114.445  1.00  0.00            
ATOM    572  CD1 LEU A  63      84.090  65.460 113.435  1.00  0.00            
ATOM    573  CD2 LEU A  63      86.030  66.800 114.305  1.00  0.00            
ATOM    574  C   LEU A  63      82.720  69.880 115.085  1.00  0.00            
ATOM    575  O   LEU A  63      81.510  69.840 114.855  1.00  0.00            
ATOM    576  N   PHE A  64      83.440  70.990 115.075  1.00  0.00            
ATOM    577  H   PHE A  64      84.360  70.860 115.465  1.00  0.00            
ATOM    578  CA  PHE A  64      83.000  72.340 114.715  1.00  0.00            
ATOM    579  CB  PHE A  64      82.280  72.880 115.955  1.00  0.00            
ATOM    580  CG  PHE A  64      83.240  72.950 117.135  1.00  0.00            
ATOM    581  CD1 PHE A  64      83.430  71.880 118.015  1.00  0.00            
ATOM    582  HD1 PHE A  64      83.330  70.840 117.685  1.00  0.00            
ATOM    583  CD2 PHE A  64      83.690  74.220 117.485  1.00  0.00            
ATOM    584  HD2 PHE A  64      83.430  75.050 116.825  1.00  0.00            
ATOM    585  CE1 PHE A  64      84.010  72.110 119.255  1.00  0.00            
ATOM    586  HE1 PHE A  64      84.210  71.290 119.935  1.00  0.00            
ATOM    587  CE2 PHE A  64      84.260  74.440 118.735  1.00  0.00            
ATOM    588  HE2 PHE A  64      84.510  75.460 119.025  1.00  0.00            
ATOM    589  CZ  PHE A  64      84.460  73.380 119.615  1.00  0.00            
ATOM    590  HZ  PHE A  64      84.680  73.690 120.635  1.00  0.00            
ATOM    591  C   PHE A  64      84.090  73.250 114.145  1.00  0.00            
ATOM    592  O   PHE A  64      85.210  72.850 113.825  1.00  0.00            
ATOM    593  N   ALA A  65      83.550  74.410 113.775  1.00  0.00            
ATOM    594  H   ALA A  65      82.560  74.470 113.765  1.00  0.00            
ATOM    595  CA  ALA A  65      84.260  75.510 113.095  1.00  0.00            
ATOM    596  CB  ALA A  65      85.090  76.290 114.125  1.00  0.00            
ATOM    597  C   ALA A  65      84.970  75.120 111.795  1.00  0.00            
ATOM    598  O   ALA A  65      86.020  75.650 111.445  1.00  0.00            
ATOM    599  N   ILE A  66      84.430  74.160 111.035  1.00  0.00            
ATOM    600  H   ILE A  66      83.480  74.240 110.755  1.00  0.00            
ATOM    601  CA  ILE A  66      85.210  73.510 109.975  1.00  0.00            
ATOM    602  CB  ILE A  66      84.510  72.210 109.565  1.00  0.00            
ATOM    603  CG1 ILE A  66      84.170  71.330 110.765  1.00  0.00            
ATOM    604  CG2 ILE A  66      85.360  71.400 108.575  1.00  0.00            
ATOM    605  CD  ILE A  66      85.110  70.620 111.745  1.00  0.00            
ATOM    606  C   ILE A  66      85.610  74.370 108.775  1.00  0.00            
ATOM    607  O   ILE A  66      86.610  74.170 108.095  1.00  0.00            
ATOM    608  N   LYS A  67      84.950  75.520 108.625  1.00  0.00            
ATOM    609  H   LYS A  67      84.190  75.720 109.245  1.00  0.00            
ATOM    610  CA  LYS A  67      85.120  76.550 107.585  1.00  0.00            
ATOM    611  CB  LYS A  67      84.220  77.720 107.975  1.00  0.00            
ATOM    612  CG  LYS A  67      84.090  78.610 106.745  1.00  0.00            
ATOM    613  CD  LYS A  67      83.110  79.770 106.935  1.00  0.00            
ATOM    614  CE  LYS A  67      82.240  80.170 105.735  1.00  0.00            
ATOM    615  NZ  LYS A  67      81.250  81.200 106.035  1.00  0.00            
ATOM    616  HZ1 LYS A  67      80.940  81.430 106.955  1.00  0.00            
ATOM    617  HZ2 LYS A  67      81.590  82.030 105.585  1.00  0.00            
ATOM    618  HZ3 LYS A  67      80.370  80.930 105.625  1.00  0.00            
ATOM    619  C   LYS A  67      86.560  77.050 107.605  1.00  0.00            
ATOM    620  O   LYS A  67      87.250  77.120 106.585  1.00  0.00            
ATOM    621  N   ARG A  68      87.140  77.180 108.795  1.00  0.00            
ATOM    622  H   ARG A  68      86.660  77.040 109.655  1.00  0.00            
ATOM    623  CA  ARG A  68      88.520  77.600 109.105  1.00  0.00            
ATOM    624  CB  ARG A  68      88.850  77.600 110.595  1.00  0.00            
ATOM    625  CG  ARG A  68      88.000  78.500 111.495  1.00  0.00            
ATOM    626  CD  ARG A  68      88.660  78.870 112.825  1.00  0.00            
ATOM    627  NE  ARG A  68      87.900  79.580 113.865  1.00  0.00            
ATOM    628  HE  ARG A  68      87.080  79.120 114.205  1.00  0.00            
ATOM    629  CZ  ARG A  68      88.310  80.710 114.445  1.00  0.00            
ATOM    630  NH1 ARG A  68      89.530  81.240 114.295  1.00  0.00            
ATOM    631 1HH1 ARG A  68      90.250  80.860 113.715  1.00  0.00            
ATOM    632 2HH1 ARG A  68      89.670  82.140 114.695  1.00  0.00            
ATOM    633  NH2 ARG A  68      87.480  81.340 115.295  1.00  0.00            
ATOM    634 1HH2 ARG A  68      86.690  80.890 115.705  1.00  0.00            
ATOM    635 2HH2 ARG A  68      87.500  82.340 115.375  1.00  0.00            
ATOM    636  C   ARG A  68      89.520  76.630 108.475  1.00  0.00            
ATOM    637  O   ARG A  68      90.660  76.950 108.135  1.00  0.00            
ATOM    638  N   LEU A  69      89.130  75.380 108.675  1.00  0.00            
ATOM    639  H   LEU A  69      88.150  75.180 108.675  1.00  0.00            
ATOM    640  CA  LEU A  69      90.080  74.270 108.475  1.00  0.00            
ATOM    641  CB  LEU A  69      89.610  73.310 109.565  1.00  0.00            
ATOM    642  CG  LEU A  69      89.760  73.800 111.005  1.00  0.00            
ATOM    643  CD1 LEU A  69      89.060  72.730 111.855  1.00  0.00            
ATOM    644  CD2 LEU A  69      91.210  74.060 111.415  1.00  0.00            
ATOM    645  C   LEU A  69      90.130  73.600 107.105  1.00  0.00            
ATOM    646  O   LEU A  69      91.130  72.940 106.815  1.00  0.00            
ATOM    647  N   ILE A  70      89.010  73.650 106.395  1.00  0.00            
ATOM    648  H   ILE A  70      88.340  74.380 106.575  1.00  0.00            
ATOM    649  CA  ILE A  70      88.760  72.910 105.155  1.00  0.00            
ATOM    650  CB  ILE A  70      87.640  73.590 104.365  1.00  0.00            
ATOM    651  CG1 ILE A  70      87.110  72.740 103.205  1.00  0.00            
ATOM    652  CG2 ILE A  70      88.060  74.960 103.845  1.00  0.00            
ATOM    653  CD  ILE A  70      86.300  71.530 103.695  1.00  0.00            
ATOM    654  C   ILE A  70      89.950  72.440 104.315  1.00  0.00            
ATOM    655  O   ILE A  70      89.960  71.240 104.045  1.00  0.00            
ATOM    656  N   GLY A  71      90.800  73.310 103.785  1.00  0.00            
ATOM    657  H   GLY A  71      90.560  74.260 103.965  1.00  0.00            
ATOM    658  CA  GLY A  71      92.030  73.080 103.005  1.00  0.00            
ATOM    659  C   GLY A  71      93.380  73.600 103.495  1.00  0.00            
ATOM    660  O   GLY A  71      94.120  74.340 102.845  1.00  0.00            
ATOM    661  N   ARG A  72      93.710  73.060 104.665  1.00  0.00            
ATOM    662  H   ARG A  72      93.120  72.440 105.185  1.00  0.00            
ATOM    663  CA  ARG A  72      94.970  73.490 105.285  1.00  0.00            
ATOM    664  CB  ARG A  72      94.510  74.460 106.375  1.00  0.00            
ATOM    665  CG  ARG A  72      94.210  75.900 105.935  1.00  0.00            
ATOM    666  CD  ARG A  72      93.950  76.860 107.095  1.00  0.00            
ATOM    667  NE  ARG A  72      93.490  78.170 106.605  1.00  0.00            
ATOM    668  HE  ARG A  72      92.520  78.220 106.375  1.00  0.00            
ATOM    669  CZ  ARG A  72      94.160  79.330 106.515  1.00  0.00            
ATOM    670  NH1 ARG A  72      95.360  79.370 107.105  1.00  0.00            
ATOM    671 1HH1 ARG A  72      95.680  78.620 107.685  1.00  0.00            
ATOM    672 2HH1 ARG A  72      96.020  80.120 107.055  1.00  0.00            
ATOM    673  NH2 ARG A  72      93.930  80.180 105.505  1.00  0.00            
ATOM    674 1HH2 ARG A  72      93.290  79.930 104.785  1.00  0.00            
ATOM    675 2HH2 ARG A  72      94.280  81.120 105.575  1.00  0.00            
ATOM    676  C   ARG A  72      95.820  72.390 105.925  1.00  0.00            
ATOM    677  O   ARG A  72      95.330  71.400 106.475  1.00  0.00            
ATOM    678  N   ARG A  73      97.140  72.520 105.885  1.00  0.00            
ATOM    679  H   ARG A  73      97.570  73.350 105.545  1.00  0.00            
ATOM    680  CA  ARG A  73      98.060  71.470 106.365  1.00  0.00            
ATOM    681  CB  ARG A  73      99.340  71.440 105.525  1.00  0.00            
ATOM    682  CG  ARG A  73      99.090  70.750 104.185  1.00  0.00            
ATOM    683  CD  ARG A  73     100.370  70.720 103.345  1.00  0.00            
ATOM    684  NE  ARG A  73     100.560  69.400 102.745  1.00  0.00            
ATOM    685  HE  ARG A  73      99.950  69.280 101.965  1.00  0.00            
ATOM    686  CZ  ARG A  73     101.570  68.550 102.965  1.00  0.00            
ATOM    687  NH1 ARG A  73     102.500  68.710 103.915  1.00  0.00            
ATOM    688 1HH1 ARG A  73     102.500  69.600 104.365  1.00  0.00            
ATOM    689 2HH1 ARG A  73     102.780  67.960 104.515  1.00  0.00            
ATOM    690  NH2 ARG A  73     101.690  67.490 102.145  1.00  0.00            
ATOM    691 1HH2 ARG A  73     100.920  67.440 101.515  1.00  0.00            
ATOM    692 2HH2 ARG A  73     102.560  67.060 101.915  1.00  0.00            
ATOM    693  C   ARG A  73      98.350  71.510 107.855  1.00  0.00            
ATOM    694  O   ARG A  73      97.810  72.430 108.475  1.00  0.00            
ATOM    695  N   PHE A  74      99.020  70.520 108.445  1.00  0.00            
ATOM    696  H   PHE A  74      99.420  69.810 107.855  1.00  0.00            
ATOM    697  CA  PHE A  74      99.450  70.450 109.845  1.00  0.00            
ATOM    698  CB  PHE A  74     100.110  69.100 110.135  1.00  0.00            
ATOM    699  CG  PHE A  74     100.200  68.880 111.645  1.00  0.00            
ATOM    700  CD1 PHE A  74      99.010  68.490 112.255  1.00  0.00            
ATOM    701  HD1 PHE A  74      98.360  68.000 111.525  1.00  0.00            
ATOM    702  CD2 PHE A  74     101.290  69.220 112.435  1.00  0.00            
ATOM    703  HD2 PHE A  74     102.170  69.630 111.945  1.00  0.00            
ATOM    704  CE1 PHE A  74      98.960  68.440 113.645  1.00  0.00            
ATOM    705  HE1 PHE A  74      98.040  68.330 114.215  1.00  0.00            
ATOM    706  CE2 PHE A  74     101.240  69.200 113.825  1.00  0.00            
ATOM    707  HE2 PHE A  74     102.080  69.540 114.425  1.00  0.00            
ATOM    708  CZ  PHE A  74     100.060  68.790 114.425  1.00  0.00            
ATOM    709  HZ  PHE A  74     100.020  68.650 115.505  1.00  0.00            
ATOM    710  C   PHE A  74     100.300  71.630 110.335  1.00  0.00            
ATOM    711  O   PHE A  74      99.820  72.430 111.135  1.00  0.00            
ATOM    712  N   GLN A  75     101.360  71.950 109.595  1.00  0.00            
ATOM    713  H   GLN A  75     101.880  71.310 109.035  1.00  0.00            
ATOM    714  CA  GLN A  75     102.060  73.240 109.725  1.00  0.00            
ATOM    715  CB  GLN A  75     103.500  73.060 109.215  1.00  0.00            
ATOM    716  CG  GLN A  75     104.400  74.280 109.375  1.00  0.00            
ATOM    717  CD  GLN A  75     104.490  74.650 110.855  1.00  0.00            
ATOM    718  OE1 GLN A  75     103.890  75.600 111.355  1.00  0.00            
ATOM    719  NE2 GLN A  75     105.320  73.920 111.595  1.00  0.00            
ATOM    720 1HE2 GLN A  75     105.690  73.090 111.175  1.00  0.00            
ATOM    721 2HE2 GLN A  75     105.530  74.240 112.525  1.00  0.00            
ATOM    722  C   GLN A  75     101.250  74.270 108.935  1.00  0.00            
ATOM    723  O   GLN A  75     101.180  74.280 107.705  1.00  0.00            
ATOM    724  N   ASP A  76     100.520  74.990 109.785  1.00  0.00            
ATOM    725  H   ASP A  76     100.520  74.760 110.755  1.00  0.00            
ATOM    726  CA  ASP A  76      99.670  76.110 109.345  1.00  0.00            
ATOM    727  CB  ASP A  76      98.440  75.510 108.685  1.00  0.00            
ATOM    728  CG  ASP A  76      97.320  76.470 108.265  1.00  0.00            
ATOM    729  OD1 ASP A  76      96.650  77.130 109.095  1.00  0.00            
ATOM    730  OD2 ASP A  76      97.210  76.690 107.045  1.00  0.00            
ATOM    731  C   ASP A  76      99.270  76.920 110.585  1.00  0.00            
ATOM    732  O   ASP A  76      99.100  76.350 111.655  1.00  0.00            
ATOM    733  N   GLU A  77      99.060  78.230 110.455  1.00  0.00            
ATOM    734  H   GLU A  77      99.070  78.560 109.505  1.00  0.00            
ATOM    735  CA  GLU A  77      98.890  79.230 111.515  1.00  0.00            
ATOM    736  CB  GLU A  77      99.150  80.650 111.015  1.00  0.00            
ATOM    737  CG  GLU A  77      97.990  81.530 110.555  1.00  0.00            
ATOM    738  CD  GLU A  77      97.420  81.360 109.145  1.00  0.00            
ATOM    739  OE1 GLU A  77      98.260  81.010 108.285  1.00  0.00            
ATOM    740  OE2 GLU A  77      96.220  81.620 108.915  1.00  0.00            
ATOM    741  C   GLU A  77      97.580  79.100 112.305  1.00  0.00            
ATOM    742  O   GLU A  77      97.470  79.210 113.525  1.00  0.00            
ATOM    743  N   GLU A  78      96.570  78.770 111.505  1.00  0.00            
ATOM    744  H   GLU A  78      96.810  78.340 110.635  1.00  0.00            
ATOM    745  CA  GLU A  78      95.200  78.530 111.975  1.00  0.00            
ATOM    746  CB  GLU A  78      94.100  78.350 110.925  1.00  0.00            
ATOM    747  CG  GLU A  78      92.710  78.510 111.535  1.00  0.00            
ATOM    748  CD  GLU A  78      92.210  79.940 111.735  1.00  0.00            
ATOM    749  OE1 GLU A  78      92.180  80.400 112.895  1.00  0.00            
ATOM    750  OE2 GLU A  78      91.910  80.650 110.745  1.00  0.00            
ATOM    751  C   GLU A  78      95.230  77.270 112.845  1.00  0.00            
ATOM    752  O   GLU A  78      94.940  77.340 114.045  1.00  0.00            
ATOM    753  N   VAL A  79      95.710  76.220 112.195  1.00  0.00            
ATOM    754  H   VAL A  79      95.970  76.280 111.235  1.00  0.00            
ATOM    755  CA  VAL A  79      95.820  74.850 112.715  1.00  0.00            
ATOM    756  CB  VAL A  79      96.460  74.030 111.595  1.00  0.00            
ATOM    757  CG1 VAL A  79      96.860  72.620 112.035  1.00  0.00            
ATOM    758  CG2 VAL A  79      95.530  73.900 110.385  1.00  0.00            
ATOM    759  C   VAL A  79      96.560  74.740 114.045  1.00  0.00            
ATOM    760  O   VAL A  79      96.030  74.330 115.085  1.00  0.00            
ATOM    761  N   GLN A  80      97.710  75.410 114.115  1.00  0.00            
ATOM    762  H   GLN A  80      98.000  75.790 113.235  1.00  0.00            
ATOM    763  CA  GLN A  80      98.640  75.400 115.255  1.00  0.00            
ATOM    764  CB  GLN A  80      99.940  76.040 114.745  1.00  0.00            
ATOM    765  CG  GLN A  80      99.980  77.530 114.415  1.00  0.00            
ATOM    766  CD  GLN A  80     101.380  78.030 114.045  1.00  0.00            
ATOM    767  OE1 GLN A  80     101.920  78.890 114.745  1.00  0.00            
ATOM    768  NE2 GLN A  80     101.850  77.720 112.845  1.00  0.00            
ATOM    769 1HE2 GLN A  80     101.350  77.140 112.195  1.00  0.00            
ATOM    770 2HE2 GLN A  80     102.720  78.150 112.585  1.00  0.00            
ATOM    771  C   GLN A  80      98.130  76.060 116.535  1.00  0.00            
ATOM    772  O   GLN A  80      98.110  75.330 117.525  1.00  0.00            
ATOM    773  N   ARG A  81      97.350  77.130 116.425  1.00  0.00            
ATOM    774  H   ARG A  81      97.260  77.680 115.605  1.00  0.00            
ATOM    775  CA  ARG A  81      96.600  77.720 117.555  1.00  0.00            
ATOM    776  CB  ARG A  81      96.090  79.150 117.355  1.00  0.00            
ATOM    777  CG  ARG A  81      95.290  79.470 116.095  1.00  0.00            
ATOM    778  CD  ARG A  81      95.250  80.980 115.805  1.00  0.00            
ATOM    779  NE  ARG A  81      94.800  81.060 114.405  1.00  0.00            
ATOM    780  HE  ARG A  81      93.970  80.560 114.215  1.00  0.00            
ATOM    781  CZ  ARG A  81      95.260  81.850 113.425  1.00  0.00            
ATOM    782  NH1 ARG A  81      96.310  82.670 113.585  1.00  0.00            
ATOM    783 1HH1 ARG A  81      96.760  82.490 114.465  1.00  0.00            
ATOM    784 2HH1 ARG A  81      96.560  83.500 113.085  1.00  0.00            
ATOM    785  NH2 ARG A  81      94.690  81.860 112.205  1.00  0.00            
ATOM    786 1HH2 ARG A  81      93.890  81.320 111.945  1.00  0.00            
ATOM    787 2HH2 ARG A  81      94.980  82.550 111.545  1.00  0.00            
ATOM    788  C   ARG A  81      95.400  76.850 117.945  1.00  0.00            
ATOM    789  O   ARG A  81      95.230  76.690 119.155  1.00  0.00            
ATOM    790  N   ASP A  82      94.590  76.420 116.985  1.00  0.00            
ATOM    791  H   ASP A  82      94.520  76.960 116.155  1.00  0.00            
ATOM    792  CA  ASP A  82      93.370  75.640 117.255  1.00  0.00            
ATOM    793  CB  ASP A  82      92.480  75.650 116.015  1.00  0.00            
ATOM    794  CG  ASP A  82      91.620  76.910 116.065  1.00  0.00            
ATOM    795  OD1 ASP A  82      92.090  77.990 115.645  1.00  0.00            
ATOM    796  OD2 ASP A  82      90.540  76.880 116.695  1.00  0.00            
ATOM    797  C   ASP A  82      93.530  74.210 117.785  1.00  0.00            
ATOM    798  O   ASP A  82      92.950  73.980 118.835  1.00  0.00            
ATOM    799  N   VAL A  83      94.620  73.540 117.425  1.00  0.00            
ATOM    800  H   VAL A  83      95.090  73.700 116.555  1.00  0.00            
ATOM    801  CA  VAL A  83      94.880  72.200 117.955  1.00  0.00            
ATOM    802  CB  VAL A  83      96.220  71.730 117.375  1.00  0.00            
ATOM    803  CG1 VAL A  83      96.890  70.530 118.045  1.00  0.00            
ATOM    804  CG2 VAL A  83      96.030  71.320 115.915  1.00  0.00            
ATOM    805  C   VAL A  83      95.020  72.320 119.475  1.00  0.00            
ATOM    806  O   VAL A  83      94.450  71.460 120.145  1.00  0.00            
ATOM    807  N   SER A  84      95.590  73.410 119.975  1.00  0.00            
ATOM    808  H   SER A  84      96.000  73.920 119.215  1.00  0.00            
ATOM    809  CA  SER A  84      95.780  73.980 121.315  1.00  0.00            
ATOM    810  CB  SER A  84      96.740  75.160 121.265  1.00  0.00            
ATOM    811  OG  SER A  84      98.050  74.890 120.745  1.00  0.00            
ATOM    812  HG  SER A  84      98.620  75.710 120.745  1.00  0.00            
ATOM    813  C   SER A  84      94.570  74.370 122.175  1.00  0.00            
ATOM    814  O   SER A  84      94.620  74.240 123.395  1.00  0.00            
ATOM    815  N   ILE A  85      93.450  74.650 121.515  1.00  0.00            
ATOM    816  H   ILE A  85      93.400  74.390 120.555  1.00  0.00            
ATOM    817  CA  ILE A  85      92.190  74.950 122.215  1.00  0.00            
ATOM    818  CB  ILE A  85      91.750  76.390 121.975  1.00  0.00            
ATOM    819  CG1 ILE A  85      91.750  76.680 120.475  1.00  0.00            
ATOM    820  CG2 ILE A  85      92.550  77.430 122.765  1.00  0.00            
ATOM    821  CD  ILE A  85      90.310  76.820 119.985  1.00  0.00            
ATOM    822  C   ILE A  85      90.990  74.030 122.005  1.00  0.00            
ATOM    823  O   ILE A  85      90.030  73.960 122.775  1.00  0.00            
ATOM    824  N   MET A  86      91.060  73.140 121.025  1.00  0.00            
ATOM    825  H   MET A  86      91.930  72.980 120.545  1.00  0.00            
ATOM    826  CA  MET A  86      90.020  72.210 120.555  1.00  0.00            
ATOM    827  CB  MET A  86      89.930  71.990 119.045  1.00  0.00            
ATOM    828  CG  MET A  86      89.650  73.230 118.205  1.00  0.00            
ATOM    829  SD  MET A  86      88.030  73.990 118.605  1.00  0.00            
ATOM    830  CE  MET A  86      87.760  74.890 117.095  1.00  0.00            
ATOM    831  C   MET A  86      89.790  70.890 121.295  1.00  0.00            
ATOM    832  O   MET A  86      90.710  70.080 121.425  1.00  0.00            
ATOM    833  N   PRO A  87      88.530  70.550 121.535  1.00  0.00            
ATOM    834  CA  PRO A  87      88.140  69.370 122.325  1.00  0.00            
ATOM    835  CB  PRO A  87      86.720  69.620 122.835  1.00  0.00            
ATOM    836  CG  PRO A  87      86.110  70.610 121.845  1.00  0.00            
ATOM    837  CD  PRO A  87      87.310  71.320 121.225  1.00  0.00            
ATOM    838  C   PRO A  87      88.390  68.070 121.555  1.00  0.00            
ATOM    839  O   PRO A  87      89.320  67.340 121.905  1.00  0.00            
ATOM    840  N   PHE A  88      87.530  67.820 120.575  1.00  0.00            
ATOM    841  H   PHE A  88      86.580  68.120 120.605  1.00  0.00            
ATOM    842  CA  PHE A  88      87.810  66.960 119.425  1.00  0.00            
ATOM    843  CB  PHE A  88      86.960  67.400 118.235  1.00  0.00            
ATOM    844  CG  PHE A  88      87.230  68.760 117.595  1.00  0.00            
ATOM    845  CD1 PHE A  88      86.560  69.930 117.925  1.00  0.00            
ATOM    846  HD1 PHE A  88      86.170  70.080 118.925  1.00  0.00            
ATOM    847  CD2 PHE A  88      88.030  68.690 116.455  1.00  0.00            
ATOM    848  HD2 PHE A  88      88.530  67.740 116.255  1.00  0.00            
ATOM    849  CE1 PHE A  88      86.700  71.060 117.115  1.00  0.00            
ATOM    850  HE1 PHE A  88      86.040  71.920 117.225  1.00  0.00            
ATOM    851  CE2 PHE A  88      88.100  69.750 115.565  1.00  0.00            
ATOM    852  HE2 PHE A  88      88.360  69.640 114.515  1.00  0.00            
ATOM    853  CZ  PHE A  88      87.460  70.920 115.955  1.00  0.00            
ATOM    854  HZ  PHE A  88      87.420  71.730 115.225  1.00  0.00            
ATOM    855  C   PHE A  88      89.300  66.800 119.085  1.00  0.00            
ATOM    856  O   PHE A  88      90.120  67.720 118.995  1.00  0.00            
ATOM    857  N   LYS A  89      89.570  65.610 118.565  1.00  0.00            
ATOM    858  H   LYS A  89      88.880  65.000 118.175  1.00  0.00            
ATOM    859  CA  LYS A  89      90.950  65.160 118.295  1.00  0.00            
ATOM    860  CB  LYS A  89      90.920  63.680 118.665  1.00  0.00            
ATOM    861  CG  LYS A  89      92.180  62.880 118.325  1.00  0.00            
ATOM    862  CD  LYS A  89      93.320  63.420 119.185  1.00  0.00            
ATOM    863  CE  LYS A  89      94.480  62.430 119.105  1.00  0.00            
ATOM    864  NZ  LYS A  89      95.530  62.710 120.095  1.00  0.00            
ATOM    865  HZ1 LYS A  89      95.850  63.660 120.125  1.00  0.00            
ATOM    866  HZ2 LYS A  89      95.300  62.360 121.005  1.00  0.00            
ATOM    867  HZ3 LYS A  89      96.390  62.200 119.975  1.00  0.00            
ATOM    868  C   LYS A  89      91.270  65.490 116.835  1.00  0.00            
ATOM    869  O   LYS A  89      90.630  64.890 115.975  1.00  0.00            
ATOM    870  N   ILE A  90      92.370  66.230 116.705  1.00  0.00            
ATOM    871  H   ILE A  90      92.740  66.720 117.485  1.00  0.00            
ATOM    872  CA  ILE A  90      93.050  66.600 115.455  1.00  0.00            
ATOM    873  CB  ILE A  90      93.040  68.110 115.225  1.00  0.00            
ATOM    874  CG1 ILE A  90      91.800  68.830 115.765  1.00  0.00            
ATOM    875  CG2 ILE A  90      92.970  68.330 113.715  1.00  0.00            
ATOM    876  CD  ILE A  90      91.900  70.350 115.595  1.00  0.00            
ATOM    877  C   ILE A  90      94.480  66.070 115.455  1.00  0.00            
ATOM    878  O   ILE A  90      95.200  66.130 116.455  1.00  0.00            
ATOM    879  N   ILE A  91      94.830  65.410 114.355  1.00  0.00            
ATOM    880  H   ILE A  91      94.200  65.390 113.575  1.00  0.00            
ATOM    881  CA  ILE A  91      96.150  64.830 114.085  1.00  0.00            
ATOM    882  CB  ILE A  91      96.260  63.310 114.175  1.00  0.00            
ATOM    883  CG1 ILE A  91      95.130  62.470 113.565  1.00  0.00            
ATOM    884  CG2 ILE A  91      96.270  62.950 115.665  1.00  0.00            
ATOM    885  CD  ILE A  91      95.420  62.080 112.115  1.00  0.00            
ATOM    886  C   ILE A  91      96.780  65.450 112.825  1.00  0.00            
ATOM    887  O   ILE A  91      96.360  66.490 112.325  1.00  0.00            
ATOM    888  N   ALA A  92      97.960  64.890 112.545  1.00  0.00            
ATOM    889  H   ALA A  92      98.550  64.560 113.285  1.00  0.00            
ATOM    890  CA  ALA A  92      98.480  65.030 111.175  1.00  0.00            
ATOM    891  CB  ALA A  92      99.980  65.340 111.105  1.00  0.00            
ATOM    892  C   ALA A  92      98.250  63.770 110.355  1.00  0.00            
ATOM    893  O   ALA A  92      98.430  62.640 110.815  1.00  0.00            
ATOM    894  N   ALA A  93      97.760  64.040 109.155  1.00  0.00            
ATOM    895  H   ALA A  93      97.210  64.850 108.965  1.00  0.00            
ATOM    896  CA  ALA A  93      97.630  63.000 108.115  1.00  0.00            
ATOM    897  CB  ALA A  93      96.940  63.690 106.935  1.00  0.00            
ATOM    898  C   ALA A  93      98.960  62.430 107.625  1.00  0.00            
ATOM    899  O   ALA A  93      99.960  63.140 107.545  1.00  0.00            
ATOM    900  N   ASP A  94      98.860  61.220 107.095  1.00  0.00            
ATOM    901  H   ASP A  94      98.060  60.660 107.295  1.00  0.00            
ATOM    902  CA  ASP A  94      99.910  60.520 106.325  1.00  0.00            
ATOM    903  CB  ASP A  94      99.380  59.230 105.695  1.00  0.00            
ATOM    904  CG  ASP A  94      98.670  58.380 106.745  1.00  0.00            
ATOM    905  OD1 ASP A  94      97.420  58.440 106.765  1.00  0.00            
ATOM    906  OD2 ASP A  94      99.420  57.550 107.315  1.00  0.00            
ATOM    907  C   ASP A  94     100.710  61.380 105.355  1.00  0.00            
ATOM    908  O   ASP A  94     101.930  61.190 105.275  1.00  0.00            
ATOM    909  N   ASN A  95     100.000  62.190 104.575  1.00  0.00            
ATOM    910  H   ASN A  95      99.000  62.090 104.525  1.00  0.00            
ATOM    911  CA  ASN A  95     100.630  63.090 103.605  1.00  0.00            
ATOM    912  CB  ASN A  95      99.560  63.450 102.575  1.00  0.00            
ATOM    913  CG  ASN A  95     100.100  64.150 101.335  1.00  0.00            
ATOM    914  OD1 ASN A  95     101.120  63.740 100.785  1.00  0.00            
ATOM    915  ND2 ASN A  95      99.450  65.100 100.675  1.00  0.00            
ATOM    916 1HD2 ASN A  95      98.560  65.420 101.005  1.00  0.00            
ATOM    917 2HD2 ASN A  95      99.650  65.170  99.695  1.00  0.00            
ATOM    918  C   ASN A  95     101.280  64.350 104.195  1.00  0.00            
ATOM    919  O   ASN A  95     102.320  64.760 103.675  1.00  0.00            
ATOM    920  N   GLY A  96     100.740  64.900 105.285  1.00  0.00            
ATOM    921  H   GLY A  96     100.300  64.370 106.005  1.00  0.00            
ATOM    922  CA  GLY A  96     101.160  66.200 105.815  1.00  0.00            
ATOM    923  C   GLY A  96     100.080  67.230 106.165  1.00  0.00            
ATOM    924  O   GLY A  96     100.300  68.150 106.945  1.00  0.00            
ATOM    925  N   ASP A  97      98.820  66.950 105.845  1.00  0.00            
ATOM    926  H   ASP A  97      98.680  66.120 105.315  1.00  0.00            
ATOM    927  CA  ASP A  97      97.640  67.830 105.925  1.00  0.00            
ATOM    928  CB  ASP A  97      96.710  67.050 104.985  1.00  0.00            
ATOM    929  CG  ASP A  97      96.960  67.340 103.505  1.00  0.00            
ATOM    930  OD1 ASP A  97      97.720  66.560 102.885  1.00  0.00            
ATOM    931  OD2 ASP A  97      96.280  68.160 102.845  1.00  0.00            
ATOM    932  C   ASP A  97      97.070  67.700 107.345  1.00  0.00            
ATOM    933  O   ASP A  97      97.250  66.680 107.995  1.00  0.00            
ATOM    934  N   ALA A  98      96.280  68.700 107.725  1.00  0.00            
ATOM    935  H   ALA A  98      96.090  69.440 107.085  1.00  0.00            
ATOM    936  CA  ALA A  98      95.660  68.800 109.055  1.00  0.00            
ATOM    937  CB  ALA A  98      95.470  70.290 109.365  1.00  0.00            
ATOM    938  C   ALA A  98      94.370  68.010 109.245  1.00  0.00            
ATOM    939  O   ALA A  98      93.300  68.540 109.545  1.00  0.00            
ATOM    940  N   TRP A  99      94.500  66.680 109.185  1.00  0.00            
ATOM    941  H   TRP A  99      95.430  66.330 109.075  1.00  0.00            
ATOM    942  CA  TRP A  99      93.430  65.700 109.395  1.00  0.00            
ATOM    943  CB  TRP A  99      93.750  64.360 108.725  1.00  0.00            
ATOM    944  CG  TRP A  99      93.570  64.270 107.205  1.00  0.00            
ATOM    945  CD1 TRP A  99      93.700  65.310 106.395  1.00  0.00            
ATOM    946  HD1 TRP A  99      93.660  66.370 106.635  1.00  0.00            
ATOM    947  CD2 TRP A  99      93.380  63.170 106.375  1.00  0.00            
ATOM    948  NE1 TRP A  99      93.570  64.940 105.125  1.00  0.00            
ATOM    949  HE1 TRP A  99      93.620  65.520 104.305  1.00  0.00            
ATOM    950  CE2 TRP A  99      93.270  63.650 105.075  1.00  0.00            
ATOM    951  CE3 TRP A  99      93.120  61.870 106.775  1.00  0.00            
ATOM    952  HE3 TRP A  99      93.560  61.450 107.685  1.00  0.00            
ATOM    953  CZ2 TRP A  99      92.850  62.730 104.115  1.00  0.00            
ATOM    954  HZ2 TRP A  99      92.610  63.060 103.105  1.00  0.00            
ATOM    955  CZ3 TRP A  99      92.660  60.980 105.815  1.00  0.00            
ATOM    956  HZ3 TRP A  99      92.560  59.900 105.965  1.00  0.00            
ATOM    957  CH2 TRP A  99      92.560  61.430 104.505  1.00  0.00            
ATOM    958  HH2 TRP A  99      92.520  60.640 103.745  1.00  0.00            
ATOM    959  C   TRP A  99      93.030  65.410 110.845  1.00  0.00            
ATOM    960  O   TRP A  99      93.730  65.630 111.835  1.00  0.00            
ATOM    961  N   VAL A 100      91.760  65.040 110.935  1.00  0.00            
ATOM    962  H   VAL A 100      91.160  65.010 110.125  1.00  0.00            
ATOM    963  CA  VAL A 100      91.130  64.670 112.205  1.00  0.00            
ATOM    964  CB  VAL A 100      89.700  65.220 112.245  1.00  0.00            
ATOM    965  CG1 VAL A 100      89.800  66.750 112.255  1.00  0.00            
ATOM    966  CG2 VAL A 100      88.780  64.840 111.085  1.00  0.00            
ATOM    967  C   VAL A 100      91.080  63.180 112.555  1.00  0.00            
ATOM    968  O   VAL A 100      90.880  62.400 111.625  1.00  0.00            
ATOM    969  N   GLU A 101      90.980  62.950 113.855  1.00  0.00            
ATOM    970  H   GLU A 101      90.850  63.650 114.555  1.00  0.00            
ATOM    971  CA  GLU A 101      90.900  61.590 114.415  1.00  0.00            
ATOM    972  CB  GLU A 101      92.100  61.200 115.275  1.00  0.00            
ATOM    973  CG  GLU A 101      92.060  59.720 115.655  1.00  0.00            
ATOM    974  CD  GLU A 101      93.170  59.280 116.615  1.00  0.00            
ATOM    975  OE1 GLU A 101      94.250  59.910 116.645  1.00  0.00            
ATOM    976  OE2 GLU A 101      92.960  58.380 117.455  1.00  0.00            
ATOM    977  C   GLU A 101      89.570  61.380 115.125  1.00  0.00            
ATOM    978  O   GLU A 101      89.450  62.020 116.175  1.00  0.00            
ATOM    979  N   VAL A 102      88.700  60.490 114.655  1.00  0.00            
ATOM    980  H   VAL A 102      88.960  59.990 113.835  1.00  0.00            
ATOM    981  CA  VAL A 102      87.380  60.220 115.245  1.00  0.00            
ATOM    982  CB  VAL A 102      86.190  60.850 114.515  1.00  0.00            
ATOM    983  CG1 VAL A 102      84.850  60.260 114.935  1.00  0.00            
ATOM    984  CG2 VAL A 102      86.180  62.370 114.725  1.00  0.00            
ATOM    985  C   VAL A 102      87.250  58.710 115.485  1.00  0.00            
ATOM    986  O   VAL A 102      87.220  57.910 114.555  1.00  0.00            
ATOM    987  N   LYS A 103      87.320  58.370 116.765  1.00  0.00            
ATOM    988  H   LYS A 103      87.380  59.170 117.365  1.00  0.00            
ATOM    989  CA  LYS A 103      87.150  57.040 117.365  1.00  0.00            
ATOM    990  CB  LYS A 103      85.680  56.640 117.265  1.00  0.00            
ATOM    991  CG  LYS A 103      84.870  57.240 118.425  1.00  0.00            
ATOM    992  CD  LYS A 103      83.470  56.640 118.465  1.00  0.00            
ATOM    993  CE  LYS A 103      83.410  55.130 118.655  1.00  0.00            
ATOM    994  NZ  LYS A 103      83.770  54.660 120.005  1.00  0.00            
ATOM    995  HZ1 LYS A 103      83.540  53.690 120.105  1.00  0.00            
ATOM    996  HZ2 LYS A 103      84.760  54.770 120.125  1.00  0.00            
ATOM    997  HZ3 LYS A 103      83.180  55.160 120.635  1.00  0.00            
ATOM    998  C   LYS A 103      88.030  55.950 116.755  1.00  0.00            
ATOM    999  O   LYS A 103      87.620  55.050 116.025  1.00  0.00            
ATOM   1000  N   GLY A 104      89.260  56.440 116.575  1.00  0.00            
ATOM   1001  H   GLY A 104      89.490  57.350 116.945  1.00  0.00            
ATOM   1002  CA  GLY A 104      90.340  55.680 115.945  1.00  0.00            
ATOM   1003  C   GLY A 104      90.550  55.930 114.445  1.00  0.00            
ATOM   1004  O   GLY A 104      91.630  55.560 113.985  1.00  0.00            
ATOM   1005  N   GLN A 105      89.730  56.570 113.615  1.00  0.00            
ATOM   1006  H   GLN A 105      88.870  57.010 113.855  1.00  0.00            
ATOM   1007  CA  GLN A 105      90.130  56.760 112.215  1.00  0.00            
ATOM   1008  CB  GLN A 105      89.050  56.310 111.235  1.00  0.00            
ATOM   1009  CG  GLN A 105      87.670  56.900 111.545  1.00  0.00            
ATOM   1010  CD  GLN A 105      86.480  56.450 110.695  1.00  0.00            
ATOM   1011  OE1 GLN A 105      86.580  56.230 109.485  1.00  0.00            
ATOM   1012  NE2 GLN A 105      85.360  56.000 111.245  1.00  0.00            
ATOM   1013 1HE2 GLN A 105      85.150  55.970 112.225  1.00  0.00            
ATOM   1014 2HE2 GLN A 105      84.570  56.050 110.635  1.00  0.00            
ATOM   1015  C   GLN A 105      90.600  58.190 111.955  1.00  0.00            
ATOM   1016  O   GLN A 105      90.070  59.180 112.465  1.00  0.00            
ATOM   1017  N   LYS A 106      91.280  58.230 110.815  1.00  0.00            
ATOM   1018  H   LYS A 106      91.170  57.480 110.165  1.00  0.00            
ATOM   1019  CA  LYS A 106      91.990  59.400 110.275  1.00  0.00            
ATOM   1020  CB  LYS A 106      93.390  58.970 109.805  1.00  0.00            
ATOM   1021  CG  LYS A 106      94.230  58.360 110.925  1.00  0.00            
ATOM   1022  CD  LYS A 106      95.640  57.980 110.465  1.00  0.00            
ATOM   1023  CE  LYS A 106      95.670  56.720 109.605  1.00  0.00            
ATOM   1024  NZ  LYS A 106      97.070  56.640 109.165  1.00  0.00            
ATOM   1025  HZ1 LYS A 106      97.300  57.290 108.445  1.00  0.00            
ATOM   1026  HZ2 LYS A 106      97.720  56.730 109.915  1.00  0.00            
ATOM   1027  HZ3 LYS A 106      97.140  55.710 108.815  1.00  0.00            
ATOM   1028  C   LYS A 106      91.130  59.830 109.095  1.00  0.00            
ATOM   1029  O   LYS A 106      90.930  59.110 108.115  1.00  0.00            
ATOM   1030  N   MET A 107      90.540  61.020 109.205  1.00  0.00            
ATOM   1031  H   MET A 107      90.680  61.590 110.015  1.00  0.00            
ATOM   1032  CA  MET A 107      89.680  61.640 108.185  1.00  0.00            
ATOM   1033  CB  MET A 107      88.200  61.640 108.585  1.00  0.00            
ATOM   1034  CG  MET A 107      87.650  60.210 108.645  1.00  0.00            
ATOM   1035  SD  MET A 107      85.820  60.080 108.715  1.00  0.00            
ATOM   1036  CE  MET A 107      85.430  60.650 110.355  1.00  0.00            
ATOM   1037  C   MET A 107      90.020  63.070 107.755  1.00  0.00            
ATOM   1038  O   MET A 107      90.220  64.070 108.445  1.00  0.00            
ATOM   1039  N   ALA A 108      89.850  63.240 106.445  1.00  0.00            
ATOM   1040  H   ALA A 108      89.460  62.550 105.825  1.00  0.00            
ATOM   1041  CA  ALA A 108      89.940  64.540 105.775  1.00  0.00            
ATOM   1042  CB  ALA A 108      89.990  64.370 104.255  1.00  0.00            
ATOM   1043  C   ALA A 108      88.810  65.500 106.155  1.00  0.00            
ATOM   1044  O   ALA A 108      87.620  65.200 106.155  1.00  0.00            
ATOM   1045  N   PRO A 109      89.140  66.740 106.505  1.00  0.00            
ATOM   1046  CA  PRO A 109      88.150  67.810 106.715  1.00  0.00            
ATOM   1047  CB  PRO A 109      88.910  69.100 107.015  1.00  0.00            
ATOM   1048  CG  PRO A 109      90.250  68.600 107.545  1.00  0.00            
ATOM   1049  CD  PRO A 109      90.460  67.200 106.955  1.00  0.00            
ATOM   1050  C   PRO A 109      87.060  67.980 105.665  1.00  0.00            
ATOM   1051  O   PRO A 109      85.970  68.400 106.065  1.00  0.00            
ATOM   1052  N   PRO A 110      87.260  67.720 104.375  1.00  0.00            
ATOM   1053  CA  PRO A 110      86.180  67.700 103.375  1.00  0.00            
ATOM   1054  CB  PRO A 110      86.870  67.380 102.055  1.00  0.00            
ATOM   1055  CG  PRO A 110      88.160  68.190 102.195  1.00  0.00            
ATOM   1056  CD  PRO A 110      88.520  68.020 103.675  1.00  0.00            
ATOM   1057  C   PRO A 110      85.090  66.680 103.705  1.00  0.00            
ATOM   1058  O   PRO A 110      83.930  66.890 103.355  1.00  0.00            
ATOM   1059  N   GLN A 111      85.520  65.480 104.075  1.00  0.00            
ATOM   1060  H   GLN A 111      86.430  65.230 103.745  1.00  0.00            
ATOM   1061  CA  GLN A 111      84.660  64.390 104.565  1.00  0.00            
ATOM   1062  CB  GLN A 111      85.500  63.180 104.965  1.00  0.00            
ATOM   1063  CG  GLN A 111      86.140  62.430 103.795  1.00  0.00            
ATOM   1064  CD  GLN A 111      86.870  61.200 104.345  1.00  0.00            
ATOM   1065  OE1 GLN A 111      87.980  61.190 104.885  1.00  0.00            
ATOM   1066  NE2 GLN A 111      86.200  60.060 104.275  1.00  0.00            
ATOM   1067 1HE2 GLN A 111      85.270  59.850 103.955  1.00  0.00            
ATOM   1068 2HE2 GLN A 111      86.640  59.420 104.915  1.00  0.00            
ATOM   1069  C   GLN A 111      83.720  64.910 105.665  1.00  0.00            
ATOM   1070  O   GLN A 111      82.520  64.680 105.535  1.00  0.00            
ATOM   1071  N   ILE A 112      84.280  65.550 106.685  1.00  0.00            
ATOM   1072  H   ILE A 112      85.180  65.240 106.995  1.00  0.00            
ATOM   1073  CA  ILE A 112      83.660  66.210 107.835  1.00  0.00            
ATOM   1074  CB  ILE A 112      84.770  66.840 108.675  1.00  0.00            
ATOM   1075  CG1 ILE A 112      85.910  65.910 109.105  1.00  0.00            
ATOM   1076  CG2 ILE A 112      84.170  67.510 109.905  1.00  0.00            
ATOM   1077  CD  ILE A 112      85.570  64.490 109.575  1.00  0.00            
ATOM   1078  C   ILE A 112      82.610  67.210 107.315  1.00  0.00            
ATOM   1079  O   ILE A 112      81.470  67.090 107.745  1.00  0.00            
ATOM   1080  N   SER A 113      83.050  68.160 106.505  1.00  0.00            
ATOM   1081  H   SER A 113      84.030  68.360 106.465  1.00  0.00            
ATOM   1082  CA  SER A 113      82.120  69.160 105.955  1.00  0.00            
ATOM   1083  CB  SER A 113      82.960  70.220 105.245  1.00  0.00            
ATOM   1084  OG  SER A 113      83.630  71.130 106.125  1.00  0.00            
ATOM   1085  HG  SER A 113      84.370  71.520 105.585  1.00  0.00            
ATOM   1086  C   SER A 113      81.130  68.590 104.945  1.00  0.00            
ATOM   1087  O   SER A 113      80.120  69.220 104.625  1.00  0.00            
ATOM   1088  N   ALA A 114      81.390  67.410 104.395  1.00  0.00            
ATOM   1089  H   ALA A 114      82.270  66.940 104.335  1.00  0.00            
ATOM   1090  CA  ALA A 114      80.430  66.750 103.505  1.00  0.00            
ATOM   1091  CB  ALA A 114      80.990  65.590 102.675  1.00  0.00            
ATOM   1092  C   ALA A 114      79.100  66.340 104.145  1.00  0.00            
ATOM   1093  O   ALA A 114      78.060  66.620 103.545  1.00  0.00            
ATOM   1094  N   GLU A 115      79.190  65.890 105.395  1.00  0.00            
ATOM   1095  H   GLU A 115      79.950  65.260 105.585  1.00  0.00            
ATOM   1096  CA  GLU A 115      78.020  65.730 106.265  1.00  0.00            
ATOM   1097  CB  GLU A 115      78.420  65.180 107.635  1.00  0.00            
ATOM   1098  CG  GLU A 115      78.870  63.720 107.575  1.00  0.00            
ATOM   1099  CD  GLU A 115      77.840  62.780 106.945  1.00  0.00            
ATOM   1100  OE1 GLU A 115      76.650  62.860 107.295  1.00  0.00            
ATOM   1101  OE2 GLU A 115      78.270  61.940 106.125  1.00  0.00            
ATOM   1102  C   GLU A 115      77.200  67.010 106.445  1.00  0.00            
ATOM   1103  O   GLU A 115      75.970  66.980 106.455  1.00  0.00            
ATOM   1104  N   VAL A 116      77.870  68.120 106.755  1.00  0.00            
ATOM   1105  H   VAL A 116      78.870  68.100 106.765  1.00  0.00            
ATOM   1106  CA  VAL A 116      77.170  69.400 106.905  1.00  0.00            
ATOM   1107  CB  VAL A 116      78.070  70.550 107.375  1.00  0.00            
ATOM   1108  CG1 VAL A 116      77.290  71.860 107.435  1.00  0.00            
ATOM   1109  CG2 VAL A 116      78.780  70.220 108.685  1.00  0.00            
ATOM   1110  C   VAL A 116      76.410  69.670 105.605  1.00  0.00            
ATOM   1111  O   VAL A 116      75.230  70.000 105.535  1.00  0.00            
ATOM   1112  N   LEU A 117      77.110  69.630 104.465  1.00  0.00            
ATOM   1113  H   LEU A 117      78.040  69.290 104.425  1.00  0.00            
ATOM   1114  CA  LEU A 117      76.510  69.910 103.155  1.00  0.00            
ATOM   1115  CB  LEU A 117      77.770  69.800 102.295  1.00  0.00            
ATOM   1116  CG  LEU A 117      78.580  71.100 102.285  1.00  0.00            
ATOM   1117  CD1 LEU A 117      79.890  71.000 101.505  1.00  0.00            
ATOM   1118  CD2 LEU A 117      77.680  72.090 101.545  1.00  0.00            
ATOM   1119  C   LEU A 117      75.390  68.950 102.745  1.00  0.00            
ATOM   1120  O   LEU A 117      74.550  69.450 101.995  1.00  0.00            
ATOM   1121  N   LYS A 118      75.440  67.700 103.175  1.00  0.00            
ATOM   1122  H   LYS A 118      76.280  67.390 103.605  1.00  0.00            
ATOM   1123  CA  LYS A 118      74.360  66.700 103.115  1.00  0.00            
ATOM   1124  CB  LYS A 118      74.970  65.360 103.535  1.00  0.00            
ATOM   1125  CG  LYS A 118      75.840  64.680 102.475  1.00  0.00            
ATOM   1126  CD  LYS A 118      76.750  63.740 103.265  1.00  0.00            
ATOM   1127  CE  LYS A 118      76.140  62.540 103.975  1.00  0.00            
ATOM   1128  NZ  LYS A 118      75.620  61.540 103.035  1.00  0.00            
ATOM   1129  HZ1 LYS A 118      75.550  60.640 103.455  1.00  0.00            
ATOM   1130  HZ2 LYS A 118      74.660  61.760 102.855  1.00  0.00            
ATOM   1131  HZ3 LYS A 118      76.130  61.580 102.175  1.00  0.00            
ATOM   1132  C   LYS A 118      73.120  66.990 103.965  1.00  0.00            
ATOM   1133  O   LYS A 118      72.020  66.520 103.695  1.00  0.00            
ATOM   1134  N   LYS A 119      73.320  67.610 105.125  1.00  0.00            
ATOM   1135  H   LYS A 119      74.220  67.680 105.555  1.00  0.00            
ATOM   1136  CA  LYS A 119      72.160  68.120 105.885  1.00  0.00            
ATOM   1137  CB  LYS A 119      72.490  68.590 107.305  1.00  0.00            
ATOM   1138  CG  LYS A 119      71.410  69.310 108.115  1.00  0.00            
ATOM   1139  CD  LYS A 119      70.330  68.290 108.465  1.00  0.00            
ATOM   1140  CE  LYS A 119      69.320  68.930 109.415  1.00  0.00            
ATOM   1141  NZ  LYS A 119      68.300  67.930 109.755  1.00  0.00            
ATOM   1142  HZ1 LYS A 119      67.800  67.730 108.915  1.00  0.00            
ATOM   1143  HZ2 LYS A 119      68.730  67.100 110.105  1.00  0.00            
ATOM   1144  HZ3 LYS A 119      67.640  68.310 110.405  1.00  0.00            
ATOM   1145  C   LYS A 119      71.510  69.300 105.155  1.00  0.00            
ATOM   1146  O   LYS A 119      70.340  69.110 104.815  1.00  0.00            
ATOM   1147  N   MET A 120      72.360  70.090 104.495  1.00  0.00            
ATOM   1148  H   MET A 120      73.350  70.100 104.655  1.00  0.00            
ATOM   1149  CA  MET A 120      71.920  71.120 103.555  1.00  0.00            
ATOM   1150  CB  MET A 120      73.170  71.930 103.185  1.00  0.00            
ATOM   1151  CG  MET A 120      73.770  72.760 104.325  1.00  0.00            
ATOM   1152  SD  MET A 120      72.670  74.130 104.865  1.00  0.00            
ATOM   1153  CE  MET A 120      72.610  73.450 106.515  1.00  0.00            
ATOM   1154  C   MET A 120      71.170  70.630 102.315  1.00  0.00            
ATOM   1155  O   MET A 120      70.180  71.230 101.905  1.00  0.00            
ATOM   1156  N   LYS A 121      71.680  69.590 101.665  1.00  0.00            
ATOM   1157  H   LYS A 121      72.620  69.310 101.845  1.00  0.00            
ATOM   1158  CA  LYS A 121      71.150  68.900 100.475  1.00  0.00            
ATOM   1159  CB  LYS A 121      72.200  67.950  99.915  1.00  0.00            
ATOM   1160  CG  LYS A 121      71.710  67.180  98.685  1.00  0.00            
ATOM   1161  CD  LYS A 121      72.480  65.870  98.505  1.00  0.00            
ATOM   1162  CE  LYS A 121      71.890  65.120  97.305  1.00  0.00            
ATOM   1163  NZ  LYS A 121      72.210  63.690  97.175  1.00  0.00            
ATOM   1164  HZ1 LYS A 121      71.370  63.230  97.465  1.00  0.00            
ATOM   1165  HZ2 LYS A 121      72.500  63.310  96.305  1.00  0.00            
ATOM   1166  HZ3 LYS A 121      72.870  63.510  97.915  1.00  0.00            
ATOM   1167  C   LYS A 121      69.850  68.180 100.875  1.00  0.00            
ATOM   1168  O   LYS A 121      68.900  68.260 100.105  1.00  0.00            
ATOM   1169  N   LYS A 122      69.760  67.650 102.095  1.00  0.00            
ATOM   1170  H   LYS A 122      70.560  67.690 102.695  1.00  0.00            
ATOM   1171  CA  LYS A 122      68.570  67.130 102.785  1.00  0.00            
ATOM   1172  CB  LYS A 122      68.970  66.460 104.095  1.00  0.00            
ATOM   1173  CG  LYS A 122      68.120  65.320 104.655  1.00  0.00            
ATOM   1174  CD  LYS A 122      68.110  64.080 103.765  1.00  0.00            
ATOM   1175  CE  LYS A 122      67.090  63.040 104.225  1.00  0.00            
ATOM   1176  NZ  LYS A 122      65.680  63.450 104.175  1.00  0.00            
ATOM   1177  HZ1 LYS A 122      65.440  64.330 104.585  1.00  0.00            
ATOM   1178  HZ2 LYS A 122      65.470  63.400 103.195  1.00  0.00            
ATOM   1179  HZ3 LYS A 122      65.100  62.790 104.655  1.00  0.00            
ATOM   1180  C   LYS A 122      67.380  68.090 102.795  1.00  0.00            
ATOM   1181  O   LYS A 122      66.420  67.940 102.035  1.00  0.00            
ATOM   1182  N   THR A 123      67.710  69.250 103.335  1.00  0.00            
ATOM   1183  H   THR A 123      68.670  69.380 103.595  1.00  0.00            
ATOM   1184  CA  THR A 123      66.810  70.400 103.525  1.00  0.00            
ATOM   1185  CB  THR A 123      67.530  71.530 104.275  1.00  0.00            
ATOM   1186  OG1 THR A 123      67.940  70.920 105.505  1.00  0.00            
ATOM   1187  HG1 THR A 123      68.680  71.490 105.855  1.00  0.00            
ATOM   1188  CG2 THR A 123      66.700  72.770 104.585  1.00  0.00            
ATOM   1189  C   THR A 123      66.220  70.840 102.185  1.00  0.00            
ATOM   1190  O   THR A 123      65.020  70.770 101.965  1.00  0.00            
ATOM   1191  N   ALA A 124      67.120  70.980 101.205  1.00  0.00            
ATOM   1192  H   ALA A 124      68.040  71.350 101.315  1.00  0.00            
ATOM   1193  CA  ALA A 124      66.680  71.130  99.815  1.00  0.00            
ATOM   1194  CB  ALA A 124      67.930  71.360  98.955  1.00  0.00            
ATOM   1195  C   ALA A 124      65.750  70.040  99.275  1.00  0.00            
ATOM   1196  O   ALA A 124      64.610  70.340  98.925  1.00  0.00            
ATOM   1197  N   GLU A 125      66.220  68.800  99.215  1.00  0.00            
ATOM   1198  H   GLU A 125      67.150  68.570  99.525  1.00  0.00            
ATOM   1199  CA  GLU A 125      65.520  67.610  98.725  1.00  0.00            
ATOM   1200  CB  GLU A 125      66.390  66.350  98.785  1.00  0.00            
ATOM   1201  CG  GLU A 125      67.500  66.460  97.735  1.00  0.00            
ATOM   1202  CD  GLU A 125      68.530  65.330  97.715  1.00  0.00            
ATOM   1203  OE1 GLU A 125      69.260  65.190  98.725  1.00  0.00            
ATOM   1204  OE2 GLU A 125      68.560  64.640  96.675  1.00  0.00            
ATOM   1205  C   GLU A 125      64.190  67.390  99.435  1.00  0.00            
ATOM   1206  O   GLU A 125      63.200  67.150  98.745  1.00  0.00            
ATOM   1207  N   ASP A 126      64.120  67.870 100.675  1.00  0.00            
ATOM   1208  H   ASP A 126      64.960  67.990 101.215  1.00  0.00            
ATOM   1209  CA  ASP A 126      62.930  67.770 101.525  1.00  0.00            
ATOM   1210  CB  ASP A 126      63.110  67.950 103.035  1.00  0.00            
ATOM   1211  CG  ASP A 126      63.390  66.590 103.695  1.00  0.00            
ATOM   1212  OD1 ASP A 126      62.620  65.630 103.495  1.00  0.00            
ATOM   1213  OD2 ASP A 126      64.440  66.490 104.355  1.00  0.00            
ATOM   1214  C   ASP A 126      61.850  68.710 100.975  1.00  0.00            
ATOM   1215  O   ASP A 126      60.750  68.240 100.745  1.00  0.00            
ATOM   1216  N   TYR A 127      62.140  70.010 100.925  1.00  0.00            
ATOM   1217  H   TYR A 127      63.070  70.250 101.205  1.00  0.00            
ATOM   1218  CA  TYR A 127      61.170  70.970 100.365  1.00  0.00            
ATOM   1219  CB  TYR A 127      61.610  72.390 100.725  1.00  0.00            
ATOM   1220  CG  TYR A 127      60.760  73.590 100.285  1.00  0.00            
ATOM   1221  CD1 TYR A 127      59.790  74.100 101.135  1.00  0.00            
ATOM   1222  HD1 TYR A 127      59.610  73.690 102.135  1.00  0.00            
ATOM   1223  CD2 TYR A 127      61.060  73.980  98.985  1.00  0.00            
ATOM   1224  HD2 TYR A 127      62.080  73.860  98.615  1.00  0.00            
ATOM   1225  CE1 TYR A 127      58.950  75.080 100.605  1.00  0.00            
ATOM   1226  HE1 TYR A 127      58.220  75.610 101.225  1.00  0.00            
ATOM   1227  CE2 TYR A 127      60.160  74.910  98.495  1.00  0.00            
ATOM   1228  HE2 TYR A 127      60.290  75.180  97.445  1.00  0.00            
ATOM   1229  CZ  TYR A 127      59.140  75.430  99.275  1.00  0.00            
ATOM   1230  OH  TYR A 127      58.170  76.230  98.755  1.00  0.00            
ATOM   1231  HH  TYR A 127      58.160  76.080  97.765  1.00  0.00            
ATOM   1232  C   TYR A 127      60.920  70.740  98.875  1.00  0.00            
ATOM   1233  O   TYR A 127      59.750  70.420  98.655  1.00  0.00            
ATOM   1234  N   LEU A 128      61.950  70.560  98.055  1.00  0.00            
ATOM   1235  H   LEU A 128      62.890  70.450  98.355  1.00  0.00            
ATOM   1236  CA  LEU A 128      61.900  70.370  96.595  1.00  0.00            
ATOM   1237  CB  LEU A 128      63.240  70.670  95.915  1.00  0.00            
ATOM   1238  CG  LEU A 128      63.600  72.150  96.065  1.00  0.00            
ATOM   1239  CD1 LEU A 128      65.030  72.370  95.565  1.00  0.00            
ATOM   1240  CD2 LEU A 128      62.640  72.900  95.145  1.00  0.00            
ATOM   1241  C   LEU A 128      61.160  69.120  96.125  1.00  0.00            
ATOM   1242  O   LEU A 128      60.670  69.140  95.005  1.00  0.00            
ATOM   1243  N   GLY A 129      61.100  68.090  96.965  1.00  0.00            
ATOM   1244  H   GLY A 129      61.860  68.050  97.615  1.00  0.00            
ATOM   1245  CA  GLY A 129      60.490  66.830  96.515  1.00  0.00            
ATOM   1246  C   GLY A 129      61.320  65.920  95.605  1.00  0.00            
ATOM   1247  O   GLY A 129      61.380  64.710  95.805  1.00  0.00            
ATOM   1248  N   GLU A 130      61.840  66.550  94.555  1.00  0.00            
ATOM   1249  H   GLU A 130      61.590  67.500  94.385  1.00  0.00            
ATOM   1250  CA  GLU A 130      62.770  65.890  93.625  1.00  0.00            
ATOM   1251  CB  GLU A 130      62.660  66.510  92.235  1.00  0.00            
ATOM   1252  CG  GLU A 130      63.050  67.990  92.085  1.00  0.00            
ATOM   1253  CD  GLU A 130      62.640  68.390  90.665  1.00  0.00            
ATOM   1254  OE1 GLU A 130      63.260  67.900  89.705  1.00  0.00            
ATOM   1255  OE2 GLU A 130      61.730  69.210  90.435  1.00  0.00            
ATOM   1256  C   GLU A 130      64.190  66.010  94.175  1.00  0.00            
ATOM   1257  O   GLU A 130      64.530  66.990  94.835  1.00  0.00            
ATOM   1258  N   PRO A 131      65.040  65.080  93.785  1.00  0.00            
ATOM   1259  CA  PRO A 131      66.420  65.040  94.285  1.00  0.00            
ATOM   1260  CB  PRO A 131      66.980  63.640  93.995  1.00  0.00            
ATOM   1261  CG  PRO A 131      66.130  63.280  92.775  1.00  0.00            
ATOM   1262  CD  PRO A 131      64.740  63.880  92.985  1.00  0.00            
ATOM   1263  C   PRO A 131      67.220  66.210  93.705  1.00  0.00            
ATOM   1264  O   PRO A 131      66.980  66.630  92.575  1.00  0.00            
ATOM   1265  N   VAL A 132      68.230  66.610  94.475  1.00  0.00            
ATOM   1266  H   VAL A 132      68.390  66.250  95.395  1.00  0.00            
ATOM   1267  CA  VAL A 132      69.060  67.770  94.095  1.00  0.00            
ATOM   1268  CB  VAL A 132      69.010  68.890  95.135  1.00  0.00            
ATOM   1269  CG1 VAL A 132      69.760  70.110  94.605  1.00  0.00            
ATOM   1270  CG2 VAL A 132      67.560  69.350  95.355  1.00  0.00            
ATOM   1271  C   VAL A 132      70.480  67.280  93.815  1.00  0.00            
ATOM   1272  O   VAL A 132      71.160  66.830  94.745  1.00  0.00            
ATOM   1273  N   THR A 133      71.030  67.730  92.695  1.00  0.00            
ATOM   1274  H   THR A 133      70.470  68.270  92.075  1.00  0.00            
ATOM   1275  CA  THR A 133      72.440  67.430  92.415  1.00  0.00            
ATOM   1276  CB  THR A 133      72.630  66.590  91.155  1.00  0.00            
ATOM   1277  OG1 THR A 133      72.140  67.260  89.995  1.00  0.00            
ATOM   1278  HG1 THR A 133      72.940  67.660  89.535  1.00  0.00            
ATOM   1279  CG2 THR A 133      71.820  65.290  91.205  1.00  0.00            
ATOM   1280  C   THR A 133      73.480  68.540  92.235  1.00  0.00            
ATOM   1281  O   THR A 133      74.680  68.300  92.215  1.00  0.00            
ATOM   1282  N   GLU A 134      73.050  69.790  92.095  1.00  0.00            
ATOM   1283  H   GLU A 134      72.100  70.090  92.025  1.00  0.00            
ATOM   1284  CA  GLU A 134      73.970  70.930  91.945  1.00  0.00            
ATOM   1285  CB  GLU A 134      74.000  71.580  90.565  1.00  0.00            
ATOM   1286  CG  GLU A 134      73.110  71.030  89.445  1.00  0.00            
ATOM   1287  CD  GLU A 134      71.660  71.510  89.505  1.00  0.00            
ATOM   1288  OE1 GLU A 134      71.190  71.750  90.645  1.00  0.00            
ATOM   1289  OE2 GLU A 134      70.980  71.480  88.455  1.00  0.00            
ATOM   1290  C   GLU A 134      73.790  72.090  92.935  1.00  0.00            
ATOM   1291  O   GLU A 134      72.690  72.410  93.375  1.00  0.00            
ATOM   1292  N   ALA A 135      74.940  72.550  93.415  1.00  0.00            
ATOM   1293  H   ALA A 135      75.820  72.370  92.975  1.00  0.00            
ATOM   1294  CA  ALA A 135      75.150  73.370  94.615  1.00  0.00            
ATOM   1295  CB  ALA A 135      75.680  72.490  95.755  1.00  0.00            
ATOM   1296  C   ALA A 135      76.110  74.500  94.255  1.00  0.00            
ATOM   1297  O   ALA A 135      77.130  74.290  93.595  1.00  0.00            
ATOM   1298  N   VAL A 136      75.830  75.600  94.945  1.00  0.00            
ATOM   1299  H   VAL A 136      75.000  75.730  95.485  1.00  0.00            
ATOM   1300  CA  VAL A 136      76.680  76.790  95.135  1.00  0.00            
ATOM   1301  CB  VAL A 136      75.960  77.990  94.535  1.00  0.00            
ATOM   1302  CG1 VAL A 136      76.700  79.330  94.615  1.00  0.00            
ATOM   1303  CG2 VAL A 136      75.840  77.860  93.015  1.00  0.00            
ATOM   1304  C   VAL A 136      76.950  77.000  96.625  1.00  0.00            
ATOM   1305  O   VAL A 136      76.050  77.010  97.465  1.00  0.00            
ATOM   1306  N   ILE A 137      78.210  77.210  96.995  1.00  0.00            
ATOM   1307  H   ILE A 137      78.880  77.610  96.365  1.00  0.00            
ATOM   1308  CA  ILE A 137      78.610  77.350  98.405  1.00  0.00            
ATOM   1309  CB  ILE A 137      79.290  76.060  98.885  1.00  0.00            
ATOM   1310  CG1 ILE A 137      78.500  74.820  98.475  1.00  0.00            
ATOM   1311  CG2 ILE A 137      79.410  76.020 100.405  1.00  0.00            
ATOM   1312  CD  ILE A 137      79.290  73.520  98.485  1.00  0.00            
ATOM   1313  C   ILE A 137      79.480  78.600  98.475  1.00  0.00            
ATOM   1314  O   ILE A 137      80.190  78.900  97.515  1.00  0.00            
ATOM   1315  N   THR A 138      79.530  79.110  99.705  1.00  0.00            
ATOM   1316  H   THR A 138      78.860  78.820 100.395  1.00  0.00            
ATOM   1317  CA  THR A 138      80.260  80.310 100.115  1.00  0.00            
ATOM   1318  CB  THR A 138      79.500  80.980 101.265  1.00  0.00            
ATOM   1319  OG1 THR A 138      79.260  80.010 102.295  1.00  0.00            
ATOM   1320  HG1 THR A 138      78.860  80.550 103.035  1.00  0.00            
ATOM   1321  CG2 THR A 138      78.180  81.490 100.695  1.00  0.00            
ATOM   1322  C   THR A 138      81.710  80.040 100.515  1.00  0.00            
ATOM   1323  O   THR A 138      82.120  78.920 100.795  1.00  0.00            
ATOM   1324  N   VAL A 139      82.580  81.000 100.175  1.00  0.00            
ATOM   1325  H   VAL A 139      82.270  81.750  99.595  1.00  0.00            
ATOM   1326  CA  VAL A 139      83.990  81.120 100.555  1.00  0.00            
ATOM   1327  CB  VAL A 139      85.040  80.890  99.465  1.00  0.00            
ATOM   1328  CG1 VAL A 139      85.280  79.390  99.325  1.00  0.00            
ATOM   1329  CG2 VAL A 139      84.710  81.360  98.045  1.00  0.00            
ATOM   1330  C   VAL A 139      84.220  82.530 101.105  1.00  0.00            
ATOM   1331  O   VAL A 139      83.630  83.500 100.635  1.00  0.00            
ATOM   1332  N   PRO A 140      85.020  82.720 102.155  1.00  0.00            
ATOM   1333  CA  PRO A 140      85.600  84.010 102.535  1.00  0.00            
ATOM   1334  CB  PRO A 140      86.410  83.690 103.785  1.00  0.00            
ATOM   1335  CG  PRO A 140      85.740  82.480 104.435  1.00  0.00            
ATOM   1336  CD  PRO A 140      85.030  81.770 103.275  1.00  0.00            
ATOM   1337  C   PRO A 140      86.570  84.380 101.405  1.00  0.00            
ATOM   1338  O   PRO A 140      87.420  83.560 101.075  1.00  0.00            
ATOM   1339  N   ALA A 141      86.710  85.700 101.365  1.00  0.00            
ATOM   1340  H   ALA A 141      86.290  86.320 102.025  1.00  0.00            
ATOM   1341  CA  ALA A 141      87.360  86.420 100.255  1.00  0.00            
ATOM   1342  CB  ALA A 141      87.260  87.930 100.515  1.00  0.00            
ATOM   1343  C   ALA A 141      88.830  86.090 100.035  1.00  0.00            
ATOM   1344  O   ALA A 141      89.230  85.940  98.885  1.00  0.00            
ATOM   1345  N   TYR A 142      89.600  85.880 101.095  1.00  0.00            
ATOM   1346  H   TYR A 142      89.240  85.820 102.025  1.00  0.00            
ATOM   1347  CA  TYR A 142      91.050  85.600 101.095  1.00  0.00            
ATOM   1348  CB  TYR A 142      91.710  86.240 102.315  1.00  0.00            
ATOM   1349  CG  TYR A 142      91.170  85.710 103.645  1.00  0.00            
ATOM   1350  CD1 TYR A 142      91.600  84.500 104.175  1.00  0.00            
ATOM   1351  HD1 TYR A 142      92.660  84.310 103.995  1.00  0.00            
ATOM   1352  CD2 TYR A 142      89.980  86.260 104.125  1.00  0.00            
ATOM   1353  HD2 TYR A 142      89.610  87.210 103.745  1.00  0.00            
ATOM   1354  CE1 TYR A 142      90.880  83.860 105.165  1.00  0.00            
ATOM   1355  HE1 TYR A 142      91.080  82.820 105.445  1.00  0.00            
ATOM   1356  CE2 TYR A 142      89.230  85.610 105.095  1.00  0.00            
ATOM   1357  HE2 TYR A 142      88.200  85.950 105.215  1.00  0.00            
ATOM   1358  CZ  TYR A 142      89.690  84.410 105.625  1.00  0.00            
ATOM   1359  OH  TYR A 142      89.060  83.890 106.715  1.00  0.00            
ATOM   1360  HH  TYR A 142      88.200  84.390 106.785  1.00  0.00            
ATOM   1361  C   TYR A 142      91.460  84.140 100.885  1.00  0.00            
ATOM   1362  O   TYR A 142      92.660  83.870 100.955  1.00  0.00            
ATOM   1363  N   PHE A 143      90.480  83.280 100.605  1.00  0.00            
ATOM   1364  H   PHE A 143      89.510  83.530 100.595  1.00  0.00            
ATOM   1365  CA  PHE A 143      90.770  81.880 100.285  1.00  0.00            
ATOM   1366  CB  PHE A 143      89.470  81.080 100.275  1.00  0.00            
ATOM   1367  CG  PHE A 143      88.910  80.790 101.675  1.00  0.00            
ATOM   1368  CD1 PHE A 143      89.040  81.600 102.795  1.00  0.00            
ATOM   1369  HD1 PHE A 143      89.400  82.620 102.695  1.00  0.00            
ATOM   1370  CD2 PHE A 143      88.420  79.500 101.785  1.00  0.00            
ATOM   1371  HD2 PHE A 143      88.540  78.760 100.995  1.00  0.00            
ATOM   1372  CE1 PHE A 143      88.850  81.000 104.035  1.00  0.00            
ATOM   1373  HE1 PHE A 143      88.910  81.540 104.985  1.00  0.00            
ATOM   1374  CE2 PHE A 143      88.160  78.950 103.045  1.00  0.00            
ATOM   1375  HE2 PHE A 143      87.930  77.880 103.045  1.00  0.00            
ATOM   1376  CZ  PHE A 143      88.400  79.700 104.185  1.00  0.00            
ATOM   1377  HZ  PHE A 143      88.420  79.240 105.175  1.00  0.00            
ATOM   1378  C   PHE A 143      91.680  81.640  99.085  1.00  0.00            
ATOM   1379  O   PHE A 143      91.410  82.240  98.045  1.00  0.00            
ATOM   1380  N   ASN A 144      92.550  80.630  99.145  1.00  0.00            
ATOM   1381  H   ASN A 144      92.730  80.160 100.015  1.00  0.00            
ATOM   1382  CA  ASN A 144      93.440  80.150  98.085  1.00  0.00            
ATOM   1383  CB  ASN A 144      94.820  79.780  98.655  1.00  0.00            
ATOM   1384  CG  ASN A 144      94.930  78.630  99.665  1.00  0.00            
ATOM   1385  OD1 ASN A 144      94.200  77.650  99.555  1.00  0.00            
ATOM   1386  ND2 ASN A 144      95.650  78.820 100.755  1.00  0.00            
ATOM   1387 1HD2 ASN A 144      96.050  79.700 101.025  1.00  0.00            
ATOM   1388 2HD2 ASN A 144      95.930  78.030 101.295  1.00  0.00            
ATOM   1389  C   ASN A 144      92.820  78.890  97.475  1.00  0.00            
ATOM   1390  O   ASN A 144      91.950  78.350  98.165  1.00  0.00            
ATOM   1391  N   ASP A 145      93.210  78.460  96.285  1.00  0.00            
ATOM   1392  H   ASP A 145      93.770  79.050  95.705  1.00  0.00            
ATOM   1393  CA  ASP A 145      92.530  77.350  95.605  1.00  0.00            
ATOM   1394  CB  ASP A 145      93.170  77.060  94.245  1.00  0.00            
ATOM   1395  CG  ASP A 145      92.810  78.070  93.145  1.00  0.00            
ATOM   1396  OD1 ASP A 145      91.950  77.770  92.295  1.00  0.00            
ATOM   1397  OD2 ASP A 145      93.450  79.140  93.095  1.00  0.00            
ATOM   1398  C   ASP A 145      92.340  76.080  96.435  1.00  0.00            
ATOM   1399  O   ASP A 145      91.180  75.660  96.475  1.00  0.00            
ATOM   1400  N   ALA A 146      93.430  75.570  96.995  1.00  0.00            
ATOM   1401  H   ALA A 146      94.310  75.980  96.735  1.00  0.00            
ATOM   1402  CA  ALA A 146      93.380  74.460  97.965  1.00  0.00            
ATOM   1403  CB  ALA A 146      94.710  74.490  98.715  1.00  0.00            
ATOM   1404  C   ALA A 146      92.150  74.500  98.885  1.00  0.00            
ATOM   1405  O   ALA A 146      91.360  73.560  98.825  1.00  0.00            
ATOM   1406  N   GLN A 147      91.780  75.610  99.515  1.00  0.00            
ATOM   1407  H   GLN A 147      92.380  76.410  99.445  1.00  0.00            
ATOM   1408  CA  GLN A 147      90.680  75.700 100.485  1.00  0.00            
ATOM   1409  CB  GLN A 147      90.790  77.030 101.235  1.00  0.00            
ATOM   1410  CG  GLN A 147      92.030  77.170 102.125  1.00  0.00            
ATOM   1411  CD  GLN A 147      92.270  78.590 102.615  1.00  0.00            
ATOM   1412  OE1 GLN A 147      91.500  79.520 102.405  1.00  0.00            
ATOM   1413  NE2 GLN A 147      93.540  78.920 102.845  1.00  0.00            
ATOM   1414 1HE2 GLN A 147      94.280  78.230 102.885  1.00  0.00            
ATOM   1415 2HE2 GLN A 147      93.830  79.870 102.935  1.00  0.00            
ATOM   1416  C   GLN A 147      89.310  75.680  99.805  1.00  0.00            
ATOM   1417  O   GLN A 147      88.440  74.880 100.145  1.00  0.00            
ATOM   1418  N   ARG A 148      89.240  76.330  98.645  1.00  0.00            
ATOM   1419  H   ARG A 148      90.050  76.800  98.315  1.00  0.00            
ATOM   1420  CA  ARG A 148      88.060  76.460  97.775  1.00  0.00            
ATOM   1421  CB  ARG A 148      88.340  77.450  96.645  1.00  0.00            
ATOM   1422  CG  ARG A 148      88.530  78.900  97.085  1.00  0.00            
ATOM   1423  CD  ARG A 148      89.250  79.720  96.015  1.00  0.00            
ATOM   1424  NE  ARG A 148      88.320  80.000  94.915  1.00  0.00            
ATOM   1425  HE  ARG A 148      88.440  79.440  94.095  1.00  0.00            
ATOM   1426  CZ  ARG A 148      87.400  80.970  94.795  1.00  0.00            
ATOM   1427  NH1 ARG A 148      87.280  81.940  95.715  1.00  0.00            
ATOM   1428 1HH1 ARG A 148      87.860  82.040  96.525  1.00  0.00            
ATOM   1429 2HH1 ARG A 148      86.730  82.760  95.565  1.00  0.00            
ATOM   1430  NH2 ARG A 148      86.480  80.920  93.825  1.00  0.00            
ATOM   1431 1HH2 ARG A 148      86.610  80.460  92.955  1.00  0.00            
ATOM   1432 2HH2 ARG A 148      85.660  81.460  94.025  1.00  0.00            
ATOM   1433  C   ARG A 148      87.720  75.120  97.135  1.00  0.00            
ATOM   1434  O   ARG A 148      86.550  74.720  97.125  1.00  0.00            
ATOM   1435  N   GLN A 149      88.710  74.460  96.545  1.00  0.00            
ATOM   1436  H   GLN A 149      89.620  74.850  96.375  1.00  0.00            
ATOM   1437  CA  GLN A 149      88.600  73.110  95.975  1.00  0.00            
ATOM   1438  CB  GLN A 149      89.900  72.660  95.305  1.00  0.00            
ATOM   1439  CG  GLN A 149      89.710  71.400  94.455  1.00  0.00            
ATOM   1440  CD  GLN A 149      88.670  71.560  93.335  1.00  0.00            
ATOM   1441  OE1 GLN A 149      88.690  72.460  92.505  1.00  0.00            
ATOM   1442  NE2 GLN A 149      87.720  70.630  93.325  1.00  0.00            
ATOM   1443 1HE2 GLN A 149      87.680  69.870  93.975  1.00  0.00            
ATOM   1444 2HE2 GLN A 149      87.230  70.500  92.465  1.00  0.00            
ATOM   1445  C   GLN A 149      88.270  72.070  97.045  1.00  0.00            
ATOM   1446  O   GLN A 149      87.560  71.140  96.665  1.00  0.00            
ATOM   1447  N   ALA A 150      88.680  72.290  98.295  1.00  0.00            
ATOM   1448  H   ALA A 150      89.330  73.030  98.445  1.00  0.00            
ATOM   1449  CA  ALA A 150      88.460  71.360  99.405  1.00  0.00            
ATOM   1450  CB  ALA A 150      89.300  71.710 100.635  1.00  0.00            
ATOM   1451  C   ALA A 150      86.970  71.450  99.775  1.00  0.00            
ATOM   1452  O   ALA A 150      86.330  70.400  99.715  1.00  0.00            
ATOM   1453  N   THR A 151      86.390  72.640  99.795  1.00  0.00            
ATOM   1454  H   THR A 151      86.880  73.490  99.975  1.00  0.00            
ATOM   1455  CA  THR A 151      84.940  72.850  99.765  1.00  0.00            
ATOM   1456  CB  THR A 151      84.520  74.320  99.885  1.00  0.00            
ATOM   1457  OG1 THR A 151      85.300  74.840 100.965  1.00  0.00            
ATOM   1458  HG1 THR A 151      84.950  75.760 101.125  1.00  0.00            
ATOM   1459  CG2 THR A 151      83.030  74.400 100.205  1.00  0.00            
ATOM   1460  C   THR A 151      84.220  72.260  98.545  1.00  0.00            
ATOM   1461  O   THR A 151      83.150  71.660  98.655  1.00  0.00            
ATOM   1462  N   LYS A 152      84.810  72.420  97.365  1.00  0.00            
ATOM   1463  H   LYS A 152      85.470  73.130  97.105  1.00  0.00            
ATOM   1464  CA  LYS A 152      84.220  71.750  96.195  1.00  0.00            
ATOM   1465  CB  LYS A 152      84.960  71.980  94.875  1.00  0.00            
ATOM   1466  CG  LYS A 152      84.630  73.350  94.265  1.00  0.00            
ATOM   1467  CD  LYS A 152      85.380  73.530  92.945  1.00  0.00            
ATOM   1468  CE  LYS A 152      84.770  72.700  91.815  1.00  0.00            
ATOM   1469  NZ  LYS A 152      85.380  73.190  90.565  1.00  0.00            
ATOM   1470  HZ1 LYS A 152      85.270  72.520  89.835  1.00  0.00            
ATOM   1471  HZ2 LYS A 152      84.910  73.980  90.175  1.00  0.00            
ATOM   1472  HZ3 LYS A 152      86.330  73.490  90.695  1.00  0.00            
ATOM   1473  C   LYS A 152      84.180  70.230  96.285  1.00  0.00            
ATOM   1474  O   LYS A 152      83.180  69.600  95.955  1.00  0.00            
ATOM   1475  N   ASP A 153      85.290  69.570  96.615  1.00  0.00            
ATOM   1476  H   ASP A 153      86.160  70.050  96.545  1.00  0.00            
ATOM   1477  CA  ASP A 153      85.530  68.150  96.915  1.00  0.00            
ATOM   1478  CB  ASP A 153      87.010  67.970  97.215  1.00  0.00            
ATOM   1479  CG  ASP A 153      87.740  67.550  95.935  1.00  0.00            
ATOM   1480  OD1 ASP A 153      87.830  68.360  94.985  1.00  0.00            
ATOM   1481  OD2 ASP A 153      87.890  66.340  95.685  1.00  0.00            
ATOM   1482  C   ASP A 153      84.550  67.710  98.015  1.00  0.00            
ATOM   1483  O   ASP A 153      83.870  66.710  97.765  1.00  0.00            
ATOM   1484  N   ALA A 154      84.330  68.600  98.975  1.00  0.00            
ATOM   1485  H   ALA A 154      85.010  69.310  99.165  1.00  0.00            
ATOM   1486  CA  ALA A 154      83.450  68.230 100.085  1.00  0.00            
ATOM   1487  CB  ALA A 154      83.570  69.270 101.195  1.00  0.00            
ATOM   1488  C   ALA A 154      82.010  68.120  99.575  1.00  0.00            
ATOM   1489  O   ALA A 154      81.340  67.150  99.905  1.00  0.00            
ATOM   1490  N   GLY A 155      81.570  69.070  98.755  1.00  0.00            
ATOM   1491  H   GLY A 155      82.100  69.910  98.635  1.00  0.00            
ATOM   1492  CA  GLY A 155      80.370  69.040  97.905  1.00  0.00            
ATOM   1493  C   GLY A 155      80.100  67.720  97.175  1.00  0.00            
ATOM   1494  O   GLY A 155      79.010  67.160  97.235  1.00  0.00            
ATOM   1495  N   ARG A 156      81.140  67.390  96.425  1.00  0.00            
ATOM   1496  H   ARG A 156      81.930  68.010  96.445  1.00  0.00            
ATOM   1497  CA  ARG A 156      81.180  66.160  95.615  1.00  0.00            
ATOM   1498  CB  ARG A 156      82.580  66.130  94.995  1.00  0.00            
ATOM   1499  CG  ARG A 156      82.760  65.010  93.965  1.00  0.00            
ATOM   1500  CD  ARG A 156      81.890  65.120  92.715  1.00  0.00            
ATOM   1501  NE  ARG A 156      82.230  64.070  91.735  1.00  0.00            
ATOM   1502  HE  ARG A 156      83.100  63.580  91.855  1.00  0.00            
ATOM   1503  CZ  ARG A 156      81.690  63.820  90.535  1.00  0.00            
ATOM   1504  NH1 ARG A 156      80.660  64.540  90.075  1.00  0.00            
ATOM   1505 1HH1 ARG A 156      80.190  65.230  90.615  1.00  0.00            
ATOM   1506 2HH1 ARG A 156      80.310  64.260  89.175  1.00  0.00            
ATOM   1507  NH2 ARG A 156      82.400  63.060  89.705  1.00  0.00            
ATOM   1508 1HH2 ARG A 156      83.280  62.640  89.945  1.00  0.00            
ATOM   1509 2HH2 ARG A 156      82.080  62.930  88.765  1.00  0.00            
ATOM   1510  C   ARG A 156      81.100  64.930  96.515  1.00  0.00            
ATOM   1511  O   ARG A 156      80.340  64.040  96.155  1.00  0.00            
ATOM   1512  N   ILE A 157      81.620  64.860  97.745  1.00  0.00            
ATOM   1513  H   ILE A 157      82.420  65.440  97.945  1.00  0.00            
ATOM   1514  CA  ILE A 157      81.340  63.730  98.625  1.00  0.00            
ATOM   1515  CB  ILE A 157      82.230  63.570  99.855  1.00  0.00            
ATOM   1516  CG1 ILE A 157      83.720  63.610  99.505  1.00  0.00            
ATOM   1517  CG2 ILE A 157      81.880  62.270 100.575  1.00  0.00            
ATOM   1518  CD  ILE A 157      84.760  64.230 100.445  1.00  0.00            
ATOM   1519  C   ILE A 157      79.850  63.870  98.965  1.00  0.00            
ATOM   1520  O   ILE A 157      79.120  62.880  99.035  1.00  0.00            
ATOM   1521  N   ALA A 158      79.350  65.050  99.305  1.00  0.00            
ATOM   1522  H   ALA A 158      79.890  65.870  99.515  1.00  0.00            
ATOM   1523  CA  ALA A 158      77.940  65.370  99.595  1.00  0.00            
ATOM   1524  CB  ALA A 158      77.900  66.830 100.065  1.00  0.00            
ATOM   1525  C   ALA A 158      76.860  65.050  98.565  1.00  0.00            
ATOM   1526  O   ALA A 158      75.800  64.910  99.165  1.00  0.00            
ATOM   1527  N   GLY A 159      77.290  64.540  97.415  1.00  0.00            
ATOM   1528  H   GLY A 159      78.080  63.940  97.425  1.00  0.00            
ATOM   1529  CA  GLY A 159      76.430  64.310  96.245  1.00  0.00            
ATOM   1530  C   GLY A 159      76.240  65.430  95.225  1.00  0.00            
ATOM   1531  O   GLY A 159      75.260  65.540  94.495  1.00  0.00            
ATOM   1532  N   LEU A 160      77.020  66.470  95.495  1.00  0.00            
ATOM   1533  H   LEU A 160      77.700  66.560  96.225  1.00  0.00            
ATOM   1534  CA  LEU A 160      76.790  67.780  94.865  1.00  0.00            
ATOM   1535  CB  LEU A 160      76.430  68.940  95.795  1.00  0.00            
ATOM   1536  CG  LEU A 160      75.110  68.600  96.485  1.00  0.00            
ATOM   1537  CD1 LEU A 160      75.140  69.440  97.755  1.00  0.00            
ATOM   1538  CD2 LEU A 160      73.890  69.000  95.645  1.00  0.00            
ATOM   1539  C   LEU A 160      77.890  68.220  93.895  1.00  0.00            
ATOM   1540  O   LEU A 160      79.010  67.710  93.895  1.00  0.00            
ATOM   1541  N   GLU A 161      77.340  68.770  92.815  1.00  0.00            
ATOM   1542  H   GLU A 161      76.380  68.770  92.535  1.00  0.00            
ATOM   1543  CA  GLU A 161      78.130  69.430  91.755  1.00  0.00            
ATOM   1544  CB  GLU A 161      77.380  69.160  90.455  1.00  0.00            
ATOM   1545  CG  GLU A 161      78.360  68.250  89.695  1.00  0.00            
ATOM   1546  CD  GLU A 161      78.730  68.840  88.335  1.00  0.00            
ATOM   1547  OE1 GLU A 161      79.520  69.800  88.245  1.00  0.00            
ATOM   1548  OE2 GLU A 161      78.280  68.210  87.355  1.00  0.00            
ATOM   1549  C   GLU A 161      78.350  70.920  92.055  1.00  0.00            
ATOM   1550  O   GLU A 161      77.400  71.690  91.925  1.00  0.00            
ATOM   1551  N   VAL A 162      79.430  71.170  92.785  1.00  0.00            
ATOM   1552  H   VAL A 162      80.180  70.520  92.715  1.00  0.00            
ATOM   1553  CA  VAL A 162      79.700  72.510  93.325  1.00  0.00            
ATOM   1554  CB  VAL A 162      80.660  72.460  94.525  1.00  0.00            
ATOM   1555  CG1 VAL A 162      80.800  73.870  95.105  1.00  0.00            
ATOM   1556  CG2 VAL A 162      80.170  71.530  95.635  1.00  0.00            
ATOM   1557  C   VAL A 162      80.130  73.470  92.225  1.00  0.00            
ATOM   1558  O   VAL A 162      81.280  73.660  91.815  1.00  0.00            
ATOM   1559  N   LYS A 163      79.020  73.840  91.595  1.00  0.00            
ATOM   1560  H   LYS A 163      78.150  73.670  92.065  1.00  0.00            
ATOM   1561  CA  LYS A 163      79.030  74.540  90.295  1.00  0.00            
ATOM   1562  CB  LYS A 163      77.630  74.780  89.735  1.00  0.00            
ATOM   1563  CG  LYS A 163      76.950  73.470  89.335  1.00  0.00            
ATOM   1564  CD  LYS A 163      77.490  72.850  88.035  1.00  0.00            
ATOM   1565  CE  LYS A 163      76.560  71.660  87.805  1.00  0.00            
ATOM   1566  NZ  LYS A 163      76.940  70.910  86.595  1.00  0.00            
ATOM   1567  HZ1 LYS A 163      77.520  70.100  86.685  1.00  0.00            
ATOM   1568  HZ2 LYS A 163      76.130  70.650  86.075  1.00  0.00            
ATOM   1569  HZ3 LYS A 163      77.440  71.600  86.065  1.00  0.00            
ATOM   1570  C   LYS A 163      79.890  75.810  90.235  1.00  0.00            
ATOM   1571  O   LYS A 163      80.900  75.870  89.545  1.00  0.00            
ATOM   1572  N   ARG A 164      79.630  76.650  91.235  1.00  0.00            
ATOM   1573  H   ARG A 164      78.880  76.610  91.895  1.00  0.00            
ATOM   1574  CA  ARG A 164      80.340  77.920  91.405  1.00  0.00            
ATOM   1575  CB  ARG A 164      79.570  79.020  90.665  1.00  0.00            
ATOM   1576  CG  ARG A 164      80.290  80.360  90.805  1.00  0.00            
ATOM   1577  CD  ARG A 164      79.850  81.380  89.745  1.00  0.00            
ATOM   1578  NE  ARG A 164      80.070  80.870  88.385  1.00  0.00            
ATOM   1579  HE  ARG A 164      80.670  80.070  88.385  1.00  0.00            
ATOM   1580  CZ  ARG A 164      79.280  81.200  87.355  1.00  0.00            
ATOM   1581  NH1 ARG A 164      78.080  81.780  87.395  1.00  0.00            
ATOM   1582 1HH1 ARG A 164      77.590  81.990  88.245  1.00  0.00            
ATOM   1583 2HH1 ARG A 164      77.850  82.340  86.595  1.00  0.00            
ATOM   1584  NH2 ARG A 164      79.790  80.930  86.145  1.00  0.00            
ATOM   1585 1HH2 ARG A 164      80.720  80.580  86.085  1.00  0.00            
ATOM   1586 2HH2 ARG A 164      79.360  81.080  85.245  1.00  0.00            
ATOM   1587  C   ARG A 164      80.550  78.140  92.905  1.00  0.00            
ATOM   1588  O   ARG A 164      79.770  77.580  93.675  1.00  0.00            
ATOM   1589  N   ILE A 165      81.690  78.700  93.295  1.00  0.00            
ATOM   1590  H   ILE A 165      82.410  79.040  92.695  1.00  0.00            
ATOM   1591  CA  ILE A 165      82.110  78.910  94.685  1.00  0.00            
ATOM   1592  CB  ILE A 165      83.240  77.920  94.975  1.00  0.00            
ATOM   1593  CG1 ILE A 165      83.320  77.900  96.505  1.00  0.00            
ATOM   1594  CG2 ILE A 165      84.660  78.210  94.485  1.00  0.00            
ATOM   1595  CD  ILE A 165      83.010  76.480  96.965  1.00  0.00            
ATOM   1596  C   ILE A 165      82.360  80.420  94.735  1.00  0.00            
ATOM   1597  O   ILE A 165      83.460  80.840  94.375  1.00  0.00            
ATOM   1598  N   ILE A 166      81.490  81.110  95.465  1.00  0.00            
ATOM   1599  H   ILE A 166      80.840  80.570  96.005  1.00  0.00            
ATOM   1600  CA  ILE A 166      81.430  82.570  95.575  1.00  0.00            
ATOM   1601  CB  ILE A 166      80.110  83.190  95.115  1.00  0.00            
ATOM   1602  CG1 ILE A 166      78.930  82.410  95.715  1.00  0.00            
ATOM   1603  CG2 ILE A 166      79.870  83.060  93.615  1.00  0.00            
ATOM   1604  CD  ILE A 166      77.680  83.210  96.075  1.00  0.00            
ATOM   1605  C   ILE A 166      81.690  83.110  96.985  1.00  0.00            
ATOM   1606  O   ILE A 166      81.170  82.570  97.965  1.00  0.00            
ATOM   1607  N   ASN A 167      82.310  84.280  96.965  1.00  0.00            
ATOM   1608  H   ASN A 167      82.680  84.580  96.085  1.00  0.00            
ATOM   1609  CA  ASN A 167      82.810  84.920  98.195  1.00  0.00            
ATOM   1610  CB  ASN A 167      83.870  85.990  97.935  1.00  0.00            
ATOM   1611  CG  ASN A 167      85.100  85.580  97.115  1.00  0.00            
ATOM   1612  OD1 ASN A 167      85.740  84.540  97.245  1.00  0.00            
ATOM   1613  ND2 ASN A 167      85.320  86.260  95.995  1.00  0.00            
ATOM   1614 1HD2 ASN A 167      84.800  87.030  95.645  1.00  0.00            
ATOM   1615 2HD2 ASN A 167      86.160  86.120  95.475  1.00  0.00            
ATOM   1616  C   ASN A 167      81.710  85.600  99.005  1.00  0.00            
ATOM   1617  O   ASN A 167      80.800  86.160  98.395  1.00  0.00            
ATOM   1618  N   GLU A 168      81.780  85.400 100.315  1.00  0.00            
ATOM   1619  H   GLU A 168      82.370  84.630 100.575  1.00  0.00            
ATOM   1620  CA  GLU A 168      80.860  86.020 101.285  1.00  0.00            
ATOM   1621  CB  GLU A 168      81.370  85.660 102.685  1.00  0.00            
ATOM   1622  CG  GLU A 168      81.210  84.190 103.075  1.00  0.00            
ATOM   1623  CD  GLU A 168      81.680  84.150 104.525  1.00  0.00            
ATOM   1624  OE1 GLU A 168      81.010  84.400 105.555  1.00  0.00            
ATOM   1625  OE2 GLU A 168      82.770  83.570 104.725  1.00  0.00            
ATOM   1626  C   GLU A 168      80.460  87.490 101.155  1.00  0.00            
ATOM   1627  O   GLU A 168      79.270  87.790 101.085  1.00  0.00            
ATOM   1628  N   PRO A 169      81.410  88.340 100.795  1.00  0.00            
ATOM   1629  CA  PRO A 169      81.130  89.740 100.415  1.00  0.00            
ATOM   1630  CB  PRO A 169      82.390  90.540 100.105  1.00  0.00            
ATOM   1631  CG  PRO A 169      83.400  89.700 100.885  1.00  0.00            
ATOM   1632  CD  PRO A 169      82.880  88.270 100.855  1.00  0.00            
ATOM   1633  C   PRO A 169      80.270  89.910  99.165  1.00  0.00            
ATOM   1634  O   PRO A 169      79.350  90.730  99.195  1.00  0.00            
ATOM   1635  N   THR A 170      80.700  89.140  98.165  1.00  0.00            
ATOM   1636  H   THR A 170      81.480  88.520  98.175  1.00  0.00            
ATOM   1637  CA  THR A 170      80.020  89.130  96.865  1.00  0.00            
ATOM   1638  CB  THR A 170      80.740  88.150  95.935  1.00  0.00            
ATOM   1639  OG1 THR A 170      82.130  88.490  95.895  1.00  0.00            
ATOM   1640  HG1 THR A 170      82.490  88.110  95.045  1.00  0.00            
ATOM   1641  CG2 THR A 170      80.180  88.130  94.505  1.00  0.00            
ATOM   1642  C   THR A 170      78.590  88.610  97.045  1.00  0.00            
ATOM   1643  O   THR A 170      77.710  89.470  96.945  1.00  0.00            
ATOM   1644  N   ALA A 171      78.480  87.580  97.885  1.00  0.00            
ATOM   1645  H   ALA A 171      79.290  87.050  98.095  1.00  0.00            
ATOM   1646  CA  ALA A 171      77.220  87.050  98.425  1.00  0.00            
ATOM   1647  CB  ALA A 171      77.250  85.810  99.315  1.00  0.00            
ATOM   1648  C   ALA A 171      76.330  88.100  99.105  1.00  0.00            
ATOM   1649  O   ALA A 171      75.300  88.420  98.525  1.00  0.00            
ATOM   1650  N   ALA A 172      76.990  88.850  99.985  1.00  0.00            
ATOM   1651  H   ALA A 172      77.930  88.720 100.295  1.00  0.00            
ATOM   1652  CA  ALA A 172      76.270  89.930 100.665  1.00  0.00            
ATOM   1653  CB  ALA A 172      77.190  90.530 101.725  1.00  0.00            
ATOM   1654  C   ALA A 172      75.760  91.040  99.745  1.00  0.00            
ATOM   1655  O   ALA A 172      74.560  91.330  99.725  1.00  0.00            
ATOM   1656  N   ALA A 173      76.570  91.620  98.865  1.00  0.00            
ATOM   1657  H   ALA A 173      77.540  91.380  98.845  1.00  0.00            
ATOM   1658  CA  ALA A 173      76.190  92.610  97.845  1.00  0.00            
ATOM   1659  CB  ALA A 173      77.400  92.910  96.955  1.00  0.00            
ATOM   1660  C   ALA A 173      74.960  92.150  97.055  1.00  0.00            
ATOM   1661  O   ALA A 173      74.030  92.950  96.965  1.00  0.00            
ATOM   1662  N   LEU A 174      75.010  90.900  96.595  1.00  0.00            
ATOM   1663  H   LEU A 174      75.830  90.330  96.665  1.00  0.00            
ATOM   1664  CA  LEU A 174      74.000  90.130  95.855  1.00  0.00            
ATOM   1665  CB  LEU A 174      74.540  88.720  95.625  1.00  0.00            
ATOM   1666  CG  LEU A 174      75.710  88.700  94.635  1.00  0.00            
ATOM   1667  CD1 LEU A 174      76.290  87.290  94.555  1.00  0.00            
ATOM   1668  CD2 LEU A 174      75.330  89.180  93.235  1.00  0.00            
ATOM   1669  C   LEU A 174      72.680  89.990  96.605  1.00  0.00            
ATOM   1670  O   LEU A 174      71.670  90.550  96.185  1.00  0.00            
ATOM   1671  N   ALA A 175      72.840  89.600  97.875  1.00  0.00            
ATOM   1672  H   ALA A 175      73.710  89.240  98.225  1.00  0.00            
ATOM   1673  CA  ALA A 175      71.700  89.610  98.805  1.00  0.00            
ATOM   1674  CB  ALA A 175      72.000  88.830 100.085  1.00  0.00            
ATOM   1675  C   ALA A 175      71.130  90.990  99.155  1.00  0.00            
ATOM   1676  O   ALA A 175      69.940  91.010  99.435  1.00  0.00            
ATOM   1677  N   TYR A 176      71.890  92.080  99.255  1.00  0.00            
ATOM   1678  H   TYR A 176      72.820  91.930  99.585  1.00  0.00            
ATOM   1679  CA  TYR A 176      71.400  93.450  99.455  1.00  0.00            
ATOM   1680  CB  TYR A 176      72.420  94.130 100.365  1.00  0.00            
ATOM   1681  CG  TYR A 176      72.280  93.680 101.815  1.00  0.00            
ATOM   1682  CD1 TYR A 176      71.350  94.340 102.605  1.00  0.00            
ATOM   1683  HD1 TYR A 176      70.690  95.070 102.145  1.00  0.00            
ATOM   1684  CD2 TYR A 176      73.090  92.720 102.425  1.00  0.00            
ATOM   1685  HD2 TYR A 176      73.680  92.040 101.805  1.00  0.00            
ATOM   1686  CE1 TYR A 176      71.220  94.050 103.955  1.00  0.00            
ATOM   1687  HE1 TYR A 176      70.680  94.670 104.675  1.00  0.00            
ATOM   1688  CE2 TYR A 176      72.960  92.410 103.775  1.00  0.00            
ATOM   1689  HE2 TYR A 176      73.490  91.540 104.165  1.00  0.00            
ATOM   1690  CZ  TYR A 176      72.010  93.070 104.545  1.00  0.00            
ATOM   1691  OH  TYR A 176      71.890  92.800 105.875  1.00  0.00            
ATOM   1692  HH  TYR A 176      72.800  92.530 106.195  1.00  0.00            
ATOM   1693  C   TYR A 176      71.120  94.220  98.165  1.00  0.00            
ATOM   1694  O   TYR A 176      71.300  95.440  98.065  1.00  0.00            
ATOM   1695  N   GLY A 177      70.780  93.440  97.145  1.00  0.00            
ATOM   1696  H   GLY A 177      70.990  92.460  97.185  1.00  0.00            
ATOM   1697  CA  GLY A 177      70.310  93.830  95.815  1.00  0.00            
ATOM   1698  C   GLY A 177      71.250  94.790  95.065  1.00  0.00            
ATOM   1699  O   GLY A 177      70.810  95.650  94.305  1.00  0.00            
ATOM   1700  N   LEU A 178      72.550  94.520  95.145  1.00  0.00            
ATOM   1701  H   LEU A 178      72.850  93.880  95.855  1.00  0.00            
ATOM   1702  CA  LEU A 178      73.560  95.320  94.445  1.00  0.00            
ATOM   1703  CB  LEU A 178      74.490  95.690  95.605  1.00  0.00            
ATOM   1704  CG  LEU A 178      73.840  96.540  96.695  1.00  0.00            
ATOM   1705  CD1 LEU A 178      74.640  96.700  97.995  1.00  0.00            
ATOM   1706  CD2 LEU A 178      73.500  97.910  96.105  1.00  0.00            
ATOM   1707  C   LEU A 178      74.220  94.600  93.255  1.00  0.00            
ATOM   1708  O   LEU A 178      75.180  95.080  92.665  1.00  0.00            
ATOM   1709  N   ASP A 179      73.320  93.830  92.655  1.00  0.00            
ATOM   1710  H   ASP A 179      72.350  94.060  92.795  1.00  0.00            
ATOM   1711  CA  ASP A 179      73.580  93.040  91.435  1.00  0.00            
ATOM   1712  CB  ASP A 179      72.510  91.950  91.435  1.00  0.00            
ATOM   1713  CG  ASP A 179      72.500  90.790  90.445  1.00  0.00            
ATOM   1714  OD1 ASP A 179      71.810  89.760  90.645  1.00  0.00            
ATOM   1715  OD2 ASP A 179      73.070  90.930  89.345  1.00  0.00            
ATOM   1716  C   ASP A 179      73.690  93.880  90.165  1.00  0.00            
ATOM   1717  O   ASP A 179      74.760  93.870  89.555  1.00  0.00            
ATOM   1718  N   LYS A 180      72.850  94.900  90.045  1.00  0.00            
ATOM   1719  H   LYS A 180      72.040  94.920  90.635  1.00  0.00            
ATOM   1720  CA  LYS A 180      72.700  95.750  88.845  1.00  0.00            
ATOM   1721  CB  LYS A 180      71.980  94.960  87.745  1.00  0.00            
ATOM   1722  CG  LYS A 180      70.520  94.660  88.095  1.00  0.00            
ATOM   1723  CD  LYS A 180      69.760  94.010  86.945  1.00  0.00            
ATOM   1724  CE  LYS A 180      68.380  93.490  87.345  1.00  0.00            
ATOM   1725  NZ  LYS A 180      67.420  94.610  87.385  1.00  0.00            
ATOM   1726  HZ1 LYS A 180      67.640  95.180  88.185  1.00  0.00            
ATOM   1727  HZ2 LYS A 180      67.340  95.150  86.555  1.00  0.00            
ATOM   1728  HZ3 LYS A 180      66.520  94.280  87.645  1.00  0.00            
ATOM   1729  C   LYS A 180      71.950  97.020  89.245  1.00  0.00            
ATOM   1730  O   LYS A 180      71.240  97.080  90.245  1.00  0.00            
ATOM   1731  N   GLY A 181      72.290  98.050  88.485  1.00  0.00            
ATOM   1732  H   GLY A 181      72.950  97.980  87.735  1.00  0.00            
ATOM   1733  CA  GLY A 181      71.510  99.300  88.565  1.00  0.00            
ATOM   1734  C   GLY A 181      72.400 100.550  88.655  1.00  0.00            
ATOM   1735  O   GLY A 181      71.830 101.580  89.025  1.00  0.00            
ATOM   1736  N   THR A 182      73.680 100.430  88.315  1.00  0.00            
ATOM   1737  H   THR A 182      73.940  99.560  87.885  1.00  0.00            
ATOM   1738  CA  THR A 182      74.680 101.470  88.545  1.00  0.00            
ATOM   1739  CB  THR A 182      75.100 101.650  90.015  1.00  0.00            
ATOM   1740  OG1 THR A 182      75.070 100.400  90.715  1.00  0.00            
ATOM   1741  HG1 THR A 182      75.860  99.920  90.325  1.00  0.00            
ATOM   1742  CG2 THR A 182      74.160 102.690  90.615  1.00  0.00            
ATOM   1743  C   THR A 182      75.950 101.270  87.715  1.00  0.00            
ATOM   1744  O   THR A 182      76.260 100.190  87.215  1.00  0.00            
ATOM   1745  N   GLY A 183      76.740 102.320  87.565  1.00  0.00            
ATOM   1746  H   GLY A 183      76.360 103.240  87.655  1.00  0.00            
ATOM   1747  CA  GLY A 183      78.190 102.330  87.305  1.00  0.00            
ATOM   1748  C   GLY A 183      79.130 101.670  88.325  1.00  0.00            
ATOM   1749  O   GLY A 183      79.510 100.530  88.045  1.00  0.00            
ATOM   1750  N   ASN A 184      79.590 102.460  89.285  1.00  0.00            
ATOM   1751  H   ASN A 184      79.580 103.460  89.145  1.00  0.00            
ATOM   1752  CA  ASN A 184      80.450 101.910  90.335  1.00  0.00            
ATOM   1753  CB  ASN A 184      81.850 102.510  90.285  1.00  0.00            
ATOM   1754  CG  ASN A 184      82.820 101.830  91.245  1.00  0.00            
ATOM   1755  OD1 ASN A 184      83.340 100.740  90.965  1.00  0.00            
ATOM   1756  ND2 ASN A 184      82.920 102.240  92.505  1.00  0.00            
ATOM   1757 1HD2 ASN A 184      82.530 103.050  92.945  1.00  0.00            
ATOM   1758 2HD2 ASN A 184      83.280 101.550  93.145  1.00  0.00            
ATOM   1759  C   ASN A 184      79.910 102.250  91.725  1.00  0.00            
ATOM   1760  O   ASN A 184      79.780 103.430  92.065  1.00  0.00            
ATOM   1761  N   ARG A 185      79.740 101.250  92.585  1.00  0.00            
ATOM   1762  H   ARG A 185      79.990 100.340  92.265  1.00  0.00            
ATOM   1763  CA  ARG A 185      79.470 101.390  94.025  1.00  0.00            
ATOM   1764  CB  ARG A 185      78.250 100.570  94.445  1.00  0.00            
ATOM   1765  CG  ARG A 185      77.000 101.070  93.715  1.00  0.00            
ATOM   1766  CD  ARG A 185      75.830 100.570  94.565  1.00  0.00            
ATOM   1767  NE  ARG A 185      74.620 100.680  93.735  1.00  0.00            
ATOM   1768  HE  ARG A 185      74.830 100.410  92.805  1.00  0.00            
ATOM   1769  CZ  ARG A 185      73.450 101.280  94.005  1.00  0.00            
ATOM   1770  NH1 ARG A 185      73.330 101.960  95.155  1.00  0.00            
ATOM   1771 1HH1 ARG A 185      74.040 102.020  95.855  1.00  0.00            
ATOM   1772 2HH1 ARG A 185      72.540 102.570  95.145  1.00  0.00            
ATOM   1773  NH2 ARG A 185      72.390 101.280  93.185  1.00  0.00            
ATOM   1774 1HH2 ARG A 185      72.370 100.700  92.375  1.00  0.00            
ATOM   1775 2HH2 ARG A 185      71.670 101.960  93.295  1.00  0.00            
ATOM   1776  C   ARG A 185      80.720 100.900  94.775  1.00  0.00            
ATOM   1777  O   ARG A 185      81.300  99.900  94.355  1.00  0.00            
ATOM   1778  N   THR A 186      81.000 101.620  95.855  1.00  0.00            
ATOM   1779  H   THR A 186      80.520 102.490  95.925  1.00  0.00            
ATOM   1780  CA  THR A 186      82.080 101.260  96.795  1.00  0.00            
ATOM   1781  CB  THR A 186      83.040 102.390  97.185  1.00  0.00            
ATOM   1782  OG1 THR A 186      83.390 103.000  95.945  1.00  0.00            
ATOM   1783  HG1 THR A 186      83.950 102.340  95.445  1.00  0.00            
ATOM   1784  CG2 THR A 186      84.240 101.600  97.705  1.00  0.00            
ATOM   1785  C   THR A 186      81.270 100.870  98.035  1.00  0.00            
ATOM   1786  O   THR A 186      80.520 101.650  98.615  1.00  0.00            
ATOM   1787  N   ILE A 187      81.480  99.620  98.465  1.00  0.00            
ATOM   1788  H   ILE A 187      82.070  99.030  97.915  1.00  0.00            
ATOM   1789  CA  ILE A 187      80.610  99.020  99.475  1.00  0.00            
ATOM   1790  CB  ILE A 187      79.680  98.010  98.805  1.00  0.00            
ATOM   1791  CG1 ILE A 187      78.680  98.770  97.935  1.00  0.00            
ATOM   1792  CG2 ILE A 187      78.990  96.950  99.655  1.00  0.00            
ATOM   1793  CD  ILE A 187      77.970  97.850  96.935  1.00  0.00            
ATOM   1794  C   ILE A 187      81.480  98.350 100.535  1.00  0.00            
ATOM   1795  O   ILE A 187      82.570  97.860 100.265  1.00  0.00            
ATOM   1796  N   ALA A 188      81.010  98.630 101.755  1.00  0.00            
ATOM   1797  H   ALA A 188      80.140  99.120 101.805  1.00  0.00            
ATOM   1798  CA  ALA A 188      81.520  98.040 102.995  1.00  0.00            
ATOM   1799  CB  ALA A 188      81.520  99.180 104.025  1.00  0.00            
ATOM   1800  C   ALA A 188      80.670  96.840 103.385  1.00  0.00            
ATOM   1801  O   ALA A 188      79.440  96.820 103.445  1.00  0.00            
ATOM   1802  N   VAL A 189      81.370  95.820 103.885  1.00  0.00            
ATOM   1803  H   VAL A 189      82.360  95.740 103.825  1.00  0.00            
ATOM   1804  CA  VAL A 189      80.850  94.550 104.415  1.00  0.00            
ATOM   1805  CB  VAL A 189      81.070  93.350 103.485  1.00  0.00            
ATOM   1806  CG1 VAL A 189      80.740  91.990 104.105  1.00  0.00            
ATOM   1807  CG2 VAL A 189      80.370  93.510 102.135  1.00  0.00            
ATOM   1808  C   VAL A 189      81.400  94.240 105.805  1.00  0.00            
ATOM   1809  O   VAL A 189      82.620  94.220 105.975  1.00  0.00            
ATOM   1810  N   TYR A 190      80.480  94.370 106.755  1.00  0.00            
ATOM   1811  H   TYR A 190      79.520  94.500 106.505  1.00  0.00            
ATOM   1812  CA  TYR A 190      80.810  94.020 108.145  1.00  0.00            
ATOM   1813  CB  TYR A 190      80.520  95.280 108.945  1.00  0.00            
ATOM   1814  CG  TYR A 190      80.900  95.200 110.425  1.00  0.00            
ATOM   1815  CD1 TYR A 190      80.110  94.530 111.355  1.00  0.00            
ATOM   1816  HD1 TYR A 190      79.110  94.240 111.035  1.00  0.00            
ATOM   1817  CD2 TYR A 190      82.000  95.890 110.915  1.00  0.00            
ATOM   1818  HD2 TYR A 190      82.360  96.630 110.205  1.00  0.00            
ATOM   1819  CE1 TYR A 190      80.380  94.550 112.715  1.00  0.00            
ATOM   1820  HE1 TYR A 190      79.600  94.210 113.405  1.00  0.00            
ATOM   1821  CE2 TYR A 190      82.310  95.940 112.275  1.00  0.00            
ATOM   1822  HE2 TYR A 190      83.130  96.500 112.725  1.00  0.00            
ATOM   1823  CZ  TYR A 190      81.430  95.340 113.165  1.00  0.00            
ATOM   1824  OH  TYR A 190      81.720  95.380 114.485  1.00  0.00            
ATOM   1825  HH  TYR A 190      82.660  95.690 114.585  1.00  0.00            
ATOM   1826  C   TYR A 190      80.110  92.720 108.575  1.00  0.00            
ATOM   1827  O   TYR A 190      78.930  92.840 108.875  1.00  0.00            
ATOM   1828  N   ASP A 191      80.830  91.610 108.645  1.00  0.00            
ATOM   1829  H   ASP A 191      81.790  91.660 108.375  1.00  0.00            
ATOM   1830  CA  ASP A 191      80.310  90.280 108.995  1.00  0.00            
ATOM   1831  CB  ASP A 191      80.720  89.270 107.925  1.00  0.00            
ATOM   1832  CG  ASP A 191      80.280  87.810 108.065  1.00  0.00            
ATOM   1833  OD1 ASP A 191      79.170  87.540 108.575  1.00  0.00            
ATOM   1834  OD2 ASP A 191      80.990  86.890 107.615  1.00  0.00            
ATOM   1835  C   ASP A 191      80.750  89.920 110.415  1.00  0.00            
ATOM   1836  O   ASP A 191      81.940  89.660 110.625  1.00  0.00            
ATOM   1837  N   LEU A 192      79.870  90.260 111.345  1.00  0.00            
ATOM   1838  H   LEU A 192      78.960  90.620 111.155  1.00  0.00            
ATOM   1839  CA  LEU A 192      80.150  89.830 112.725  1.00  0.00            
ATOM   1840  CB  LEU A 192      80.210  91.090 113.585  1.00  0.00            
ATOM   1841  CG  LEU A 192      80.540  91.010 115.075  1.00  0.00            
ATOM   1842  CD1 LEU A 192      81.960  90.550 115.435  1.00  0.00            
ATOM   1843  CD2 LEU A 192      80.020  92.300 115.705  1.00  0.00            
ATOM   1844  C   LEU A 192      79.360  88.620 113.225  1.00  0.00            
ATOM   1845  O   LEU A 192      78.140  88.700 113.345  1.00  0.00            
ATOM   1846  N   GLY A 193      80.140  87.720 113.805  1.00  0.00            
ATOM   1847  H   GLY A 193      81.120  87.770 113.615  1.00  0.00            
ATOM   1848  CA  GLY A 193      79.720  86.450 114.415  1.00  0.00            
ATOM   1849  C   GLY A 193      80.140  86.240 115.875  1.00  0.00            
ATOM   1850  O   GLY A 193      80.340  87.130 116.695  1.00  0.00            
ATOM   1851  N   GLY A 194      80.190  84.960 116.225  1.00  0.00            
ATOM   1852  H   GLY A 194      79.720  84.280 115.675  1.00  0.00            
ATOM   1853  CA  GLY A 194      80.820  84.470 117.465  1.00  0.00            
ATOM   1854  C   GLY A 194      81.960  83.490 117.155  1.00  0.00            
ATOM   1855  O   GLY A 194      82.810  83.200 117.995  1.00  0.00            
ATOM   1856  N   GLY A 195      81.930  82.980 115.925  1.00  0.00            
ATOM   1857  H   GLY A 195      81.080  83.080 115.405  1.00  0.00            
ATOM   1858  CA  GLY A 195      83.000  82.300 115.175  1.00  0.00            
ATOM   1859  C   GLY A 195      84.220  83.180 114.885  1.00  0.00            
ATOM   1860  O   GLY A 195      85.220  83.260 115.595  1.00  0.00            
ATOM   1861  N   THR A 196      83.960  83.870 113.775  1.00  0.00            
ATOM   1862  H   THR A 196      83.300  83.570 113.085  1.00  0.00            
ATOM   1863  CA  THR A 196      84.830  84.950 113.305  1.00  0.00            
ATOM   1864  CB  THR A 196      85.610  84.640 112.025  1.00  0.00            
ATOM   1865  OG1 THR A 196      84.770  84.390 110.895  1.00  0.00            
ATOM   1866  HG1 THR A 196      84.870  85.100 110.195  1.00  0.00            
ATOM   1867  CG2 THR A 196      86.640  83.520 112.185  1.00  0.00            
ATOM   1868  C   THR A 196      84.210  86.310 112.985  1.00  0.00            
ATOM   1869  O   THR A 196      82.990  86.460 112.965  1.00  0.00            
ATOM   1870  N   PHE A 197      85.110  87.290 113.045  1.00  0.00            
ATOM   1871  H   PHE A 197      85.840  87.230 113.715  1.00  0.00            
ATOM   1872  CA  PHE A 197      84.920  88.630 112.445  1.00  0.00            
ATOM   1873  CB  PHE A 197      85.570  89.630 113.395  1.00  0.00            
ATOM   1874  CG  PHE A 197      85.300  91.120 113.155  1.00  0.00            
ATOM   1875  CD1 PHE A 197      84.140  91.520 112.515  1.00  0.00            
ATOM   1876  HD1 PHE A 197      83.290  90.840 112.625  1.00  0.00            
ATOM   1877  CD2 PHE A 197      86.330  92.050 113.225  1.00  0.00            
ATOM   1878  HD2 PHE A 197      87.140  91.890 113.935  1.00  0.00            
ATOM   1879  CE1 PHE A 197      83.970  92.760 111.915  1.00  0.00            
ATOM   1880  HE1 PHE A 197      83.220  93.040 111.175  1.00  0.00            
ATOM   1881  CE2 PHE A 197      86.220  93.310 112.645  1.00  0.00            
ATOM   1882  HE2 PHE A 197      87.080  93.900 112.335  1.00  0.00            
ATOM   1883  CZ  PHE A 197      85.040  93.650 111.995  1.00  0.00            
ATOM   1884  HZ  PHE A 197      84.950  94.570 111.415  1.00  0.00            
ATOM   1885  C   PHE A 197      85.460  88.920 111.045  1.00  0.00            
ATOM   1886  O   PHE A 197      86.690  88.870 110.935  1.00  0.00            
ATOM   1887  N   ASP A 198      84.610  89.220 110.075  1.00  0.00            
ATOM   1888  H   ASP A 198      83.670  89.380 110.375  1.00  0.00            
ATOM   1889  CA  ASP A 198      85.000  89.540 108.685  1.00  0.00            
ATOM   1890  CB  ASP A 198      84.250  88.580 107.765  1.00  0.00            
ATOM   1891  CG  ASP A 198      84.550  87.080 107.815  1.00  0.00            
ATOM   1892  OD1 ASP A 198      84.720  86.560 106.685  1.00  0.00            
ATOM   1893  OD2 ASP A 198      84.330  86.390 108.825  1.00  0.00            
ATOM   1894  C   ASP A 198      84.590  90.970 108.355  1.00  0.00            
ATOM   1895  O   ASP A 198      83.410  91.310 108.465  1.00  0.00            
ATOM   1896  N   ILE A 199      85.650  91.720 108.055  1.00  0.00            
ATOM   1897  H   ILE A 199      86.570  91.350 108.035  1.00  0.00            
ATOM   1898  CA  ILE A 199      85.530  93.090 107.525  1.00  0.00            
ATOM   1899  CB  ILE A 199      86.080  94.190 108.425  1.00  0.00            
ATOM   1900  CG1 ILE A 199      85.810  95.620 107.965  1.00  0.00            
ATOM   1901  CG2 ILE A 199      87.570  94.010 108.745  1.00  0.00            
ATOM   1902  CD  ILE A 199      84.360  95.970 108.295  1.00  0.00            
ATOM   1903  C   ILE A 199      86.020  93.050 106.075  1.00  0.00            
ATOM   1904  O   ILE A 199      87.160  92.750 105.725  1.00  0.00            
ATOM   1905  N   SER A 200      85.200  93.530 105.145  1.00  0.00            
ATOM   1906  H   SER A 200      84.360  94.000 105.425  1.00  0.00            
ATOM   1907  CA  SER A 200      85.500  93.740 103.715  1.00  0.00            
ATOM   1908  CB  SER A 200      84.790  92.680 102.875  1.00  0.00            
ATOM   1909  OG  SER A 200      85.480  91.430 102.875  1.00  0.00            
ATOM   1910  HG  SER A 200      85.070  90.800 103.525  1.00  0.00            
ATOM   1911  C   SER A 200      85.050  95.060 103.075  1.00  0.00            
ATOM   1912  O   SER A 200      83.990  95.580 103.405  1.00  0.00            
ATOM   1913  N   ILE A 201      85.960  95.690 102.345  1.00  0.00            
ATOM   1914  H   ILE A 201      86.930  95.430 102.305  1.00  0.00            
ATOM   1915  CA  ILE A 201      85.680  96.860 101.505  1.00  0.00            
ATOM   1916  CB  ILE A 201      86.630  98.030 101.765  1.00  0.00            
ATOM   1917  CG1 ILE A 201      86.710  98.180 103.285  1.00  0.00            
ATOM   1918  CG2 ILE A 201      86.130  99.310 101.095  1.00  0.00            
ATOM   1919  CD  ILE A 201      87.920  98.950 103.825  1.00  0.00            
ATOM   1920  C   ILE A 201      85.700  96.380 100.055  1.00  0.00            
ATOM   1921  O   ILE A 201      86.600  95.670  99.635  1.00  0.00            
ATOM   1922  N   ILE A 202      84.540  96.490  99.405  1.00  0.00            
ATOM   1923  H   ILE A 202      83.780  97.080  99.655  1.00  0.00            
ATOM   1924  CA  ILE A 202      84.510  95.930  98.045  1.00  0.00            
ATOM   1925  CB  ILE A 202      83.720  94.640  97.885  1.00  0.00            
ATOM   1926  CG1 ILE A 202      82.290  94.660  98.425  1.00  0.00            
ATOM   1927  CG2 ILE A 202      84.530  93.430  98.375  1.00  0.00            
ATOM   1928  CD  ILE A 202      81.290  93.650  97.865  1.00  0.00            
ATOM   1929  C   ILE A 202      84.010  97.030  97.095  1.00  0.00            
ATOM   1930  O   ILE A 202      83.070  97.780  97.375  1.00  0.00            
ATOM   1931  N   GLU A 203      84.490  96.890  95.865  1.00  0.00            
ATOM   1932  H   GLU A 203      84.990  96.060  95.615  1.00  0.00            
ATOM   1933  CA  GLU A 203      84.050  97.710  94.725  1.00  0.00            
ATOM   1934  CB  GLU A 203      85.190  98.280  93.885  1.00  0.00            
ATOM   1935  CG  GLU A 203      86.210  99.080  94.715  1.00  0.00            
ATOM   1936  CD  GLU A 203      86.100 100.530  94.235  1.00  0.00            
ATOM   1937  OE1 GLU A 203      85.170 101.290  94.585  1.00  0.00            
ATOM   1938  OE2 GLU A 203      86.840 100.850  93.285  1.00  0.00            
ATOM   1939  C   GLU A 203      83.270  96.850  93.725  1.00  0.00            
ATOM   1940  O   GLU A 203      83.660  95.750  93.345  1.00  0.00            
ATOM   1941  N   ILE A 204      82.090  97.370  93.395  1.00  0.00            
ATOM   1942  H   ILE A 204      81.770  98.200  93.855  1.00  0.00            
ATOM   1943  CA  ILE A 204      81.160  96.780  92.415  1.00  0.00            
ATOM   1944  CB  ILE A 204      79.730  96.760  92.955  1.00  0.00            
ATOM   1945  CG1 ILE A 204      79.550  96.100  94.325  1.00  0.00            
ATOM   1946  CG2 ILE A 204      78.740  96.110  91.985  1.00  0.00            
ATOM   1947  CD  ILE A 204      80.450  94.880  94.585  1.00  0.00            
ATOM   1948  C   ILE A 204      81.170  97.780  91.245  1.00  0.00            
ATOM   1949  O   ILE A 204      80.540  98.840  91.315  1.00  0.00            
ATOM   1950  N   ASP A 205      81.820  97.420  90.145  1.00  0.00            
ATOM   1951  H   ASP A 205      82.260  96.520  90.145  1.00  0.00            
ATOM   1952  CA  ASP A 205      82.070  98.150  88.895  1.00  0.00            
ATOM   1953  CB  ASP A 205      83.580  98.010  88.695  1.00  0.00            
ATOM   1954  CG  ASP A 205      84.060  98.890  87.545  1.00  0.00            
ATOM   1955  OD1 ASP A 205      83.340  99.110  86.545  1.00  0.00            
ATOM   1956  OD2 ASP A 205      85.210  99.350  87.735  1.00  0.00            
ATOM   1957  C   ASP A 205      81.320  97.360  87.825  1.00  0.00            
ATOM   1958  O   ASP A 205      81.530  96.150  87.715  1.00  0.00            
ATOM   1959  N   GLU A 206      80.430  98.070  87.145  1.00  0.00            
ATOM   1960  H   GLU A 206      80.060  98.930  87.485  1.00  0.00            
ATOM   1961  CA  GLU A 206      79.700  97.710  85.925  1.00  0.00            
ATOM   1962  CB  GLU A 206      78.190  97.810  86.165  1.00  0.00            
ATOM   1963  CG  GLU A 206      77.650  96.980  87.335  1.00  0.00            
ATOM   1964  CD  GLU A 206      76.840  95.790  86.835  1.00  0.00            
ATOM   1965  OE1 GLU A 206      77.460  94.720  86.585  1.00  0.00            
ATOM   1966  OE2 GLU A 206      75.610  95.850  86.655  1.00  0.00            
ATOM   1967  C   GLU A 206      79.990  98.580  84.695  1.00  0.00            
ATOM   1968  O   GLU A 206      79.260  98.610  83.705  1.00  0.00            
ATOM   1969  N   VAL A 207      80.990  99.430  84.895  1.00  0.00            
ATOM   1970  H   VAL A 207      81.720  99.260  85.565  1.00  0.00            
ATOM   1971  CA  VAL A 207      81.270 100.490  83.915  1.00  0.00            
ATOM   1972  CB  VAL A 207      82.170 101.490  84.645  1.00  0.00            
ATOM   1973  CG1 VAL A 207      82.550 102.630  83.705  1.00  0.00            
ATOM   1974  CG2 VAL A 207      81.560 102.200  85.855  1.00  0.00            
ATOM   1975  C   VAL A 207      81.910  99.990  82.625  1.00  0.00            
ATOM   1976  O   VAL A 207      81.480 100.320  81.515  1.00  0.00            
ATOM   1977  N   ASP A 208      83.000  99.230  82.705  1.00  0.00            
ATOM   1978  H   ASP A 208      83.350  99.140  83.635  1.00  0.00            
ATOM   1979  CA  ASP A 208      83.550  98.610  81.485  1.00  0.00            
ATOM   1980  CB  ASP A 208      84.490  97.500  81.945  1.00  0.00            
ATOM   1981  CG  ASP A 208      83.930  96.170  82.445  1.00  0.00            
ATOM   1982  OD1 ASP A 208      82.930  96.130  83.195  1.00  0.00            
ATOM   1983  OD2 ASP A 208      84.090  95.220  81.645  1.00  0.00            
ATOM   1984  C   ASP A 208      82.600  97.970  80.475  1.00  0.00            
ATOM   1985  O   ASP A 208      82.970  97.880  79.305  1.00  0.00            
ATOM   1986  N   GLY A 209      81.690  97.110  80.915  1.00  0.00            
ATOM   1987  H   GLY A 209      81.850  96.780  81.845  1.00  0.00            
ATOM   1988  CA  GLY A 209      80.740  96.260  80.185  1.00  0.00            
ATOM   1989  C   GLY A 209      79.960  95.370  81.145  1.00  0.00            
ATOM   1990  O   GLY A 209      79.630  94.270  80.705  1.00  0.00            
ATOM   1991  N   GLU A 210      79.550  96.020  82.235  1.00  0.00            
ATOM   1992  H   GLU A 210      79.360  96.990  82.135  1.00  0.00            
ATOM   1993  CA  GLU A 210      78.910  95.410  83.405  1.00  0.00            
ATOM   1994  CB  GLU A 210      77.380  95.300  83.355  1.00  0.00            
ATOM   1995  CG  GLU A 210      76.570  95.530  82.075  1.00  0.00            
ATOM   1996  CD  GLU A 210      76.410  96.990  81.645  1.00  0.00            
ATOM   1997  OE1 GLU A 210      75.300  97.560  81.705  1.00  0.00            
ATOM   1998  OE2 GLU A 210      77.360  97.420  80.965  1.00  0.00            
ATOM   1999  C   GLU A 210      79.570  94.150  83.965  1.00  0.00            
ATOM   2000  O   GLU A 210      78.930  93.090  84.005  1.00  0.00            
ATOM   2001  N   LYS A 211      80.850  94.200  84.315  1.00  0.00            
ATOM   2002  H   LYS A 211      81.510  94.790  83.855  1.00  0.00            
ATOM   2003  CA  LYS A 211      81.520  93.030  84.905  1.00  0.00            
ATOM   2004  CB  LYS A 211      81.830  92.050  83.775  1.00  0.00            
ATOM   2005  CG  LYS A 211      82.520  90.790  84.305  1.00  0.00            
ATOM   2006  CD  LYS A 211      83.590  90.250  83.355  1.00  0.00            
ATOM   2007  CE  LYS A 211      85.020  90.720  83.635  1.00  0.00            
ATOM   2008  NZ  LYS A 211      85.400  92.090  83.255  1.00  0.00            
ATOM   2009  HZ1 LYS A 211      85.700  92.640  84.035  1.00  0.00            
ATOM   2010  HZ2 LYS A 211      86.150  92.030  82.605  1.00  0.00            
ATOM   2011  HZ3 LYS A 211      84.630  92.480  82.745  1.00  0.00            
ATOM   2012  C   LYS A 211      82.790  93.330  85.695  1.00  0.00            
ATOM   2013  O   LYS A 211      83.920  93.480  85.225  1.00  0.00            
ATOM   2014  N   THR A 212      82.600  93.380  87.005  1.00  0.00            
ATOM   2015  H   THR A 212      81.790  93.770  87.445  1.00  0.00            
ATOM   2016  CA  THR A 212      83.580  93.050  88.055  1.00  0.00            
ATOM   2017  CB  THR A 212      85.020  93.530  87.875  1.00  0.00            
ATOM   2018  OG1 THR A 212      85.880  92.560  88.485  1.00  0.00            
ATOM   2019  HG1 THR A 212      86.770  92.990  88.645  1.00  0.00            
ATOM   2020  CG2 THR A 212      85.260  94.900  88.515  1.00  0.00            
ATOM   2021  C   THR A 212      83.040  93.320  89.455  1.00  0.00            
ATOM   2022  O   THR A 212      82.310  94.300  89.665  1.00  0.00            
ATOM   2023  N   PHE A 213      83.250  92.360  90.355  1.00  0.00            
ATOM   2024  H   PHE A 213      83.640  91.500  90.045  1.00  0.00            
ATOM   2025  CA  PHE A 213      83.000  92.460  91.795  1.00  0.00            
ATOM   2026  CB  PHE A 213      82.000  91.380  92.225  1.00  0.00            
ATOM   2027  CG  PHE A 213      80.540  91.810  92.285  1.00  0.00            
ATOM   2028  CD1 PHE A 213      79.850  92.330  91.195  1.00  0.00            
ATOM   2029  HD1 PHE A 213      80.390  92.540  90.265  1.00  0.00            
ATOM   2030  CD2 PHE A 213      79.780  91.570  93.425  1.00  0.00            
ATOM   2031  HD2 PHE A 213      80.240  91.230  94.355  1.00  0.00            
ATOM   2032  CE1 PHE A 213      78.480  92.530  91.235  1.00  0.00            
ATOM   2033  HE1 PHE A 213      77.950  92.970  90.385  1.00  0.00            
ATOM   2034  CE2 PHE A 213      78.420  91.830  93.515  1.00  0.00            
ATOM   2035  HE2 PHE A 213      77.750  91.350  94.235  1.00  0.00            
ATOM   2036  CZ  PHE A 213      77.760  92.380  92.415  1.00  0.00            
ATOM   2037  HZ  PHE A 213      76.680  92.460  92.485  1.00  0.00            
ATOM   2038  C   PHE A 213      84.360  92.190  92.445  1.00  0.00            
ATOM   2039  O   PHE A 213      84.720  91.030  92.615  1.00  0.00            
ATOM   2040  N   GLU A 214      85.040  93.240  92.895  1.00  0.00            
ATOM   2041  H   GLU A 214      84.550  94.080  93.175  1.00  0.00            
ATOM   2042  CA  GLU A 214      86.430  93.140  93.345  1.00  0.00            
ATOM   2043  CB  GLU A 214      87.330  93.950  92.405  1.00  0.00            
ATOM   2044  CG  GLU A 214      87.770  93.200  91.145  1.00  0.00            
ATOM   2045  CD  GLU A 214      88.540  93.990  90.075  1.00  0.00            
ATOM   2046  OE1 GLU A 214      88.160  93.820  88.895  1.00  0.00            
ATOM   2047  OE2 GLU A 214      89.510  94.690  90.415  1.00  0.00            
ATOM   2048  C   GLU A 214      86.670  93.590  94.795  1.00  0.00            
ATOM   2049  O   GLU A 214      85.950  94.360  95.435  1.00  0.00            
ATOM   2050  N   VAL A 215      87.660  92.930  95.395  1.00  0.00            
ATOM   2051  H   VAL A 215      88.010  92.070  95.025  1.00  0.00            
ATOM   2052  CA  VAL A 215      87.930  93.160  96.825  1.00  0.00            
ATOM   2053  CB  VAL A 215      88.390  91.810  97.365  1.00  0.00            
ATOM   2054  CG1 VAL A 215      89.050  91.820  98.755  1.00  0.00            
ATOM   2055  CG2 VAL A 215      87.160  90.910  97.465  1.00  0.00            
ATOM   2056  C   VAL A 215      89.080  94.170  96.925  1.00  0.00            
ATOM   2057  O   VAL A 215      90.140  93.930  96.365  1.00  0.00            
ATOM   2058  N   LEU A 216      88.680  95.380  97.325  1.00  0.00            
ATOM   2059  H   LEU A 216      87.720  95.620  97.455  1.00  0.00            
ATOM   2060  CA  LEU A 216      89.670  96.410  97.655  1.00  0.00            
ATOM   2061  CB  LEU A 216      89.120  97.820  97.465  1.00  0.00            
ATOM   2062  CG  LEU A 216      90.150  98.950  97.475  1.00  0.00            
ATOM   2063  CD1 LEU A 216      91.230  98.690  96.425  1.00  0.00            
ATOM   2064  CD2 LEU A 216      89.490 100.310  97.275  1.00  0.00            
ATOM   2065  C   LEU A 216      90.490  96.280  98.935  1.00  0.00            
ATOM   2066  O   LEU A 216      91.710  96.460  98.925  1.00  0.00            
ATOM   2067  N   ALA A 217      89.880  95.860 100.045  1.00  0.00            
ATOM   2068  H   ALA A 217      88.940  95.540  99.975  1.00  0.00            
ATOM   2069  CA  ALA A 217      90.510  95.230 101.205  1.00  0.00            
ATOM   2070  CB  ALA A 217      91.170  96.280 102.115  1.00  0.00            
ATOM   2071  C   ALA A 217      89.620  94.300 102.035  1.00  0.00            
ATOM   2072  O   ALA A 217      88.430  94.610 102.085  1.00  0.00            
ATOM   2073  N   THR A 218      90.270  93.250 102.545  1.00  0.00            
ATOM   2074  H   THR A 218      91.190  93.070 102.195  1.00  0.00            
ATOM   2075  CA  THR A 218      89.650  92.330 103.495  1.00  0.00            
ATOM   2076  CB  THR A 218      89.190  91.090 102.725  1.00  0.00            
ATOM   2077  OG1 THR A 218      88.400  91.400 101.575  1.00  0.00            
ATOM   2078  HG1 THR A 218      87.700  92.080 101.805  1.00  0.00            
ATOM   2079  CG2 THR A 218      88.260  90.240 103.585  1.00  0.00            
ATOM   2080  C   THR A 218      90.630  92.000 104.615  1.00  0.00            
ATOM   2081  O   THR A 218      91.800  91.660 104.445  1.00  0.00            
ATOM   2082  N   ASN A 219      90.040  92.030 105.815  1.00  0.00            
ATOM   2083  H   ASN A 219      89.050  92.040 105.935  1.00  0.00            
ATOM   2084  CA  ASN A 219      90.700  91.720 107.085  1.00  0.00            
ATOM   2085  CB  ASN A 219      91.450  92.970 107.525  1.00  0.00            
ATOM   2086  CG  ASN A 219      92.480  92.530 108.575  1.00  0.00            
ATOM   2087  OD1 ASN A 219      92.400  92.720 109.795  1.00  0.00            
ATOM   2088  ND2 ASN A 219      93.670  92.150 108.145  1.00  0.00            
ATOM   2089 1HD2 ASN A 219      93.980  92.310 107.205  1.00  0.00            
ATOM   2090 2HD2 ASN A 219      94.210  91.650 108.825  1.00  0.00            
ATOM   2091  C   ASN A 219      89.610  91.230 108.055  1.00  0.00            
ATOM   2092  O   ASN A 219      88.580  90.770 107.555  1.00  0.00            
ATOM   2093  N   GLY A 220      90.040  90.970 109.285  1.00  0.00            
ATOM   2094  H   GLY A 220      90.990  90.790 109.545  1.00  0.00            
ATOM   2095  CA  GLY A 220      89.080  90.940 110.395  1.00  0.00            
ATOM   2096  C   GLY A 220      89.870  90.430 111.595  1.00  0.00            
ATOM   2097  O   GLY A 220      90.850  91.070 111.985  1.00  0.00            
ATOM   2098  N   ASP A 221      89.330  89.500 112.365  1.00  0.00            
ATOM   2099  H   ASP A 221      88.380  89.220 112.185  1.00  0.00            
ATOM   2100  CA  ASP A 221      89.850  88.920 113.615  1.00  0.00            
ATOM   2101  CB  ASP A 221      89.240  89.670 114.815  1.00  0.00            
ATOM   2102  CG  ASP A 221      90.290  89.920 115.895  1.00  0.00            
ATOM   2103  OD1 ASP A 221      90.830  88.950 116.475  1.00  0.00            
ATOM   2104  OD2 ASP A 221      90.590  91.090 116.235  1.00  0.00            
ATOM   2105  C   ASP A 221      89.450  87.450 113.665  1.00  0.00            
ATOM   2106  O   ASP A 221      88.390  87.080 113.165  1.00  0.00            
ATOM   2107  N   THR A 222      90.420  86.710 114.205  1.00  0.00            
ATOM   2108  H   THR A 222      91.280  87.220 114.275  1.00  0.00            
ATOM   2109  CA  THR A 222      90.300  85.290 114.545  1.00  0.00            
ATOM   2110  CB  THR A 222      91.630  84.560 114.785  1.00  0.00            
ATOM   2111  OG1 THR A 222      92.430  85.350 115.665  1.00  0.00            
ATOM   2112  HG1 THR A 222      92.830  84.810 116.405  1.00  0.00            
ATOM   2113  CG2 THR A 222      92.360  84.160 113.505  1.00  0.00            
ATOM   2114  C   THR A 222      89.490  84.880 115.775  1.00  0.00            
ATOM   2115  O   THR A 222      88.830  83.850 115.785  1.00  0.00            
ATOM   2116  N   HIS A 223      89.590  85.790 116.745  1.00  0.00            
ATOM   2117  H   HIS A 223      90.010  86.690 116.605  1.00  0.00            
ATOM   2118  CA  HIS A 223      88.960  85.670 118.065  1.00  0.00            
ATOM   2119  CB  HIS A 223      89.910  84.900 118.995  1.00  0.00            
ATOM   2120  CG  HIS A 223      89.940  83.390 118.805  1.00  0.00            
ATOM   2121  ND1 HIS A 223      89.070  82.540 119.345  1.00  0.00            
ATOM   2122  HD1 HIS A 223      88.310  82.780 119.945  1.00  0.00            
ATOM   2123  CD2 HIS A 223      90.720  82.670 117.995  1.00  0.00            
ATOM   2124  CE1 HIS A 223      89.230  81.360 118.755  1.00  0.00            
ATOM   2125  NE2 HIS A 223      90.220  81.440 117.865  1.00  0.00            
ATOM   2126  C   HIS A 223      88.640  87.030 118.685  1.00  0.00            
ATOM   2127  O   HIS A 223      89.380  87.830 119.255  1.00  0.00            
ATOM   2128  N   LEU A 224      87.400  87.420 118.375  1.00  0.00            
ATOM   2129  H   LEU A 224      87.010  87.100 117.515  1.00  0.00            
ATOM   2130  CA  LEU A 224      86.820  88.690 118.835  1.00  0.00            
ATOM   2131  CB  LEU A 224      86.890  89.640 117.645  1.00  0.00            
ATOM   2132  CG  LEU A 224      86.300  91.030 117.845  1.00  0.00            
ATOM   2133  CD1 LEU A 224      87.420  91.900 117.275  1.00  0.00            
ATOM   2134  CD2 LEU A 224      85.080  91.230 116.935  1.00  0.00            
ATOM   2135  C   LEU A 224      85.380  88.530 119.335  1.00  0.00            
ATOM   2136  O   LEU A 224      84.430  88.210 118.615  1.00  0.00            
ATOM   2137  N   GLY A 225      85.310  88.880 120.615  1.00  0.00            
ATOM   2138  H   GLY A 225      86.050  88.600 121.215  1.00  0.00            
ATOM   2139  CA  GLY A 225      84.050  89.250 121.275  1.00  0.00            
ATOM   2140  C   GLY A 225      83.760  88.160 122.315  1.00  0.00            
ATOM   2141  O   GLY A 225      84.640  88.010 123.165  1.00  0.00            
ATOM   2142  N   GLY A 226      82.580  87.540 122.245  1.00  0.00            
ATOM   2143  H   GLY A 226      81.950  87.760 121.505  1.00  0.00            
ATOM   2144  CA  GLY A 226      82.190  86.420 123.105  1.00  0.00            
ATOM   2145  C   GLY A 226      83.110  86.020 124.255  1.00  0.00            
ATOM   2146  O   GLY A 226      83.120  86.640 125.315  1.00  0.00            
ATOM   2147  N   GLU A 227      84.000  85.080 123.935  1.00  0.00            
ATOM   2148  H   GLU A 227      84.250  84.880 122.995  1.00  0.00            
ATOM   2149  CA  GLU A 227      84.940  84.470 124.885  1.00  0.00            
ATOM   2150  CB  GLU A 227      85.980  83.610 124.165  1.00  0.00            
ATOM   2151  CG  GLU A 227      86.690  84.250 122.975  1.00  0.00            
ATOM   2152  CD  GLU A 227      87.250  83.180 122.035  1.00  0.00            
ATOM   2153  OE1 GLU A 227      86.440  82.560 121.305  1.00  0.00            
ATOM   2154  OE2 GLU A 227      88.460  82.870 122.105  1.00  0.00            
ATOM   2155  C   GLU A 227      85.580  85.460 125.865  1.00  0.00            
ATOM   2156  O   GLU A 227      85.820  84.980 126.975  1.00  0.00            
ATOM   2157  N   ASP A 228      86.060  86.620 125.445  1.00  0.00            
ATOM   2158  H   ASP A 228      85.950  86.960 124.515  1.00  0.00            
ATOM   2159  CA  ASP A 228      86.610  87.650 126.335  1.00  0.00            
ATOM   2160  CB  ASP A 228      87.980  88.160 125.865  1.00  0.00            
ATOM   2161  CG  ASP A 228      89.090  87.140 126.115  1.00  0.00            
ATOM   2162  OD1 ASP A 228      89.610  87.100 127.255  1.00  0.00            
ATOM   2163  OD2 ASP A 228      89.660  86.640 125.115  1.00  0.00            
ATOM   2164  C   ASP A 228      85.710  88.850 126.645  1.00  0.00            
ATOM   2165  O   ASP A 228      85.860  89.350 127.765  1.00  0.00            
ATOM   2166  N   PHE A 229      84.780  89.270 125.795  1.00  0.00            
ATOM   2167  H   PHE A 229      84.800  88.910 124.865  1.00  0.00            
ATOM   2168  CA  PHE A 229      83.880  90.420 125.985  1.00  0.00            
ATOM   2169  CB  PHE A 229      83.370  90.910 124.635  1.00  0.00            
ATOM   2170  CG  PHE A 229      83.500  92.430 124.475  1.00  0.00            
ATOM   2171  CD1 PHE A 229      84.500  93.190 125.065  1.00  0.00            
ATOM   2172  HD1 PHE A 229      85.340  92.770 125.615  1.00  0.00            
ATOM   2173  CD2 PHE A 229      82.430  93.100 123.905  1.00  0.00            
ATOM   2174  HD2 PHE A 229      81.580  92.550 123.505  1.00  0.00            
ATOM   2175  CE1 PHE A 229      84.530  94.580 125.005  1.00  0.00            
ATOM   2176  HE1 PHE A 229      85.240  95.190 125.575  1.00  0.00            
ATOM   2177  CE2 PHE A 229      82.480  94.490 123.855  1.00  0.00            
ATOM   2178  HE2 PHE A 229      81.580  95.080 123.705  1.00  0.00            
ATOM   2179  CZ  PHE A 229      83.560  95.260 124.285  1.00  0.00            
ATOM   2180  HZ  PHE A 229      83.590  96.320 124.035  1.00  0.00            
ATOM   2181  C   PHE A 229      82.740  90.020 126.925  1.00  0.00            
ATOM   2182  O   PHE A 229      82.820  90.480 128.065  1.00  0.00            
ATOM   2183  N   ASP A 230      81.890  89.120 126.455  1.00  0.00            
ATOM   2184  H   ASP A 230      81.820  88.940 125.475  1.00  0.00            
ATOM   2185  CA  ASP A 230      80.870  88.510 127.315  1.00  0.00            
ATOM   2186  CB  ASP A 230      79.990  87.580 126.475  1.00  0.00            
ATOM   2187  CG  ASP A 230      79.210  87.960 125.215  1.00  0.00            
ATOM   2188  OD1 ASP A 230      78.110  88.500 125.445  1.00  0.00            
ATOM   2189  OD2 ASP A 230      79.660  87.760 124.065  1.00  0.00            
ATOM   2190  C   ASP A 230      81.460  87.740 128.495  1.00  0.00            
ATOM   2191  O   ASP A 230      80.830  87.820 129.555  1.00  0.00            
ATOM   2192  N   SER A 231      82.760  87.480 128.505  1.00  0.00            
ATOM   2193  H   SER A 231      83.240  87.710 127.655  1.00  0.00            
ATOM   2194  CA  SER A 231      83.530  87.010 129.665  1.00  0.00            
ATOM   2195  CB  SER A 231      84.960  86.600 129.275  1.00  0.00            
ATOM   2196  OG  SER A 231      85.380  85.850 130.415  1.00  0.00            
ATOM   2197  HG  SER A 231      85.980  86.450 130.955  1.00  0.00            
ATOM   2198  C   SER A 231      83.500  87.910 130.905  1.00  0.00            
ATOM   2199  O   SER A 231      83.470  87.330 131.985  1.00  0.00            
ATOM   2200  N   ARG A 232      83.390  89.200 130.635  1.00  0.00            
ATOM   2201  H   ARG A 232      83.610  89.690 129.795  1.00  0.00            
ATOM   2202  CA  ARG A 232      83.140  90.140 131.745  1.00  0.00            
ATOM   2203  CB  ARG A 232      83.300  91.570 131.215  1.00  0.00            
ATOM   2204  CG  ARG A 232      84.540  91.990 130.425  1.00  0.00            
ATOM   2205  CD  ARG A 232      85.880  91.950 131.165  1.00  0.00            
ATOM   2206  NE  ARG A 232      86.970  92.340 130.265  1.00  0.00            
ATOM   2207  HE  ARG A 232      86.660  92.670 129.375  1.00  0.00            
ATOM   2208  CZ  ARG A 232      88.270  92.460 130.555  1.00  0.00            
ATOM   2209  NH1 ARG A 232      88.710  92.060 131.755  1.00  0.00            
ATOM   2210 1HH1 ARG A 232      88.000  91.710 132.365  1.00  0.00            
ATOM   2211 2HH1 ARG A 232      89.670  91.890 131.975  1.00  0.00            
ATOM   2212  NH2 ARG A 232      89.150  92.890 129.625  1.00  0.00            
ATOM   2213 1HH2 ARG A 232      88.870  93.030 128.685  1.00  0.00            
ATOM   2214 2HH2 ARG A 232      90.120  92.800 129.865  1.00  0.00            
ATOM   2215  C   ARG A 232      81.830  90.050 132.535  1.00  0.00            
ATOM   2216  O   ARG A 232      81.840  90.180 133.755  1.00  0.00            
ATOM   2217  N   LEU A 233      80.840  89.600 131.765  1.00  0.00            
ATOM   2218  H   LEU A 233      80.940  89.610 130.775  1.00  0.00            
ATOM   2219  CA  LEU A 233      79.520  89.410 132.385  1.00  0.00            
ATOM   2220  CB  LEU A 233      78.520  89.640 131.245  1.00  0.00            
ATOM   2221  CG  LEU A 233      77.050  89.460 131.645  1.00  0.00            
ATOM   2222  CD1 LEU A 233      76.590  90.630 132.525  1.00  0.00            
ATOM   2223  CD2 LEU A 233      76.070  89.330 130.475  1.00  0.00            
ATOM   2224  C   LEU A 233      79.320  87.950 132.795  1.00  0.00            
ATOM   2225  O   LEU A 233      78.730  87.760 133.865  1.00  0.00            
ATOM   2226  N   ILE A 234      80.020  86.990 132.195  1.00  0.00            
ATOM   2227  H   ILE A 234      80.240  87.080 131.225  1.00  0.00            
ATOM   2228  CA  ILE A 234      80.180  85.660 132.795  1.00  0.00            
ATOM   2229  CB  ILE A 234      81.150  84.880 131.895  1.00  0.00            
ATOM   2230  CG1 ILE A 234      80.580  84.620 130.505  1.00  0.00            
ATOM   2231  CG2 ILE A 234      81.790  83.600 132.425  1.00  0.00            
ATOM   2232  CD  ILE A 234      79.290  83.810 130.445  1.00  0.00            
ATOM   2233  C   ILE A 234      80.720  85.750 134.215  1.00  0.00            
ATOM   2234  O   ILE A 234      80.110  85.230 135.155  1.00  0.00            
ATOM   2235  N   ASN A 235      81.830  86.480 134.375  1.00  0.00            
ATOM   2236  H   ASN A 235      82.440  86.830 133.665  1.00  0.00            
ATOM   2237  CA  ASN A 235      82.410  86.690 135.705  1.00  0.00            
ATOM   2238  CB  ASN A 235      83.890  87.030 135.505  1.00  0.00            
ATOM   2239  CG  ASN A 235      84.870  85.860 135.555  1.00  0.00            
ATOM   2240  OD1 ASN A 235      84.720  85.080 136.485  1.00  0.00            
ATOM   2241  ND2 ASN A 235      85.950  85.810 134.765  1.00  0.00            
ATOM   2242 1HD2 ASN A 235      86.040  86.490 134.035  1.00  0.00            
ATOM   2243 2HD2 ASN A 235      86.750  85.220 134.785  1.00  0.00            
ATOM   2244  C   ASN A 235      81.770  87.720 136.635  1.00  0.00            
ATOM   2245  O   ASN A 235      81.640  87.500 137.835  1.00  0.00            
ATOM   2246  N   TYR A 236      81.170  88.760 136.065  1.00  0.00            
ATOM   2247  H   TYR A 236      81.360  89.040 135.125  1.00  0.00            
ATOM   2248  CA  TYR A 236      80.230  89.600 136.825  1.00  0.00            
ATOM   2249  CB  TYR A 236      79.590  90.670 135.935  1.00  0.00            
ATOM   2250  CG  TYR A 236      78.820  91.630 136.845  1.00  0.00            
ATOM   2251  CD1 TYR A 236      79.420  92.380 137.855  1.00  0.00            
ATOM   2252  HD1 TYR A 236      80.340  92.900 137.555  1.00  0.00            
ATOM   2253  CD2 TYR A 236      77.480  91.290 136.955  1.00  0.00            
ATOM   2254  HD2 TYR A 236      76.930  90.730 136.195  1.00  0.00            
ATOM   2255  CE1 TYR A 236      78.700  92.860 138.935  1.00  0.00            
ATOM   2256  HE1 TYR A 236      79.100  93.740 139.445  1.00  0.00            
ATOM   2257  CE2 TYR A 236      76.750  91.620 138.085  1.00  0.00            
ATOM   2258  HE2 TYR A 236      75.730  91.240 138.025  1.00  0.00            
ATOM   2259  CZ  TYR A 236      77.390  92.420 139.025  1.00  0.00            
ATOM   2260  OH  TYR A 236      76.650  92.760 140.125  1.00  0.00            
ATOM   2261  HH  TYR A 236      75.850  92.160 140.225  1.00  0.00            
ATOM   2262  C   TYR A 236      79.210  88.690 137.515  1.00  0.00            
ATOM   2263  O   TYR A 236      78.860  88.850 138.675  1.00  0.00            
ATOM   2264  N   LEU A 237      78.520  87.880 136.705  1.00  0.00            
ATOM   2265  H   LEU A 237      78.650  87.760 135.725  1.00  0.00            
ATOM   2266  CA  LEU A 237      77.560  86.900 137.225  1.00  0.00            
ATOM   2267  CB  LEU A 237      76.920  86.170 136.045  1.00  0.00            
ATOM   2268  CG  LEU A 237      76.210  87.140 135.095  1.00  0.00            
ATOM   2269  CD1 LEU A 237      75.550  86.350 133.965  1.00  0.00            
ATOM   2270  CD2 LEU A 237      75.150  87.970 135.825  1.00  0.00            
ATOM   2271  C   LEU A 237      78.100  85.860 138.205  1.00  0.00            
ATOM   2272  O   LEU A 237      77.410  85.590 139.175  1.00  0.00            
ATOM   2273  N   VAL A 238      79.310  85.350 137.965  1.00  0.00            
ATOM   2274  H   VAL A 238      79.780  85.400 137.085  1.00  0.00            
ATOM   2275  CA  VAL A 238      79.940  84.430 138.915  1.00  0.00            
ATOM   2276  CB  VAL A 238      81.310  83.920 138.455  1.00  0.00            
ATOM   2277  CG1 VAL A 238      82.060  83.070 139.485  1.00  0.00            
ATOM   2278  CG2 VAL A 238      81.030  83.080 137.215  1.00  0.00            
ATOM   2279  C   VAL A 238      79.960  85.040 140.315  1.00  0.00            
ATOM   2280  O   VAL A 238      79.550  84.510 141.345  1.00  0.00            
ATOM   2281  N   GLU A 239      80.600  86.210 140.395  1.00  0.00            
ATOM   2282  H   GLU A 239      81.190  86.410 139.625  1.00  0.00            
ATOM   2283  CA  GLU A 239      80.780  87.150 141.505  1.00  0.00            
ATOM   2284  CB  GLU A 239      81.450  88.430 140.995  1.00  0.00            
ATOM   2285  CG  GLU A 239      82.890  88.230 140.515  1.00  0.00            
ATOM   2286  CD  GLU A 239      83.760  87.650 141.625  1.00  0.00            
ATOM   2287  OE1 GLU A 239      84.170  88.330 142.595  1.00  0.00            
ATOM   2288  OE2 GLU A 239      83.940  86.410 141.645  1.00  0.00            
ATOM   2289  C   GLU A 239      79.530  87.570 142.285  1.00  0.00            
ATOM   2290  O   GLU A 239      79.500  87.950 143.455  1.00  0.00            
ATOM   2291  N   GLU A 240      78.450  87.670 141.525  1.00  0.00            
ATOM   2292  H   GLU A 240      78.420  87.480 140.545  1.00  0.00            
ATOM   2293  CA  GLU A 240      77.070  88.070 141.885  1.00  0.00            
ATOM   2294  CB  GLU A 240      76.370  88.550 140.615  1.00  0.00            
ATOM   2295  CG  GLU A 240      74.950  89.100 140.795  1.00  0.00            
ATOM   2296  CD  GLU A 240      75.020  90.490 141.435  1.00  0.00            
ATOM   2297  OE1 GLU A 240      75.640  90.840 142.465  1.00  0.00            
ATOM   2298  OE2 GLU A 240      74.440  91.310 140.685  1.00  0.00            
ATOM   2299  C   GLU A 240      76.310  86.930 142.555  1.00  0.00            
ATOM   2300  O   GLU A 240      75.680  87.080 143.595  1.00  0.00            
ATOM   2301  N   PHE A 241      76.520  85.750 141.985  1.00  0.00            
ATOM   2302  H   PHE A 241      76.660  85.750 140.995  1.00  0.00            
ATOM   2303  CA  PHE A 241      76.350  84.430 142.615  1.00  0.00            
ATOM   2304  CB  PHE A 241      76.550  83.390 141.505  1.00  0.00            
ATOM   2305  CG  PHE A 241      76.240  81.970 141.975  1.00  0.00            
ATOM   2306  CD1 PHE A 241      77.300  81.080 142.055  1.00  0.00            
ATOM   2307  HD1 PHE A 241      78.260  81.350 141.615  1.00  0.00            
ATOM   2308  CD2 PHE A 241      74.960  81.550 142.325  1.00  0.00            
ATOM   2309  HD2 PHE A 241      74.170  82.300 142.455  1.00  0.00            
ATOM   2310  CE1 PHE A 241      77.060  79.790 142.525  1.00  0.00            
ATOM   2311  HE1 PHE A 241      77.860  79.050 142.585  1.00  0.00            
ATOM   2312  CE2 PHE A 241      74.740  80.260 142.805  1.00  0.00            
ATOM   2313  HE2 PHE A 241      73.760  79.840 142.975  1.00  0.00            
ATOM   2314  CZ  PHE A 241      75.810  79.390 142.985  1.00  0.00            
ATOM   2315  HZ  PHE A 241      75.630  78.390 143.385  1.00  0.00            
ATOM   2316  C   PHE A 241      77.210  84.240 143.865  1.00  0.00            
ATOM   2317  O   PHE A 241      76.750  84.210 145.015  1.00  0.00            
ATOM   2318  N   LYS A 242      78.500  84.550 143.825  1.00  0.00            
ATOM   2319  H   LYS A 242      78.930  84.740 142.945  1.00  0.00            
ATOM   2320  CA  LYS A 242      79.540  84.370 144.855  1.00  0.00            
ATOM   2321  CB  LYS A 242      80.900  84.850 144.345  1.00  0.00            
ATOM   2322  CG  LYS A 242      81.990  83.930 144.895  1.00  0.00            
ATOM   2323  CD  LYS A 242      83.320  84.360 144.275  1.00  0.00            
ATOM   2324  CE  LYS A 242      84.160  85.320 145.115  1.00  0.00            
ATOM   2325  NZ  LYS A 242      85.280  85.950 144.395  1.00  0.00            
ATOM   2326  HZ1 LYS A 242      84.870  86.350 143.565  1.00  0.00            
ATOM   2327  HZ2 LYS A 242      85.800  86.620 144.925  1.00  0.00            
ATOM   2328  HZ3 LYS A 242      85.930  85.220 144.155  1.00  0.00            
ATOM   2329  C   LYS A 242      79.180  85.160 146.115  1.00  0.00            
ATOM   2330  O   LYS A 242      79.210  84.680 147.245  1.00  0.00            
ATOM   2331  N   LYS A 243      78.800  86.410 145.875  1.00  0.00            
ATOM   2332  H   LYS A 243      78.880  86.740 144.935  1.00  0.00            
ATOM   2333  CA  LYS A 243      78.260  87.430 146.785  1.00  0.00            
ATOM   2334  CB  LYS A 243      78.190  88.790 146.075  1.00  0.00            
ATOM   2335  CG  LYS A 243      77.660  89.940 146.945  1.00  0.00            
ATOM   2336  CD  LYS A 243      77.140  91.120 146.125  1.00  0.00            
ATOM   2337  CE  LYS A 243      78.100  92.000 145.325  1.00  0.00            
ATOM   2338  NZ  LYS A 243      77.230  92.820 144.465  1.00  0.00            
ATOM   2339  HZ1 LYS A 243      77.750  93.110 143.655  1.00  0.00            
ATOM   2340  HZ2 LYS A 243      76.380  92.410 144.145  1.00  0.00            
ATOM   2341  HZ3 LYS A 243      77.010  93.640 145.005  1.00  0.00            
ATOM   2342  C   LYS A 243      76.930  87.030 147.415  1.00  0.00            
ATOM   2343  O   LYS A 243      77.020  86.330 148.425  1.00  0.00            
ATOM   2344  N   ASP A 244      75.860  87.030 146.635  1.00  0.00            
ATOM   2345  H   ASP A 244      75.920  87.190 145.645  1.00  0.00            
ATOM   2346  CA  ASP A 244      74.460  86.830 147.045  1.00  0.00            
ATOM   2347  CB  ASP A 244      73.500  87.040 145.875  1.00  0.00            
ATOM   2348  CG  ASP A 244      72.140  87.570 146.345  1.00  0.00            
ATOM   2349  OD1 ASP A 244      71.980  87.620 147.585  1.00  0.00            
ATOM   2350  OD2 ASP A 244      71.390  88.240 145.605  1.00  0.00            
ATOM   2351  C   ASP A 244      74.280  85.450 147.685  1.00  0.00            
ATOM   2352  O   ASP A 244      73.560  85.350 148.675  1.00  0.00            
ATOM   2353  N   GLN A 245      74.870  84.450 147.035  1.00  0.00            
ATOM   2354  H   GLN A 245      75.690  84.540 146.475  1.00  0.00            
ATOM   2355  CA  GLN A 245      74.460  83.060 147.275  1.00  0.00            
ATOM   2356  CB  GLN A 245      73.860  82.410 146.035  1.00  0.00            
ATOM   2357  CG  GLN A 245      72.440  82.950 145.815  1.00  0.00            
ATOM   2358  CD  GLN A 245      71.750  82.350 144.585  1.00  0.00            
ATOM   2359  OE1 GLN A 245      71.970  82.790 143.455  1.00  0.00            
ATOM   2360  NE2 GLN A 245      70.840  81.380 144.675  1.00  0.00            
ATOM   2361 1HE2 GLN A 245      70.590  81.030 145.575  1.00  0.00            
ATOM   2362 2HE2 GLN A 245      70.500  81.000 143.815  1.00  0.00            
ATOM   2363  C   GLN A 245      75.460  82.200 148.055  1.00  0.00            
ATOM   2364  O   GLN A 245      75.160  81.070 148.445  1.00  0.00            
ATOM   2365  N   GLY A 246      76.660  82.760 148.175  1.00  0.00            
ATOM   2366  H   GLY A 246      76.860  83.570 147.615  1.00  0.00            
ATOM   2367  CA  GLY A 246      77.780  82.270 148.975  1.00  0.00            
ATOM   2368  C   GLY A 246      78.820  81.450 148.195  1.00  0.00            
ATOM   2369  O   GLY A 246      79.990  81.750 148.405  1.00  0.00            
ATOM   2370  N   ILE A 247      78.370  80.890 147.085  1.00  0.00            
ATOM   2371  H   ILE A 247      77.620  81.320 146.575  1.00  0.00            
ATOM   2372  CA  ILE A 247      79.010  79.850 146.265  1.00  0.00            
ATOM   2373  CB  ILE A 247      77.940  78.790 145.995  1.00  0.00            
ATOM   2374  CG1 ILE A 247      77.130  78.460 147.255  1.00  0.00            
ATOM   2375  CG2 ILE A 247      78.540  77.580 145.285  1.00  0.00            
ATOM   2376  CD  ILE A 247      78.030  77.780 148.285  1.00  0.00            
ATOM   2377  C   ILE A 247      79.640  80.470 145.015  1.00  0.00            
ATOM   2378  O   ILE A 247      79.000  81.320 144.385  1.00  0.00            
ATOM   2379  N   ASP A 248      80.820  79.980 144.655  1.00  0.00            
ATOM   2380  H   ASP A 248      81.430  79.470 145.255  1.00  0.00            
ATOM   2381  CA  ASP A 248      81.360  80.240 143.315  1.00  0.00            
ATOM   2382  CB  ASP A 248      82.840  79.870 143.475  1.00  0.00            
ATOM   2383  CG  ASP A 248      83.700  80.020 142.225  1.00  0.00            
ATOM   2384  OD1 ASP A 248      83.530  80.960 141.425  1.00  0.00            
ATOM   2385  OD2 ASP A 248      84.460  79.090 141.875  1.00  0.00            
ATOM   2386  C   ASP A 248      80.700  79.320 142.285  1.00  0.00            
ATOM   2387  O   ASP A 248      80.350  78.170 142.505  1.00  0.00            
ATOM   2388  N   LEU A 249      80.690  79.840 141.055  1.00  0.00            
ATOM   2389  H   LEU A 249      81.060  80.760 140.975  1.00  0.00            
ATOM   2390  CA  LEU A 249      80.080  79.160 139.905  1.00  0.00            
ATOM   2391  CB  LEU A 249      79.260  80.170 139.095  1.00  0.00            
ATOM   2392  CG  LEU A 249      78.230  79.580 138.125  1.00  0.00            
ATOM   2393  CD1 LEU A 249      77.250  78.730 138.925  1.00  0.00            
ATOM   2394  CD2 LEU A 249      77.520  80.800 137.545  1.00  0.00            
ATOM   2395  C   LEU A 249      81.140  78.440 139.065  1.00  0.00            
ATOM   2396  O   LEU A 249      81.110  77.280 138.665  1.00  0.00            
ATOM   2397  N   ARG A 250      82.340  79.020 139.025  1.00  0.00            
ATOM   2398  H   ARG A 250      82.570  79.680 139.735  1.00  0.00            
ATOM   2399  CA  ARG A 250      83.410  78.780 138.055  1.00  0.00            
ATOM   2400  CB  ARG A 250      84.690  79.550 138.375  1.00  0.00            
ATOM   2401  CG  ARG A 250      84.750  81.060 138.155  1.00  0.00            
ATOM   2402  CD  ARG A 250      86.050  81.570 138.785  1.00  0.00            
ATOM   2403  NE  ARG A 250      86.260  83.020 138.745  1.00  0.00            
ATOM   2404  HE  ARG A 250      86.830  83.400 138.015  1.00  0.00            
ATOM   2405  CZ  ARG A 250      85.800  83.900 139.655  1.00  0.00            
ATOM   2406  NH1 ARG A 250      85.220  83.640 140.835  1.00  0.00            
ATOM   2407 1HH1 ARG A 250      85.430  82.760 141.255  1.00  0.00            
ATOM   2408 2HH1 ARG A 250      84.540  84.270 141.215  1.00  0.00            
ATOM   2409  NH2 ARG A 250      85.780  85.190 139.305  1.00  0.00            
ATOM   2410 1HH2 ARG A 250      85.950  85.560 138.385  1.00  0.00            
ATOM   2411 2HH2 ARG A 250      85.650  85.840 140.055  1.00  0.00            
ATOM   2412  C   ARG A 250      83.910  77.340 137.875  1.00  0.00            
ATOM   2413  O   ARG A 250      84.300  76.960 136.775  1.00  0.00            
ATOM   2414  N   ASN A 251      83.810  76.620 138.995  1.00  0.00            
ATOM   2415  H   ASN A 251      83.420  77.100 139.775  1.00  0.00            
ATOM   2416  CA  ASN A 251      84.260  75.250 139.245  1.00  0.00            
ATOM   2417  CB  ASN A 251      84.460  74.990 140.745  1.00  0.00            
ATOM   2418  CG  ASN A 251      85.280  73.730 141.045  1.00  0.00            
ATOM   2419  OD1 ASN A 251      86.510  73.810 141.125  1.00  0.00            
ATOM   2420  ND2 ASN A 251      84.550  72.740 141.525  1.00  0.00            
ATOM   2421 1HD2 ASN A 251      83.570  72.940 141.615  1.00  0.00            
ATOM   2422 2HD2 ASN A 251      85.050  71.870 141.625  1.00  0.00            
ATOM   2423  C   ASN A 251      83.460  74.140 138.575  1.00  0.00            
ATOM   2424  O   ASN A 251      83.990  73.030 138.565  1.00  0.00            
ATOM   2425  N   ASP A 252      82.250  74.360 138.055  1.00  0.00            
ATOM   2426  H   ASP A 252      81.870  75.280 138.065  1.00  0.00            
ATOM   2427  CA  ASP A 252      81.420  73.300 137.445  1.00  0.00            
ATOM   2428  CB  ASP A 252      80.110  73.180 138.225  1.00  0.00            
ATOM   2429  CG  ASP A 252      79.180  72.090 137.685  1.00  0.00            
ATOM   2430  OD1 ASP A 252      78.420  72.380 136.735  1.00  0.00            
ATOM   2431  OD2 ASP A 252      79.300  70.900 138.045  1.00  0.00            
ATOM   2432  C   ASP A 252      81.280  73.480 135.935  1.00  0.00            
ATOM   2433  O   ASP A 252      80.760  74.520 135.535  1.00  0.00            
ATOM   2434  N   PRO A 253      81.660  72.510 135.105  1.00  0.00            
ATOM   2435  CA  PRO A 253      81.640  72.680 133.635  1.00  0.00            
ATOM   2436  CB  PRO A 253      82.370  71.470 133.045  1.00  0.00            
ATOM   2437  CG  PRO A 253      83.070  70.900 134.275  1.00  0.00            
ATOM   2438  CD  PRO A 253      82.250  71.230 135.525  1.00  0.00            
ATOM   2439  C   PRO A 253      80.260  72.960 133.035  1.00  0.00            
ATOM   2440  O   PRO A 253      80.180  74.030 132.425  1.00  0.00            
ATOM   2441  N   LEU A 254      79.250  72.210 133.475  1.00  0.00            
ATOM   2442  H   LEU A 254      79.430  71.470 134.125  1.00  0.00            
ATOM   2443  CA  LEU A 254      77.880  72.510 133.055  1.00  0.00            
ATOM   2444  CB  LEU A 254      77.050  71.400 133.705  1.00  0.00            
ATOM   2445  CG  LEU A 254      75.560  71.380 133.365  1.00  0.00            
ATOM   2446  CD1 LEU A 254      75.470  70.920 131.915  1.00  0.00            
ATOM   2447  CD2 LEU A 254      74.830  70.280 134.145  1.00  0.00            
ATOM   2448  C   LEU A 254      77.350  73.890 133.425  1.00  0.00            
ATOM   2449  O   LEU A 254      76.850  74.540 132.505  1.00  0.00            
ATOM   2450  N   ALA A 255      77.690  74.420 134.595  1.00  0.00            
ATOM   2451  H   ALA A 255      77.940  73.860 135.375  1.00  0.00            
ATOM   2452  CA  ALA A 255      77.370  75.820 134.925  1.00  0.00            
ATOM   2453  CB  ALA A 255      77.840  76.250 136.315  1.00  0.00            
ATOM   2454  C   ALA A 255      77.920  76.860 133.955  1.00  0.00            
ATOM   2455  O   ALA A 255      77.090  77.590 133.425  1.00  0.00            
ATOM   2456  N   MET A 256      79.240  76.770 133.765  1.00  0.00            
ATOM   2457  H   MET A 256      79.790  76.190 134.355  1.00  0.00            
ATOM   2458  CA  MET A 256      79.960  77.650 132.835  1.00  0.00            
ATOM   2459  CB  MET A 256      81.460  77.340 132.955  1.00  0.00            
ATOM   2460  CG  MET A 256      81.980  77.760 134.335  1.00  0.00            
ATOM   2461  SD  MET A 256      82.320  79.550 134.525  1.00  0.00            
ATOM   2462  CE  MET A 256      80.910  79.830 135.585  1.00  0.00            
ATOM   2463  C   MET A 256      79.470  77.570 131.385  1.00  0.00            
ATOM   2464  O   MET A 256      79.070  78.520 130.715  1.00  0.00            
ATOM   2465  N   GLN A 257      79.260  76.340 130.925  1.00  0.00            
ATOM   2466  H   GLN A 257      79.510  75.550 131.485  1.00  0.00            
ATOM   2467  CA  GLN A 257      78.640  75.910 129.665  1.00  0.00            
ATOM   2468  CB  GLN A 257      78.490  74.390 129.685  1.00  0.00            
ATOM   2469  CG  GLN A 257      78.210  73.640 128.375  1.00  0.00            
ATOM   2470  CD  GLN A 257      79.340  73.780 127.355  1.00  0.00            
ATOM   2471  OE1 GLN A 257      79.350  74.560 126.405  1.00  0.00            
ATOM   2472  NE2 GLN A 257      80.380  73.050 127.735  1.00  0.00            
ATOM   2473 1HE2 GLN A 257      80.280  72.500 128.565  1.00  0.00            
ATOM   2474 2HE2 GLN A 257      81.220  73.190 127.205  1.00  0.00            
ATOM   2475  C   GLN A 257      77.270  76.560 129.465  1.00  0.00            
ATOM   2476  O   GLN A 257      77.000  77.030 128.355  1.00  0.00            
ATOM   2477  N   ARG A 258      76.420  76.560 130.495  1.00  0.00            
ATOM   2478  H   ARG A 258      76.740  76.380 131.425  1.00  0.00            
ATOM   2479  CA  ARG A 258      75.140  77.270 130.385  1.00  0.00            
ATOM   2480  CB  ARG A 258      74.240  76.720 131.485  1.00  0.00            
ATOM   2481  CG  ARG A 258      73.930  75.260 131.145  1.00  0.00            
ATOM   2482  CD  ARG A 258      73.330  74.660 132.425  1.00  0.00            
ATOM   2483  NE  ARG A 258      72.070  75.330 132.775  1.00  0.00            
ATOM   2484  HE  ARG A 258      71.870  76.120 132.205  1.00  0.00            
ATOM   2485  CZ  ARG A 258      71.460  75.110 133.955  1.00  0.00            
ATOM   2486  NH1 ARG A 258      71.950  74.220 134.825  1.00  0.00            
ATOM   2487 1HH1 ARG A 258      72.840  73.800 134.695  1.00  0.00            
ATOM   2488 2HH1 ARG A 258      71.460  73.930 135.655  1.00  0.00            
ATOM   2489  NH2 ARG A 258      70.430  75.890 134.305  1.00  0.00            
ATOM   2490 1HH2 ARG A 258      70.130  76.610 133.685  1.00  0.00            
ATOM   2491 2HH2 ARG A 258      69.880  75.580 135.085  1.00  0.00            
ATOM   2492  C   ARG A 258      75.120  78.800 130.475  1.00  0.00            
ATOM   2493  O   ARG A 258      74.500  79.530 129.685  1.00  0.00            
ATOM   2494  N   LEU A 259      75.750  79.250 131.545  1.00  0.00            
ATOM   2495  H   LEU A 259      75.790  78.640 132.335  1.00  0.00            
ATOM   2496  CA  LEU A 259      75.940  80.690 131.785  1.00  0.00            
ATOM   2497  CB  LEU A 259      76.900  80.990 132.935  1.00  0.00            
ATOM   2498  CG  LEU A 259      77.000  82.350 133.625  1.00  0.00            
ATOM   2499  CD1 LEU A 259      75.760  82.670 134.465  1.00  0.00            
ATOM   2500  CD2 LEU A 259      78.370  82.430 134.295  1.00  0.00            
ATOM   2501  C   LEU A 259      76.450  81.490 130.585  1.00  0.00            
ATOM   2502  O   LEU A 259      75.990  82.600 130.305  1.00  0.00            
ATOM   2503  N   LYS A 260      77.280  80.830 129.785  1.00  0.00            
ATOM   2504  H   LYS A 260      77.590  79.910 130.035  1.00  0.00            
ATOM   2505  CA  LYS A 260      77.720  81.260 128.455  1.00  0.00            
ATOM   2506  CB  LYS A 260      78.720  80.270 127.855  1.00  0.00            
ATOM   2507  CG  LYS A 260      79.300  80.790 126.535  1.00  0.00            
ATOM   2508  CD  LYS A 260      79.990  79.700 125.725  1.00  0.00            
ATOM   2509  CE  LYS A 260      80.460  80.300 124.405  1.00  0.00            
ATOM   2510  NZ  LYS A 260      81.210  79.430 123.485  1.00  0.00            
ATOM   2511  HZ1 LYS A 260      81.360  78.550 123.935  1.00  0.00            
ATOM   2512  HZ2 LYS A 260      80.740  79.270 122.615  1.00  0.00            
ATOM   2513  HZ3 LYS A 260      82.080  79.830 123.195  1.00  0.00            
ATOM   2514  C   LYS A 260      76.630  81.680 127.465  1.00  0.00            
ATOM   2515  O   LYS A 260      76.400  82.870 127.225  1.00  0.00            
ATOM   2516  N   GLU A 261      75.910  80.680 126.975  1.00  0.00            
ATOM   2517  H   GLU A 261      76.070  79.790 127.385  1.00  0.00            
ATOM   2518  CA  GLU A 261      74.750  80.800 126.075  1.00  0.00            
ATOM   2519  CB  GLU A 261      74.070  79.420 126.085  1.00  0.00            
ATOM   2520  CG  GLU A 261      74.660  78.590 124.945  1.00  0.00            
ATOM   2521  CD  GLU A 261      73.710  77.440 124.605  1.00  0.00            
ATOM   2522  OE1 GLU A 261      73.800  76.390 125.285  1.00  0.00            
ATOM   2523  OE2 GLU A 261      72.950  77.510 123.615  1.00  0.00            
ATOM   2524  C   GLU A 261      73.730  81.800 126.615  1.00  0.00            
ATOM   2525  O   GLU A 261      73.340  82.670 125.835  1.00  0.00            
ATOM   2526  N   ALA A 262      73.390  81.770 127.895  1.00  0.00            
ATOM   2527  H   ALA A 262      73.860  81.170 128.545  1.00  0.00            
ATOM   2528  CA  ALA A 262      72.480  82.710 128.575  1.00  0.00            
ATOM   2529  CB  ALA A 262      72.180  82.230 129.995  1.00  0.00            
ATOM   2530  C   ALA A 262      72.980  84.150 128.635  1.00  0.00            
ATOM   2531  O   ALA A 262      72.340  85.130 128.235  1.00  0.00            
ATOM   2532  N   ALA A 263      74.260  84.350 128.945  1.00  0.00            
ATOM   2533  H   ALA A 263      74.720  83.640 129.485  1.00  0.00            
ATOM   2534  CA  ALA A 263      74.830  85.700 128.985  1.00  0.00            
ATOM   2535  CB  ALA A 263      76.180  85.750 129.695  1.00  0.00            
ATOM   2536  C   ALA A 263      75.120  86.330 127.615  1.00  0.00            
ATOM   2537  O   ALA A 263      74.620  87.400 127.285  1.00  0.00            
ATOM   2538  N   GLU A 264      75.560  85.520 126.655  1.00  0.00            
ATOM   2539  H   GLU A 264      76.070  84.690 126.895  1.00  0.00            
ATOM   2540  CA  GLU A 264      75.700  85.890 125.245  1.00  0.00            
ATOM   2541  CB  GLU A 264      76.260  84.750 124.395  1.00  0.00            
ATOM   2542  CG  GLU A 264      77.660  84.200 124.665  1.00  0.00            
ATOM   2543  CD  GLU A 264      78.030  83.230 123.535  1.00  0.00            
ATOM   2544  OE1 GLU A 264      78.730  83.630 122.575  1.00  0.00            
ATOM   2545  OE2 GLU A 264      77.520  82.090 123.505  1.00  0.00            
ATOM   2546  C   GLU A 264      74.380  86.430 124.695  1.00  0.00            
ATOM   2547  O   GLU A 264      74.450  87.520 124.125  1.00  0.00            
ATOM   2548  N   LYS A 265      73.310  85.710 125.005  1.00  0.00            
ATOM   2549  H   LYS A 265      73.460  84.830 125.445  1.00  0.00            
ATOM   2550  CA  LYS A 265      71.930  86.220 124.855  1.00  0.00            
ATOM   2551  CB  LYS A 265      71.010  85.140 125.425  1.00  0.00            
ATOM   2552  CG  LYS A 265      69.610  85.290 124.815  1.00  0.00            
ATOM   2553  CD  LYS A 265      68.520  84.400 125.395  1.00  0.00            
ATOM   2554  CE  LYS A 265      67.150  84.460 124.705  1.00  0.00            
ATOM   2555  NZ  LYS A 265      66.450  85.740 124.885  1.00  0.00            
ATOM   2556  HZ1 LYS A 265      66.200  85.930 125.845  1.00  0.00            
ATOM   2557  HZ2 LYS A 265      67.140  86.400 124.585  1.00  0.00            
ATOM   2558  HZ3 LYS A 265      65.700  85.940 124.245  1.00  0.00            
ATOM   2559  C   LYS A 265      71.710  87.580 125.505  1.00  0.00            
ATOM   2560  O   LYS A 265      71.300  88.500 124.795  1.00  0.00            
ATOM   2561  N   ALA A 266      71.850  87.650 126.825  1.00  0.00            
ATOM   2562  H   ALA A 266      72.090  86.800 127.285  1.00  0.00            
ATOM   2563  CA  ALA A 266      71.640  88.850 127.655  1.00  0.00            
ATOM   2564  CB  ALA A 266      72.020  88.440 129.085  1.00  0.00            
ATOM   2565  C   ALA A 266      72.310  90.150 127.225  1.00  0.00            
ATOM   2566  O   ALA A 266      71.690  91.210 127.315  1.00  0.00            
ATOM   2567  N   LYS A 267      73.570  90.110 126.785  1.00  0.00            
ATOM   2568  H   LYS A 267      74.200  89.390 127.085  1.00  0.00            
ATOM   2569  CA  LYS A 267      74.150  91.230 126.045  1.00  0.00            
ATOM   2570  CB  LYS A 267      75.490  90.740 125.485  1.00  0.00            
ATOM   2571  CG  LYS A 267      76.250  91.720 124.585  1.00  0.00            
ATOM   2572  CD  LYS A 267      77.100  90.810 123.695  1.00  0.00            
ATOM   2573  CE  LYS A 267      76.280  89.930 122.755  1.00  0.00            
ATOM   2574  NZ  LYS A 267      77.220  88.860 122.375  1.00  0.00            
ATOM   2575  HZ1 LYS A 267      76.710  88.050 122.065  1.00  0.00            
ATOM   2576  HZ2 LYS A 267      77.720  89.220 121.595  1.00  0.00            
ATOM   2577  HZ3 LYS A 267      77.870  88.820 123.135  1.00  0.00            
ATOM   2578  C   LYS A 267      73.240  91.730 124.925  1.00  0.00            
ATOM   2579  O   LYS A 267      72.770  92.860 124.995  1.00  0.00            
ATOM   2580  N   ILE A 268      72.790  90.840 124.035  1.00  0.00            
ATOM   2581  H   ILE A 268      72.990  89.880 124.235  1.00  0.00            
ATOM   2582  CA  ILE A 268      71.880  91.160 122.925  1.00  0.00            
ATOM   2583  CB  ILE A 268      71.540  89.880 122.145  1.00  0.00            
ATOM   2584  CG1 ILE A 268      72.810  89.290 121.545  1.00  0.00            
ATOM   2585  CG2 ILE A 268      70.590  90.220 120.995  1.00  0.00            
ATOM   2586  CD  ILE A 268      72.770  87.850 121.025  1.00  0.00            
ATOM   2587  C   ILE A 268      70.640  91.720 123.625  1.00  0.00            
ATOM   2588  O   ILE A 268      70.050  92.650 123.065  1.00  0.00            
ATOM   2589  N   GLU A 269      70.180  91.070 124.685  1.00  0.00            
ATOM   2590  H   GLU A 269      70.480  90.150 124.945  1.00  0.00            
ATOM   2591  CA  GLU A 269      69.010  91.580 125.425  1.00  0.00            
ATOM   2592  CB  GLU A 269      68.640  90.580 126.525  1.00  0.00            
ATOM   2593  CG  GLU A 269      67.890  89.390 125.915  1.00  0.00            
ATOM   2594  CD  GLU A 269      67.560  88.430 127.055  1.00  0.00            
ATOM   2595  OE1 GLU A 269      66.590  88.730 127.795  1.00  0.00            
ATOM   2596  OE2 GLU A 269      68.240  87.390 127.155  1.00  0.00            
ATOM   2597  C   GLU A 269      69.090  93.010 125.945  1.00  0.00            
ATOM   2598  O   GLU A 269      68.140  93.750 125.675  1.00  0.00            
ATOM   2599  N   LEU A 270      70.270  93.380 126.425  1.00  0.00            
ATOM   2600  H   LEU A 270      71.000  92.700 126.545  1.00  0.00            
ATOM   2601  CA  LEU A 270      70.500  94.660 127.105  1.00  0.00            
ATOM   2602  CB  LEU A 270      71.720  94.580 128.025  1.00  0.00            
ATOM   2603  CG  LEU A 270      71.180  93.810 129.225  1.00  0.00            
ATOM   2604  CD1 LEU A 270      72.350  93.410 130.135  1.00  0.00            
ATOM   2605  CD2 LEU A 270      70.030  94.500 129.965  1.00  0.00            
ATOM   2606  C   LEU A 270      70.760  95.780 126.085  1.00  0.00            
ATOM   2607  O   LEU A 270      70.130  96.840 126.165  1.00  0.00            
ATOM   2608  N   SER A 271      71.570  95.470 125.085  1.00  0.00            
ATOM   2609  H   SER A 271      72.090  94.620 125.155  1.00  0.00            
ATOM   2610  CA  SER A 271      71.890  96.230 123.865  1.00  0.00            
ATOM   2611  CB  SER A 271      73.030  95.550 123.095  1.00  0.00            
ATOM   2612  OG  SER A 271      74.290  95.910 123.675  1.00  0.00            
ATOM   2613  HG  SER A 271      74.350  96.910 123.685  1.00  0.00            
ATOM   2614  C   SER A 271      70.720  96.590 122.965  1.00  0.00            
ATOM   2615  O   SER A 271      70.870  97.550 122.205  1.00  0.00            
ATOM   2616  N   SER A 272      69.710  95.720 122.925  1.00  0.00            
ATOM   2617  H   SER A 272      70.020  94.820 123.255  1.00  0.00            
ATOM   2618  CA  SER A 272      68.360  95.910 122.375  1.00  0.00            
ATOM   2619  CB  SER A 272      67.640  94.570 122.225  1.00  0.00            
ATOM   2620  OG  SER A 272      66.260  94.570 121.855  1.00  0.00            
ATOM   2621  HG  SER A 272      65.970  94.730 120.905  1.00  0.00            
ATOM   2622  C   SER A 272      67.550  96.740 123.375  1.00  0.00            
ATOM   2623  O   SER A 272      67.290  97.880 123.005  1.00  0.00            
ATOM   2624  N   ALA A 273      67.320  96.260 124.595  1.00  0.00            
ATOM   2625  H   ALA A 273      67.650  95.380 124.925  1.00  0.00            
ATOM   2626  CA  ALA A 273      66.420  96.890 125.565  1.00  0.00            
ATOM   2627  CB  ALA A 273      65.700  95.670 126.165  1.00  0.00            
ATOM   2628  C   ALA A 273      67.280  97.710 126.535  1.00  0.00            
ATOM   2629  O   ALA A 273      68.100  98.510 126.085  1.00  0.00            
ATOM   2630  N   GLN A 274      66.770  97.770 127.765  1.00  0.00            
ATOM   2631  H   GLN A 274      65.970  97.200 127.925  1.00  0.00            
ATOM   2632  CA  GLN A 274      67.380  98.530 128.865  1.00  0.00            
ATOM   2633  CB  GLN A 274      66.370  99.560 129.355  1.00  0.00            
ATOM   2634  CG  GLN A 274      66.100 100.750 128.415  1.00  0.00            
ATOM   2635  CD  GLN A 274      67.290 101.660 128.105  1.00  0.00            
ATOM   2636  OE1 GLN A 274      68.280 101.780 128.815  1.00  0.00            
ATOM   2637  NE2 GLN A 274      67.160 102.380 126.995  1.00  0.00            
ATOM   2638 1HE2 GLN A 274      66.390 102.270 126.375  1.00  0.00            
ATOM   2639 2HE2 GLN A 274      67.720 103.180 126.765  1.00  0.00            
ATOM   2640  C   GLN A 274      67.780  97.610 130.025  1.00  0.00            
ATOM   2641  O   GLN A 274      68.900  97.740 130.525  1.00  0.00            
ATOM   2642  N   GLN A 275      66.970  96.640 130.425  1.00  0.00            
ATOM   2643  H   GLN A 275      66.180  96.410 129.855  1.00  0.00            
ATOM   2644  CA  GLN A 275      67.260  95.730 131.545  1.00  0.00            
ATOM   2645  CB  GLN A 275      66.710  96.220 132.895  1.00  0.00            
ATOM   2646  CG  GLN A 275      65.260  96.730 132.835  1.00  0.00            
ATOM   2647  CD  GLN A 275      64.840  97.020 134.275  1.00  0.00            
ATOM   2648  OE1 GLN A 275      65.370  97.850 135.015  1.00  0.00            
ATOM   2649  NE2 GLN A 275      64.080  96.100 134.855  1.00  0.00            
ATOM   2650 1HE2 GLN A 275      64.020  95.200 134.425  1.00  0.00            
ATOM   2651 2HE2 GLN A 275      63.700  96.220 135.775  1.00  0.00            
ATOM   2652  C   GLN A 275      66.680  94.340 131.265  1.00  0.00            
ATOM   2653  O   GLN A 275      65.740  94.180 130.495  1.00  0.00            
ATOM   2654  N   THR A 276      67.160  93.330 131.995  1.00  0.00            
ATOM   2655  H   THR A 276      67.780  93.470 132.765  1.00  0.00            
ATOM   2656  CA  THR A 276      66.650  91.970 131.775  1.00  0.00            
ATOM   2657  CB  THR A 276      67.230  91.250 130.555  1.00  0.00            
ATOM   2658  OG1 THR A 276      66.460  90.070 130.305  1.00  0.00            
ATOM   2659  HG1 THR A 276      66.460  89.670 129.385  1.00  0.00            
ATOM   2660  CG2 THR A 276      68.740  91.030 130.645  1.00  0.00            
ATOM   2661  C   THR A 276      66.840  91.120 133.035  1.00  0.00            
ATOM   2662  O   THR A 276      67.920  91.040 133.615  1.00  0.00            
ATOM   2663  N   ASP A 277      65.880  90.230 133.295  1.00  0.00            
ATOM   2664  H   ASP A 277      64.990  90.370 132.865  1.00  0.00            
ATOM   2665  CA  ASP A 277      65.950  89.220 134.365  1.00  0.00            
ATOM   2666  CB  ASP A 277      64.550  88.990 134.955  1.00  0.00            
ATOM   2667  CG  ASP A 277      64.090  90.280 135.635  1.00  0.00            
ATOM   2668  OD1 ASP A 277      63.500  91.090 134.885  1.00  0.00            
ATOM   2669  OD2 ASP A 277      64.210  90.360 136.875  1.00  0.00            
ATOM   2670  C   ASP A 277      66.540  87.900 133.855  1.00  0.00            
ATOM   2671  O   ASP A 277      65.950  86.990 133.285  1.00  0.00            
ATOM   2672  N   VAL A 278      67.870  87.820 133.975  1.00  0.00            
ATOM   2673  H   VAL A 278      68.370  88.610 134.345  1.00  0.00            
ATOM   2674  CA  VAL A 278      68.690  86.660 133.625  1.00  0.00            
ATOM   2675  CB  VAL A 278      70.190  86.990 133.615  1.00  0.00            
ATOM   2676  CG1 VAL A 278      71.230  85.940 133.215  1.00  0.00            
ATOM   2677  CG2 VAL A 278      70.480  88.010 132.515  1.00  0.00            
ATOM   2678  C   VAL A 278      68.390  85.640 134.715  1.00  0.00            
ATOM   2679  O   VAL A 278      68.680  85.790 135.905  1.00  0.00            
ATOM   2680  N   ASN A 279      67.690  84.620 134.225  1.00  0.00            
ATOM   2681  H   ASN A 279      67.470  84.560 133.255  1.00  0.00            
ATOM   2682  CA  ASN A 279      67.080  83.550 135.045  1.00  0.00            
ATOM   2683  CB  ASN A 279      65.570  83.640 135.215  1.00  0.00            
ATOM   2684  CG  ASN A 279      64.980  82.710 136.285  1.00  0.00            
ATOM   2685  OD1 ASN A 279      65.340  81.560 136.535  1.00  0.00            
ATOM   2686  ND2 ASN A 279      63.880  83.180 136.855  1.00  0.00            
ATOM   2687 1HD2 ASN A 279      63.390  83.930 136.405  1.00  0.00            
ATOM   2688 2HD2 ASN A 279      63.480  82.800 137.685  1.00  0.00            
ATOM   2689  C   ASN A 279      67.490  82.130 134.645  1.00  0.00            
ATOM   2690  O   ASN A 279      66.940  81.650 133.665  1.00  0.00            
ATOM   2691  N   LEU A 280      68.130  81.450 135.595  1.00  0.00            
ATOM   2692  H   LEU A 280      68.220  81.820 136.515  1.00  0.00            
ATOM   2693  CA  LEU A 280      68.640  80.080 135.445  1.00  0.00            
ATOM   2694  CB  LEU A 280      70.160  80.250 135.565  1.00  0.00            
ATOM   2695  CG  LEU A 280      70.870  81.040 134.465  1.00  0.00            
ATOM   2696  CD1 LEU A 280      72.390  80.900 134.645  1.00  0.00            
ATOM   2697  CD2 LEU A 280      70.610  80.390 133.105  1.00  0.00            
ATOM   2698  C   LEU A 280      68.040  79.330 136.635  1.00  0.00            
ATOM   2699  O   LEU A 280      68.640  79.240 137.705  1.00  0.00            
ATOM   2700  N   PRO A 281      66.950  78.590 136.445  1.00  0.00            
ATOM   2701  CA  PRO A 281      66.490  77.490 137.295  1.00  0.00            
ATOM   2702  CB  PRO A 281      65.160  76.960 136.755  1.00  0.00            
ATOM   2703  CG  PRO A 281      65.250  77.540 135.345  1.00  0.00            
ATOM   2704  CD  PRO A 281      65.950  78.900 135.405  1.00  0.00            
ATOM   2705  C   PRO A 281      67.540  76.380 137.335  1.00  0.00            
ATOM   2706  O   PRO A 281      68.090  76.000 136.305  1.00  0.00            
ATOM   2707  N   TYR A 282      67.730  75.840 138.535  1.00  0.00            
ATOM   2708  H   TYR A 282      66.960  75.820 139.185  1.00  0.00            
ATOM   2709  CA  TYR A 282      68.730  74.800 138.805  1.00  0.00            
ATOM   2710  CB  TYR A 282      68.310  73.330 138.685  1.00  0.00            
ATOM   2711  CG  TYR A 282      67.200  72.900 139.635  1.00  0.00            
ATOM   2712  CD1 TYR A 282      67.490  72.580 140.955  1.00  0.00            
ATOM   2713  HD1 TYR A 282      68.470  72.890 141.325  1.00  0.00            
ATOM   2714  CD2 TYR A 282      65.900  72.760 139.155  1.00  0.00            
ATOM   2715  HD2 TYR A 282      65.720  72.850 138.085  1.00  0.00            
ATOM   2716  CE1 TYR A 282      66.420  72.060 141.685  1.00  0.00            
ATOM   2717  HE1 TYR A 282      66.580  71.650 142.675  1.00  0.00            
ATOM   2718  CE2 TYR A 282      64.820  72.330 139.915  1.00  0.00            
ATOM   2719  HE2 TYR A 282      63.830  72.110 139.525  1.00  0.00            
ATOM   2720  CZ  TYR A 282      65.130  71.910 141.205  1.00  0.00            
ATOM   2721  OH  TYR A 282      64.300  71.030 141.825  1.00  0.00            
ATOM   2722  HH  TYR A 282      64.720  70.700 142.675  1.00  0.00            
ATOM   2723  C   TYR A 282      70.060  74.970 138.065  1.00  0.00            
ATOM   2724  O   TYR A 282      70.190  74.420 136.965  1.00  0.00            
ATOM   2725  N   ILE A 283      70.980  75.770 138.595  1.00  0.00            
ATOM   2726  H   ILE A 283      70.720  76.220 139.445  1.00  0.00            
ATOM   2727  CA  ILE A 283      72.300  76.040 138.015  1.00  0.00            
ATOM   2728  CB  ILE A 283      72.740  77.500 138.005  1.00  0.00            
ATOM   2729  CG1 ILE A 283      73.850  77.810 136.995  1.00  0.00            
ATOM   2730  CG2 ILE A 283      73.050  78.210 139.335  1.00  0.00            
ATOM   2731  CD  ILE A 283      73.480  77.460 135.555  1.00  0.00            
ATOM   2732  C   ILE A 283      73.380  75.090 138.545  1.00  0.00            
ATOM   2733  O   ILE A 283      74.080  74.520 137.705  1.00  0.00            
ATOM   2734  N   THR A 284      73.530  75.010 139.865  1.00  0.00            
ATOM   2735  H   THR A 284      73.030  75.590 140.495  1.00  0.00            
ATOM   2736  CA  THR A 284      74.300  73.920 140.475  1.00  0.00            
ATOM   2737  CB  THR A 284      75.820  74.070 140.635  1.00  0.00            
ATOM   2738  OG1 THR A 284      76.110  75.240 141.395  1.00  0.00            
ATOM   2739  HG1 THR A 284      77.070  75.300 141.665  1.00  0.00            
ATOM   2740  CG2 THR A 284      76.760  74.040 139.425  1.00  0.00            
ATOM   2741  C   THR A 284      73.750  73.580 141.865  1.00  0.00            
ATOM   2742  O   THR A 284      72.980  74.400 142.355  1.00  0.00            
ATOM   2743  N   ALA A 285      74.040  72.450 142.495  1.00  0.00            
ATOM   2744  H   ALA A 285      74.420  71.720 141.925  1.00  0.00            
ATOM   2745  CA  ALA A 285      73.570  72.130 143.855  1.00  0.00            
ATOM   2746  CB  ALA A 285      72.880  70.780 143.655  1.00  0.00            
ATOM   2747  C   ALA A 285      74.720  71.970 144.845  1.00  0.00            
ATOM   2748  O   ALA A 285      75.750  71.370 144.535  1.00  0.00            
ATOM   2749  N   ASP A 286      74.600  72.550 146.035  1.00  0.00            
ATOM   2750  H   ASP A 286      73.670  72.810 146.315  1.00  0.00            
ATOM   2751  CA  ASP A 286      75.600  72.590 147.115  1.00  0.00            
ATOM   2752  CB  ASP A 286      75.830  74.090 147.255  1.00  0.00            
ATOM   2753  CG  ASP A 286      74.740  74.690 148.135  1.00  0.00            
ATOM   2754  OD1 ASP A 286      74.960  75.140 149.275  1.00  0.00            
ATOM   2755  OD2 ASP A 286      73.530  74.520 147.875  1.00  0.00            
ATOM   2756  C   ASP A 286      75.250  71.760 148.355  1.00  0.00            
ATOM   2757  O   ASP A 286      74.360  70.920 148.265  1.00  0.00            
ATOM   2758  N   ALA A 287      75.870  72.070 149.495  1.00  0.00            
ATOM   2759  H   ALA A 287      76.820  72.360 149.445  1.00  0.00            
ATOM   2760  CA  ALA A 287      75.500  71.520 150.805  1.00  0.00            
ATOM   2761  CB  ALA A 287      76.490  72.050 151.845  1.00  0.00            
ATOM   2762  C   ALA A 287      74.060  71.870 151.205  1.00  0.00            
ATOM   2763  O   ALA A 287      73.340  70.920 151.515  1.00  0.00            
ATOM   2764  N   THR A 288      73.580  73.040 150.785  1.00  0.00            
ATOM   2765  H   THR A 288      74.010  73.530 150.035  1.00  0.00            
ATOM   2766  CA  THR A 288      72.260  73.450 151.295  1.00  0.00            
ATOM   2767  CB  THR A 288      72.200  74.930 151.665  1.00  0.00            
ATOM   2768  OG1 THR A 288      72.480  75.700 150.495  1.00  0.00            
ATOM   2769  HG1 THR A 288      73.190  75.220 149.975  1.00  0.00            
ATOM   2770  CG2 THR A 288      73.110  75.320 152.835  1.00  0.00            
ATOM   2771  C   THR A 288      71.100  73.030 150.385  1.00  0.00            
ATOM   2772  O   THR A 288      69.990  73.460 150.705  1.00  0.00            
ATOM   2773  N   GLY A 289      71.390  72.470 149.215  1.00  0.00            
ATOM   2774  H   GLY A 289      72.230  72.650 148.715  1.00  0.00            
ATOM   2775  CA  GLY A 289      70.340  71.880 148.375  1.00  0.00            
ATOM   2776  C   GLY A 289      70.590  72.560 147.025  1.00  0.00            
ATOM   2777  O   GLY A 289      71.740  72.750 146.635  1.00  0.00            
ATOM   2778  N   PRO A 290      69.550  72.810 146.225  1.00  0.00            
ATOM   2779  CA  PRO A 290      69.750  73.460 144.925  1.00  0.00            
ATOM   2780  CB  PRO A 290      68.330  73.480 144.355  1.00  0.00            
ATOM   2781  CG  PRO A 290      67.450  73.520 145.605  1.00  0.00            
ATOM   2782  CD  PRO A 290      68.150  72.460 146.455  1.00  0.00            
ATOM   2783  C   PRO A 290      70.130  74.940 145.025  1.00  0.00            
ATOM   2784  O   PRO A 290      70.010  75.650 146.025  1.00  0.00            
ATOM   2785  N   LYS A 291      70.760  75.390 143.935  1.00  0.00            
ATOM   2786  H   LYS A 291      71.250  74.750 143.345  1.00  0.00            
ATOM   2787  CA  LYS A 291      71.010  76.830 143.795  1.00  0.00            
ATOM   2788  CB  LYS A 291      72.500  77.170 143.815  1.00  0.00            
ATOM   2789  CG  LYS A 291      73.190  77.210 145.175  1.00  0.00            
ATOM   2790  CD  LYS A 291      72.690  78.280 146.155  1.00  0.00            
ATOM   2791  CE  LYS A 291      72.920  77.970 147.635  1.00  0.00            
ATOM   2792  NZ  LYS A 291      71.840  77.120 148.155  1.00  0.00            
ATOM   2793  HZ1 LYS A 291      71.980  76.190 147.805  1.00  0.00            
ATOM   2794  HZ2 LYS A 291      71.880  77.100 149.155  1.00  0.00            
ATOM   2795  HZ3 LYS A 291      70.960  77.510 147.885  1.00  0.00            
ATOM   2796  C   LYS A 291      70.450  77.290 142.455  1.00  0.00            
ATOM   2797  O   LYS A 291      70.900  76.930 141.365  1.00  0.00            
ATOM   2798  N   HIS A 292      69.340  78.020 142.555  1.00  0.00            
ATOM   2799  H   HIS A 292      68.690  78.110 143.305  1.00  0.00            
ATOM   2800  CA  HIS A 292      68.660  78.670 141.425  1.00  0.00            
ATOM   2801  CB  HIS A 292      67.200  78.690 141.875  1.00  0.00            
ATOM   2802  CG  HIS A 292      66.570  77.290 141.895  1.00  0.00            
ATOM   2803  ND1 HIS A 292      66.090  76.630 140.845  1.00  0.00            
ATOM   2804  CD2 HIS A 292      66.230  76.620 142.995  1.00  0.00            
ATOM   2805  CE1 HIS A 292      65.520  75.530 141.335  1.00  0.00            
ATOM   2806  NE2 HIS A 292      65.550  75.530 142.665  1.00  0.00            
ATOM   2807  HE2 HIS A 292      65.140  74.830 143.255  1.00  0.00            
ATOM   2808  C   HIS A 292      69.230  80.090 141.305  1.00  0.00            
ATOM   2809  O   HIS A 292      69.220  80.760 142.325  1.00  0.00            
ATOM   2810  N   MET A 293      69.370  80.540 140.055  1.00  0.00            
ATOM   2811  H   MET A 293      68.880  80.170 139.265  1.00  0.00            
ATOM   2812  CA  MET A 293      70.040  81.820 139.825  1.00  0.00            
ATOM   2813  CB  MET A 293      71.200  81.480 138.885  1.00  0.00            
ATOM   2814  CG  MET A 293      72.250  82.570 138.685  1.00  0.00            
ATOM   2815  SD  MET A 293      73.720  82.140 137.675  1.00  0.00            
ATOM   2816  CE  MET A 293      74.550  83.680 137.945  1.00  0.00            
ATOM   2817  C   MET A 293      69.090  82.700 139.005  1.00  0.00            
ATOM   2818  O   MET A 293      68.380  82.240 138.115  1.00  0.00            
ATOM   2819  N   ASN A 294      68.860  83.900 139.545  1.00  0.00            
ATOM   2820  H   ASN A 294      69.500  84.110 140.285  1.00  0.00            
ATOM   2821  CA  ASN A 294      68.050  84.950 138.935  1.00  0.00            
ATOM   2822  CB  ASN A 294      66.550  84.840 139.245  1.00  0.00            
ATOM   2823  CG  ASN A 294      65.690  85.870 138.505  1.00  0.00            
ATOM   2824  OD1 ASN A 294      66.040  86.570 137.565  1.00  0.00            
ATOM   2825  ND2 ASN A 294      64.510  86.130 139.055  1.00  0.00            
ATOM   2826 1HD2 ASN A 294      64.200  85.670 139.885  1.00  0.00            
ATOM   2827 2HD2 ASN A 294      63.930  86.790 138.575  1.00  0.00            
ATOM   2828  C   ASN A 294      68.650  86.310 139.325  1.00  0.00            
ATOM   2829  O   ASN A 294      68.240  86.940 140.285  1.00  0.00            
ATOM   2830  N   ILE A 295      69.230  86.890 138.275  1.00  0.00            
ATOM   2831  H   ILE A 295      68.880  86.640 137.375  1.00  0.00            
ATOM   2832  CA  ILE A 295      69.910  88.190 138.375  1.00  0.00            
ATOM   2833  CB  ILE A 295      71.430  88.100 138.265  1.00  0.00            
ATOM   2834  CG1 ILE A 295      71.940  86.880 139.035  1.00  0.00            
ATOM   2835  CG2 ILE A 295      72.070  89.450 138.625  1.00  0.00            
ATOM   2836  CD  ILE A 295      71.860  87.000 140.565  1.00  0.00            
ATOM   2837  C   ILE A 295      69.420  89.180 137.315  1.00  0.00            
ATOM   2838  O   ILE A 295      69.650  88.930 136.135  1.00  0.00            
ATOM   2839  N   LYS A 296      68.690  90.220 137.725  1.00  0.00            
ATOM   2840  H   LYS A 296      68.470  90.370 138.685  1.00  0.00            
ATOM   2841  CA  LYS A 296      68.310  91.290 136.805  1.00  0.00            
ATOM   2842  CB  LYS A 296      67.210  92.180 137.385  1.00  0.00            
ATOM   2843  CG  LYS A 296      66.640  93.200 136.385  1.00  0.00            
ATOM   2844  CD  LYS A 296      66.010  94.410 137.075  1.00  0.00            
ATOM   2845  CE  LYS A 296      67.190  95.240 137.585  1.00  0.00            
ATOM   2846  NZ  LYS A 296      66.570  96.300 138.395  1.00  0.00            
ATOM   2847  HZ1 LYS A 296      67.370  96.870 138.595  1.00  0.00            
ATOM   2848  HZ2 LYS A 296      65.890  96.840 137.915  1.00  0.00            
ATOM   2849  HZ3 LYS A 296      66.230  95.840 139.215  1.00  0.00            
ATOM   2850  C   LYS A 296      69.580  92.110 136.545  1.00  0.00            
ATOM   2851  O   LYS A 296      70.120  92.780 137.415  1.00  0.00            
ATOM   2852  N   VAL A 297      69.930  92.080 135.265  1.00  0.00            
ATOM   2853  H   VAL A 297      69.410  91.550 134.585  1.00  0.00            
ATOM   2854  CA  VAL A 297      71.060  92.870 134.755  1.00  0.00            
ATOM   2855  CB  VAL A 297      72.170  91.970 134.205  1.00  0.00            
ATOM   2856  CG1 VAL A 297      73.310  92.770 133.575  1.00  0.00            
ATOM   2857  CG2 VAL A 297      72.760  91.170 135.355  1.00  0.00            
ATOM   2858  C   VAL A 297      70.490  93.980 133.855  1.00  0.00            
ATOM   2859  O   VAL A 297      69.350  93.900 133.385  1.00  0.00            
ATOM   2860  N   THR A 298      71.280  95.050 133.835  1.00  0.00            
ATOM   2861  H   THR A 298      71.990  95.140 134.535  1.00  0.00            
ATOM   2862  CA  THR A 298      71.010  96.280 133.095  1.00  0.00            
ATOM   2863  CB  THR A 298      70.870  97.420 134.115  1.00  0.00            
ATOM   2864  OG1 THR A 298      72.130  97.550 134.795  1.00  0.00            
ATOM   2865  HG1 THR A 298      71.970  98.200 135.535  1.00  0.00            
ATOM   2866  CG2 THR A 298      69.690  97.180 135.055  1.00  0.00            
ATOM   2867  C   THR A 298      72.120  96.620 132.095  1.00  0.00            
ATOM   2868  O   THR A 298      73.310  96.600 132.405  1.00  0.00            
ATOM   2869  N   ARG A 299      71.600  97.310 131.075  1.00  0.00            
ATOM   2870  H   ARG A 299      70.610  97.400 130.955  1.00  0.00            
ATOM   2871  CA  ARG A 299      72.440  97.850 130.005  1.00  0.00            
ATOM   2872  CB  ARG A 299      71.670  98.480 128.835  1.00  0.00            
ATOM   2873  CG  ARG A 299      72.450  99.210 127.745  1.00  0.00            
ATOM   2874  CD  ARG A 299      71.630 100.390 127.205  1.00  0.00            
ATOM   2875  NE  ARG A 299      70.640  99.950 126.205  1.00  0.00            
ATOM   2876  HE  ARG A 299      70.060  99.240 126.575  1.00  0.00            
ATOM   2877  CZ  ARG A 299      70.590 100.350 124.925  1.00  0.00            
ATOM   2878  NH1 ARG A 299      71.490 101.110 124.265  1.00  0.00            
ATOM   2879 1HH1 ARG A 299      72.200 101.490 124.855  1.00  0.00            
ATOM   2880 2HH1 ARG A 299      71.460 101.110 123.265  1.00  0.00            
ATOM   2881  NH2 ARG A 299      69.500  99.920 124.275  1.00  0.00            
ATOM   2882 1HH2 ARG A 299      68.880  99.240 124.665  1.00  0.00            
ATOM   2883 2HH2 ARG A 299      69.350 100.180 123.315  1.00  0.00            
ATOM   2884  C   ARG A 299      73.490  98.810 130.555  1.00  0.00            
ATOM   2885  O   ARG A 299      74.680  98.770 130.225  1.00  0.00            
ATOM   2886  N   ALA A 300      73.120  99.480 131.645  1.00  0.00            
ATOM   2887  H   ALA A 300      72.150  99.390 131.875  1.00  0.00            
ATOM   2888  CA  ALA A 300      73.990 100.390 132.395  1.00  0.00            
ATOM   2889  CB  ALA A 300      73.240 101.000 133.585  1.00  0.00            
ATOM   2890  C   ALA A 300      75.300  99.770 132.875  1.00  0.00            
ATOM   2891  O   ALA A 300      76.340  99.980 132.255  1.00  0.00            
ATOM   2892  N   LYS A 301      75.130  98.650 133.575  1.00  0.00            
ATOM   2893  H   LYS A 301      74.210  98.300 133.745  1.00  0.00            
ATOM   2894  CA  LYS A 301      76.240  97.820 134.065  1.00  0.00            
ATOM   2895  CB  LYS A 301      75.730  96.780 135.055  1.00  0.00            
ATOM   2896  CG  LYS A 301      74.930  97.250 136.265  1.00  0.00            
ATOM   2897  CD  LYS A 301      75.630  98.290 137.135  1.00  0.00            
ATOM   2898  CE  LYS A 301      74.700  99.030 138.105  1.00  0.00            
ATOM   2899  NZ  LYS A 301      75.510  99.750 139.095  1.00  0.00            
ATOM   2900  HZ1 LYS A 301      74.860 100.240 139.675  1.00  0.00            
ATOM   2901  HZ2 LYS A 301      76.110  99.210 139.695  1.00  0.00            
ATOM   2902  HZ3 LYS A 301      75.960 100.560 138.725  1.00  0.00            
ATOM   2903  C   LYS A 301      77.130  97.150 133.015  1.00  0.00            
ATOM   2904  O   LYS A 301      78.350  97.280 133.055  1.00  0.00            
ATOM   2905  N   LEU A 302      76.510  96.580 131.985  1.00  0.00            
ATOM   2906  H   LEU A 302      75.570  96.880 131.825  1.00  0.00            
ATOM   2907  CA  LEU A 302      77.020  96.000 130.735  1.00  0.00            
ATOM   2908  CB  LEU A 302      75.850  95.520 129.865  1.00  0.00            
ATOM   2909  CG  LEU A 302      76.230  94.650 128.665  1.00  0.00            
ATOM   2910  CD1 LEU A 302      76.970  93.420 129.205  1.00  0.00            
ATOM   2911  CD2 LEU A 302      75.050  94.500 127.705  1.00  0.00            
ATOM   2912  C   LEU A 302      77.900  96.950 129.925  1.00  0.00            
ATOM   2913  O   LEU A 302      78.970  96.590 129.445  1.00  0.00            
ATOM   2914  N   GLU A 303      77.370  98.140 129.635  1.00  0.00            
ATOM   2915  H   GLU A 303      76.410  98.320 129.825  1.00  0.00            
ATOM   2916  CA  GLU A 303      78.090  99.230 128.965  1.00  0.00            
ATOM   2917  CB  GLU A 303      77.110 100.350 128.615  1.00  0.00            
ATOM   2918  CG  GLU A 303      76.190  99.880 127.475  1.00  0.00            
ATOM   2919  CD  GLU A 303      75.520 101.020 126.715  1.00  0.00            
ATOM   2920  OE1 GLU A 303      75.700 102.180 127.145  1.00  0.00            
ATOM   2921  OE2 GLU A 303      74.760 100.740 125.755  1.00  0.00            
ATOM   2922  C   GLU A 303      79.340  99.690 129.725  1.00  0.00            
ATOM   2923  O   GLU A 303      80.430  99.560 129.165  1.00  0.00            
ATOM   2924  N   SER A 304      79.290  99.750 131.045  1.00  0.00            
ATOM   2925  H   SER A 304      78.410  99.590 131.505  1.00  0.00            
ATOM   2926  CA  SER A 304      80.520  99.990 131.815  1.00  0.00            
ATOM   2927  CB  SER A 304      80.340 100.260 133.305  1.00  0.00            
ATOM   2928  OG  SER A 304      81.390 101.030 133.915  1.00  0.00            
ATOM   2929  HG  SER A 304      81.150 101.510 134.755  1.00  0.00            
ATOM   2930  C   SER A 304      81.460  98.780 131.755  1.00  0.00            
ATOM   2931  O   SER A 304      82.680  98.820 131.555  1.00  0.00            
ATOM   2932  N   LEU A 305      80.930  97.570 131.905  1.00  0.00            
ATOM   2933  H   LEU A 305      80.100  97.670 132.465  1.00  0.00            
ATOM   2934  CA  LEU A 305      81.600  96.270 131.805  1.00  0.00            
ATOM   2935  CB  LEU A 305      80.670  95.070 131.995  1.00  0.00            
ATOM   2936  CG  LEU A 305      80.460  94.830 133.485  1.00  0.00            
ATOM   2937  CD1 LEU A 305      79.300  93.960 133.965  1.00  0.00            
ATOM   2938  CD2 LEU A 305      81.650  94.000 133.965  1.00  0.00            
ATOM   2939  C   LEU A 305      82.420  96.050 130.525  1.00  0.00            
ATOM   2940  O   LEU A 305      83.550  95.590 130.635  1.00  0.00            
ATOM   2941  N   VAL A 306      81.870  96.510 129.405  1.00  0.00            
ATOM   2942  H   VAL A 306      81.020  97.040 129.445  1.00  0.00            
ATOM   2943  CA  VAL A 306      82.560  96.310 128.125  1.00  0.00            
ATOM   2944  CB  VAL A 306      82.110  95.100 127.295  1.00  0.00            
ATOM   2945  CG1 VAL A 306      82.570  93.840 128.035  1.00  0.00            
ATOM   2946  CG2 VAL A 306      80.630  94.960 126.945  1.00  0.00            
ATOM   2947  C   VAL A 306      82.670  97.530 127.205  1.00  0.00            
ATOM   2948  O   VAL A 306      81.720  98.080 126.655  1.00  0.00            
ATOM   2949  N   GLU A 307      83.960  97.740 126.945  1.00  0.00            
ATOM   2950  H   GLU A 307      84.650  97.320 127.535  1.00  0.00            
ATOM   2951  CA  GLU A 307      84.450  98.830 126.085  1.00  0.00            
ATOM   2952  CB  GLU A 307      84.300 100.150 126.845  1.00  0.00            
ATOM   2953  CG  GLU A 307      84.850 101.410 126.165  1.00  0.00            
ATOM   2954  CD  GLU A 307      84.270 101.870 124.825  1.00  0.00            
ATOM   2955  OE1 GLU A 307      83.700 101.030 124.095  1.00  0.00            
ATOM   2956  OE2 GLU A 307      84.490 103.040 124.465  1.00  0.00            
ATOM   2957  C   GLU A 307      85.910  98.560 125.725  1.00  0.00            
ATOM   2958  O   GLU A 307      86.900  99.130 126.175  1.00  0.00            
ATOM   2959  N   ASP A 308      85.970  97.750 124.665  1.00  0.00            
ATOM   2960  H   ASP A 308      85.190  97.790 124.055  1.00  0.00            
ATOM   2961  CA  ASP A 308      87.230  97.150 124.185  1.00  0.00            
ATOM   2962  CB  ASP A 308      88.040  96.510 125.315  1.00  0.00            
ATOM   2963  CG  ASP A 308      89.490  96.150 124.985  1.00  0.00            
ATOM   2964  OD1 ASP A 308      89.660  94.950 124.665  1.00  0.00            
ATOM   2965  OD2 ASP A 308      90.440  96.930 125.225  1.00  0.00            
ATOM   2966  C   ASP A 308      87.180  96.500 122.805  1.00  0.00            
ATOM   2967  O   ASP A 308      87.420  97.230 121.835  1.00  0.00            
ATOM   2968  N   LEU A 309      86.570  95.330 122.705  1.00  0.00            
ATOM   2969  H   LEU A 309      86.180  94.870 123.495  1.00  0.00            
ATOM   2970  CA  LEU A 309      86.650  94.480 121.505  1.00  0.00            
ATOM   2971  CB  LEU A 309      86.360  93.020 121.855  1.00  0.00            
ATOM   2972  CG  LEU A 309      87.310  92.290 122.815  1.00  0.00            
ATOM   2973  CD1 LEU A 309      86.990  90.830 123.125  1.00  0.00            
ATOM   2974  CD2 LEU A 309      88.660  92.310 122.105  1.00  0.00            
ATOM   2975  C   LEU A 309      85.740  95.040 120.405  1.00  0.00            
ATOM   2976  O   LEU A 309      86.070  94.880 119.235  1.00  0.00            
ATOM   2977  N   VAL A 310      84.580  95.630 120.695  1.00  0.00            
ATOM   2978  H   VAL A 310      84.390  95.810 121.655  1.00  0.00            
ATOM   2979  CA  VAL A 310      83.700  96.340 119.755  1.00  0.00            
ATOM   2980  CB  VAL A 310      82.350  96.660 120.405  1.00  0.00            
ATOM   2981  CG1 VAL A 310      81.450  97.430 119.445  1.00  0.00            
ATOM   2982  CG2 VAL A 310      81.550  95.400 120.725  1.00  0.00            
ATOM   2983  C   VAL A 310      84.410  97.550 119.135  1.00  0.00            
ATOM   2984  O   VAL A 310      84.490  97.500 117.905  1.00  0.00            
ATOM   2985  N   ASN A 311      85.300  98.220 119.855  1.00  0.00            
ATOM   2986  H   ASN A 311      85.090  98.230 120.835  1.00  0.00            
ATOM   2987  CA  ASN A 311      86.270  99.180 119.305  1.00  0.00            
ATOM   2988  CB  ASN A 311      86.910 100.000 120.425  1.00  0.00            
ATOM   2989  CG  ASN A 311      85.920 100.680 121.365  1.00  0.00            
ATOM   2990  OD1 ASN A 311      84.840 101.190 121.055  1.00  0.00            
ATOM   2991  ND2 ASN A 311      86.460 100.870 122.565  1.00  0.00            
ATOM   2992 1HD2 ASN A 311      87.400 100.590 122.755  1.00  0.00            
ATOM   2993 2HD2 ASN A 311      85.950 101.350 123.265  1.00  0.00            
ATOM   2994  C   ASN A 311      87.370  98.500 118.485  1.00  0.00            
ATOM   2995  O   ASN A 311      87.530  98.750 117.295  1.00  0.00            
ATOM   2996  N   ARG A 312      87.840  97.380 119.025  1.00  0.00            
ATOM   2997  H   ARG A 312      88.030  97.380 120.005  1.00  0.00            
ATOM   2998  CA  ARG A 312      88.840  96.540 118.335  1.00  0.00            
ATOM   2999  CB  ARG A 312      89.590  95.550 119.215  1.00  0.00            
ATOM   3000  CG  ARG A 312      90.990  95.240 118.675  1.00  0.00            
ATOM   3001  CD  ARG A 312      91.610  94.120 119.505  1.00  0.00            
ATOM   3002  NE  ARG A 312      91.140  92.790 119.095  1.00  0.00            
ATOM   3003  HE  ARG A 312      91.060  92.650 118.105  1.00  0.00            
ATOM   3004  CZ  ARG A 312      91.050  91.670 119.835  1.00  0.00            
ATOM   3005  NH1 ARG A 312      91.680  91.540 121.005  1.00  0.00            
ATOM   3006 1HH1 ARG A 312      92.290  92.220 121.415  1.00  0.00            
ATOM   3007 2HH1 ARG A 312      91.420  90.770 121.585  1.00  0.00            
ATOM   3008  NH2 ARG A 312      90.650  90.570 119.185  1.00  0.00            
ATOM   3009 1HH2 ARG A 312      90.500  90.540 118.195  1.00  0.00            
ATOM   3010 2HH2 ARG A 312      90.650  89.710 119.705  1.00  0.00            
ATOM   3011  C   ARG A 312      88.270  95.930 117.045  1.00  0.00            
ATOM   3012  O   ARG A 312      89.090  95.880 116.125  1.00  0.00            
ATOM   3013  N   SER A 313      86.960  95.760 116.915  1.00  0.00            
ATOM   3014  H   SER A 313      86.440  95.580 117.745  1.00  0.00            
ATOM   3015  CA  SER A 313      86.350  95.420 115.615  1.00  0.00            
ATOM   3016  CB  SER A 313      84.900  95.000 115.845  1.00  0.00            
ATOM   3017  OG  SER A 313      83.950  96.070 115.825  1.00  0.00            
ATOM   3018  HG  SER A 313      84.050  96.810 116.495  1.00  0.00            
ATOM   3019  C   SER A 313      86.460  96.530 114.565  1.00  0.00            
ATOM   3020  O   SER A 313      86.590  96.240 113.385  1.00  0.00            
ATOM   3021  N   ILE A 314      86.600  97.780 115.005  1.00  0.00            
ATOM   3022  H   ILE A 314      86.250  97.940 115.935  1.00  0.00            
ATOM   3023  CA  ILE A 314      86.700  98.940 114.115  1.00  0.00            
ATOM   3024  CB  ILE A 314      86.090 100.210 114.735  1.00  0.00            
ATOM   3025  CG1 ILE A 314      84.570 100.150 114.855  1.00  0.00            
ATOM   3026  CG2 ILE A 314      86.450 101.580 114.155  1.00  0.00            
ATOM   3027  CD  ILE A 314      83.840  99.970 113.515  1.00  0.00            
ATOM   3028  C   ILE A 314      88.100  99.260 113.585  1.00  0.00            
ATOM   3029  O   ILE A 314      88.400  99.440 112.415  1.00  0.00            
ATOM   3030  N   GLU A 315      89.040  98.900 114.455  1.00  0.00            
ATOM   3031  H   GLU A 315      88.730  98.560 115.345  1.00  0.00            
ATOM   3032  CA  GLU A 315      90.480  99.040 114.245  1.00  0.00            
ATOM   3033  CB  GLU A 315      91.210  98.560 115.515  1.00  0.00            
ATOM   3034  CG  GLU A 315      90.680  99.180 116.805  1.00  0.00            
ATOM   3035  CD  GLU A 315      90.670 100.710 116.785  1.00  0.00            
ATOM   3036  OE1 GLU A 315      91.810 101.190 116.625  1.00  0.00            
ATOM   3037  OE2 GLU A 315      89.580 101.330 116.815  1.00  0.00            
ATOM   3038  C   GLU A 315      90.990  98.390 112.955  1.00  0.00            
ATOM   3039  O   GLU A 315      91.650  99.150 112.255  1.00  0.00            
ATOM   3040  N   PRO A 316      90.720  97.160 112.545  1.00  0.00            
ATOM   3041  CA  PRO A 316      91.210  96.660 111.255  1.00  0.00            
ATOM   3042  CB  PRO A 316      90.820  95.180 111.275  1.00  0.00            
ATOM   3043  CG  PRO A 316      89.480  95.230 112.025  1.00  0.00            
ATOM   3044  CD  PRO A 316      89.790  96.210 113.165  1.00  0.00            
ATOM   3045  C   PRO A 316      90.600  97.490 110.125  1.00  0.00            
ATOM   3046  O   PRO A 316      91.390  97.860 109.255  1.00  0.00            
ATOM   3047  N   LEU A 317      89.350  97.930 110.305  1.00  0.00            
ATOM   3048  H   LEU A 317      88.840  97.830 111.155  1.00  0.00            
ATOM   3049  CA  LEU A 317      88.670  98.750 109.305  1.00  0.00            
ATOM   3050  CB  LEU A 317      87.170  98.720 109.635  1.00  0.00            
ATOM   3051  CG  LEU A 317      86.350  99.750 108.855  1.00  0.00            
ATOM   3052  CD1 LEU A 317      86.230  99.430 107.365  1.00  0.00            
ATOM   3053  CD2 LEU A 317      84.950  99.870 109.465  1.00  0.00            
ATOM   3054  C   LEU A 317      89.240 100.160 109.125  1.00  0.00            
ATOM   3055  O   LEU A 317      89.330 100.590 107.975  1.00  0.00            
ATOM   3056  N   LYS A 318      89.960 100.550 110.175  1.00  0.00            
ATOM   3057  H   LYS A 318      89.910  99.990 110.995  1.00  0.00            
ATOM   3058  CA  LYS A 318      90.640 101.860 110.205  1.00  0.00            
ATOM   3059  CB  LYS A 318      91.010 102.190 111.645  1.00  0.00            
ATOM   3060  CG  LYS A 318      89.890 102.680 112.565  1.00  0.00            
ATOM   3061  CD  LYS A 318      90.600 102.990 113.885  1.00  0.00            
ATOM   3062  CE  LYS A 318      89.780 103.950 114.745  1.00  0.00            
ATOM   3063  NZ  LYS A 318      90.590 104.120 115.965  1.00  0.00            
ATOM   3064  HZ1 LYS A 318      90.380 103.310 116.505  1.00  0.00            
ATOM   3065  HZ2 LYS A 318      91.560 104.250 115.795  1.00  0.00            
ATOM   3066  HZ3 LYS A 318      90.270 105.010 116.295  1.00  0.00            
ATOM   3067  C   LYS A 318      91.850 101.800 109.275  1.00  0.00            
ATOM   3068  O   LYS A 318      91.970 102.600 108.345  1.00  0.00            
ATOM   3069  N   VAL A 319      92.680 100.800 109.575  1.00  0.00            
ATOM   3070  H   VAL A 319      92.500 100.040 110.195  1.00  0.00            
ATOM   3071  CA  VAL A 319      93.840 100.580 108.705  1.00  0.00            
ATOM   3072  CB  VAL A 319      94.830  99.670 109.445  1.00  0.00            
ATOM   3073  CG1 VAL A 319      95.740 100.610 110.235  1.00  0.00            
ATOM   3074  CG2 VAL A 319      94.180  98.540 110.235  1.00  0.00            
ATOM   3075  C   VAL A 319      93.520  99.960 107.345  1.00  0.00            
ATOM   3076  O   VAL A 319      94.220 100.220 106.365  1.00  0.00            
ATOM   3077  N   ALA A 320      92.540  99.070 107.325  1.00  0.00            
ATOM   3078  H   ALA A 320      92.140  98.650 108.135  1.00  0.00            
ATOM   3079  CA  ALA A 320      91.940  98.610 106.055  1.00  0.00            
ATOM   3080  CB  ALA A 320      90.750  97.660 106.235  1.00  0.00            
ATOM   3081  C   ALA A 320      91.520  99.740 105.105  1.00  0.00            
ATOM   3082  O   ALA A 320      91.910  99.710 103.935  1.00  0.00            
ATOM   3083  N   LEU A 321      90.920 100.790 105.645  1.00  0.00            
ATOM   3084  H   LEU A 321      90.630 100.710 106.605  1.00  0.00            
ATOM   3085  CA  LEU A 321      90.720 102.090 105.005  1.00  0.00            
ATOM   3086  CB  LEU A 321      89.950 102.980 105.985  1.00  0.00            
ATOM   3087  CG  LEU A 321      88.440 102.750 105.935  1.00  0.00            
ATOM   3088  CD1 LEU A 321      87.760 103.630 106.985  1.00  0.00            
ATOM   3089  CD2 LEU A 321      87.730 102.970 104.595  1.00  0.00            
ATOM   3090  C   LEU A 321      91.950 102.710 104.335  1.00  0.00            
ATOM   3091  O   LEU A 321      91.940 102.920 103.125  1.00  0.00            
ATOM   3092  N   GLN A 322      93.040 102.790 105.095  1.00  0.00            
ATOM   3093  H   GLN A 322      92.990 102.800 106.095  1.00  0.00            
ATOM   3094  CA  GLN A 322      94.340 103.230 104.565  1.00  0.00            
ATOM   3095  CB  GLN A 322      95.320 103.470 105.725  1.00  0.00            
ATOM   3096  CG  GLN A 322      94.640 104.260 106.845  1.00  0.00            
ATOM   3097  CD  GLN A 322      95.530 104.260 108.085  1.00  0.00            
ATOM   3098  OE1 GLN A 322      95.290 103.530 109.045  1.00  0.00            
ATOM   3099  NE2 GLN A 322      96.290 105.340 108.205  1.00  0.00            
ATOM   3100 1HE2 GLN A 322      96.170 106.100 107.565  1.00  0.00            
ATOM   3101 2HE2 GLN A 322      96.860 105.590 108.985  1.00  0.00            
ATOM   3102  C   GLN A 322      94.900 102.240 103.545  1.00  0.00            
ATOM   3103  O   GLN A 322      95.200 102.710 102.455  1.00  0.00            
ATOM   3104  N   ASP A 323      94.850 100.930 103.785  1.00  0.00            
ATOM   3105  H   ASP A 323      94.820 100.560 104.715  1.00  0.00            
ATOM   3106  CA  ASP A 323      95.200  99.870 102.825  1.00  0.00            
ATOM   3107  CB  ASP A 323      95.120  98.440 103.335  1.00  0.00            
ATOM   3108  CG  ASP A 323      96.220  97.860 104.225  1.00  0.00            
ATOM   3109  OD1 ASP A 323      96.130  97.740 105.465  1.00  0.00            
ATOM   3110  OD2 ASP A 323      97.280  97.570 103.625  1.00  0.00            
ATOM   3111  C   ASP A 323      94.520  99.980 101.455  1.00  0.00            
ATOM   3112  O   ASP A 323      95.220 100.110 100.455  1.00  0.00            
ATOM   3113  N   ALA A 324      93.200 100.140 101.525  1.00  0.00            
ATOM   3114  H   ALA A 324      92.680 100.130 102.385  1.00  0.00            
ATOM   3115  CA  ALA A 324      92.320 100.380 100.375  1.00  0.00            
ATOM   3116  CB  ALA A 324      90.930 100.130 100.965  1.00  0.00            
ATOM   3117  C   ALA A 324      92.410 101.840  99.925  1.00  0.00            
ATOM   3118  O   ALA A 324      91.730 102.060  98.925  1.00  0.00            
ATOM   3119  N   GLY A 325      93.100 102.740 100.615  1.00  0.00            
ATOM   3120  H   GLY A 325      93.670 102.430 101.375  1.00  0.00            
ATOM   3121  CA  GLY A 325      93.320 104.140 100.235  1.00  0.00            
ATOM   3122  C   GLY A 325      91.970 104.840 100.035  1.00  0.00            
ATOM   3123  O   GLY A 325      91.840 105.760  99.225  1.00  0.00            
ATOM   3124  N   LEU A 326      91.090 104.610 100.995  1.00  0.00            
ATOM   3125  H   LEU A 326      91.350 104.000 101.745  1.00  0.00            
ATOM   3126  CA  LEU A 326      89.780 105.280 101.025  1.00  0.00            
ATOM   3127  CB  LEU A 326      88.600 104.440 100.535  1.00  0.00            
ATOM   3128  CG  LEU A 326      88.670 103.910  99.095  1.00  0.00            
ATOM   3129  CD1 LEU A 326      87.360 103.170  98.815  1.00  0.00            
ATOM   3130  CD2 LEU A 326      88.920 104.980  98.035  1.00  0.00            
ATOM   3131  C   LEU A 326      89.440 105.990 102.335  1.00  0.00            
ATOM   3132  O   LEU A 326      89.940 105.620 103.395  1.00  0.00            
ATOM   3133  N   SER A 327      88.530 106.940 102.165  1.00  0.00            
ATOM   3134  H   SER A 327      88.130 107.060 101.255  1.00  0.00            
ATOM   3135  CA  SER A 327      87.790 107.580 103.265  1.00  0.00            
ATOM   3136  CB  SER A 327      88.100 109.060 103.005  1.00  0.00            
ATOM   3137  OG  SER A 327      87.230 109.850 103.815  1.00  0.00            
ATOM   3138  HG  SER A 327      87.620 110.090 104.705  1.00  0.00            
ATOM   3139  C   SER A 327      86.300 107.240 103.255  1.00  0.00            
ATOM   3140  O   SER A 327      85.840 106.620 102.295  1.00  0.00            
ATOM   3141  N   VAL A 328      85.760 107.210 104.475  1.00  0.00            
ATOM   3142  H   VAL A 328      86.410 107.420 105.205  1.00  0.00            
ATOM   3143  CA  VAL A 328      84.390 106.920 104.925  1.00  0.00            
ATOM   3144  CB  VAL A 328      84.060 107.280 106.375  1.00  0.00            
ATOM   3145  CG1 VAL A 328      84.680 106.150 107.195  1.00  0.00            
ATOM   3146  CG2 VAL A 328      84.330 108.710 106.845  1.00  0.00            
ATOM   3147  C   VAL A 328      83.420 107.580 103.945  1.00  0.00            
ATOM   3148  O   VAL A 328      82.370 107.050 103.575  1.00  0.00            
ATOM   3149  N   SER A 329      83.760 108.830 103.645  1.00  0.00            
ATOM   3150  H   SER A 329      84.530 109.260 104.115  1.00  0.00            
ATOM   3151  CA  SER A 329      83.020 109.680 102.705  1.00  0.00            
ATOM   3152  CB  SER A 329      83.640 111.080 102.715  1.00  0.00            
ATOM   3153  OG  SER A 329      83.150 111.920 101.665  1.00  0.00            
ATOM   3154  HG  SER A 329      83.560 112.830 101.685  1.00  0.00            
ATOM   3155  C   SER A 329      82.800 109.060 101.315  1.00  0.00            
ATOM   3156  O   SER A 329      81.660 108.800 100.935  1.00  0.00            
ATOM   3157  N   ASP A 330      83.900 108.510 100.825  1.00  0.00            
ATOM   3158  H   ASP A 330      84.780 108.720 101.245  1.00  0.00            
ATOM   3159  CA  ASP A 330      84.070 107.920  99.485  1.00  0.00            
ATOM   3160  CB  ASP A 330      85.490 107.460  99.165  1.00  0.00            
ATOM   3161  CG  ASP A 330      86.530 108.560  99.345  1.00  0.00            
ATOM   3162  OD1 ASP A 330      86.160 109.750  99.405  1.00  0.00            
ATOM   3163  OD2 ASP A 330      87.720 108.170  99.375  1.00  0.00            
ATOM   3164  C   ASP A 330      83.200 106.670  99.305  1.00  0.00            
ATOM   3165  O   ASP A 330      82.430 106.530  98.355  1.00  0.00            
ATOM   3166  N   ILE A 331      83.090 105.900 100.385  1.00  0.00            
ATOM   3167  H   ILE A 331      83.720 106.080 101.145  1.00  0.00            
ATOM   3168  CA  ILE A 331      82.270 104.690 100.505  1.00  0.00            
ATOM   3169  CB  ILE A 331      82.480 104.110 101.905  1.00  0.00            
ATOM   3170  CG1 ILE A 331      83.940 103.780 102.245  1.00  0.00            
ATOM   3171  CG2 ILE A 331      81.670 102.830 102.135  1.00  0.00            
ATOM   3172  CD  ILE A 331      84.790 102.930 101.305  1.00  0.00            
ATOM   3173  C   ILE A 331      80.820 105.120 100.235  1.00  0.00            
ATOM   3174  O   ILE A 331      80.420 106.180 100.705  1.00  0.00            
ATOM   3175  N   ASP A 332      79.990 104.240  99.685  1.00  0.00            
ATOM   3176  H   ASP A 332      80.370 103.350  99.435  1.00  0.00            
ATOM   3177  CA  ASP A 332      78.610 104.420  99.225  1.00  0.00            
ATOM   3178  CB  ASP A 332      78.650 104.160  97.725  1.00  0.00            
ATOM   3179  CG  ASP A 332      79.480 105.020  96.775  1.00  0.00            
ATOM   3180  OD1 ASP A 332      79.120 106.190  96.485  1.00  0.00            
ATOM   3181  OD2 ASP A 332      80.360 104.400  96.155  1.00  0.00            
ATOM   3182  C   ASP A 332      77.700 103.520 100.075  1.00  0.00            
ATOM   3183  O   ASP A 332      77.710 103.700 101.285  1.00  0.00            
ATOM   3184  N   ASP A 333      77.330 102.330  99.615  1.00  0.00            
ATOM   3185  H   ASP A 333      77.420 102.040  98.665  1.00  0.00            
ATOM   3186  CA  ASP A 333      76.640 101.370 100.495  1.00  0.00            
ATOM   3187  CB  ASP A 333      75.890 100.260  99.745  1.00  0.00            
ATOM   3188  CG  ASP A 333      74.510 100.760  99.305  1.00  0.00            
ATOM   3189  OD1 ASP A 333      73.550 100.720 100.105  1.00  0.00            
ATOM   3190  OD2 ASP A 333      74.350 101.230  98.155  1.00  0.00            
ATOM   3191  C   ASP A 333      77.510 100.730 101.575  1.00  0.00            
ATOM   3192  O   ASP A 333      78.600 100.220 101.335  1.00  0.00            
ATOM   3193  N   VAL A 334      76.860 100.530 102.725  1.00  0.00            
ATOM   3194  H   VAL A 334      75.880 100.670 102.835  1.00  0.00            
ATOM   3195  CA  VAL A 334      77.450 100.070 103.995  1.00  0.00            
ATOM   3196  CB  VAL A 334      77.940 101.130 104.985  1.00  0.00            
ATOM   3197  CG1 VAL A 334      76.890 102.010 105.665  1.00  0.00            
ATOM   3198  CG2 VAL A 334      79.000 100.720 106.005  1.00  0.00            
ATOM   3199  C   VAL A 334      76.560  98.970 104.555  1.00  0.00            
ATOM   3200  O   VAL A 334      75.520  99.220 105.155  1.00  0.00            
ATOM   3201  N   ILE A 335      76.810  97.710 104.205  1.00  0.00            
ATOM   3202  H   ILE A 335      77.620  97.470 103.665  1.00  0.00            
ATOM   3203  CA  ILE A 335      75.960  96.570 104.585  1.00  0.00            
ATOM   3204  CB  ILE A 335      75.500  95.650 103.445  1.00  0.00            
ATOM   3205  CG1 ILE A 335      76.640  95.140 102.575  1.00  0.00            
ATOM   3206  CG2 ILE A 335      74.300  96.310 102.755  1.00  0.00            
ATOM   3207  CD  ILE A 335      76.180  94.150 101.505  1.00  0.00            
ATOM   3208  C   ILE A 335      76.550  95.630 105.635  1.00  0.00            
ATOM   3209  O   ILE A 335      77.730  95.280 105.605  1.00  0.00            
ATOM   3210  N   LEU A 336      75.660  95.050 106.435  1.00  0.00            
ATOM   3211  H   LEU A 336      74.700  95.210 106.185  1.00  0.00            
ATOM   3212  CA  LEU A 336      75.950  94.060 107.485  1.00  0.00            
ATOM   3213  CB  LEU A 336      75.170  94.490 108.725  1.00  0.00            
ATOM   3214  CG  LEU A 336      75.520  95.890 109.225  1.00  0.00            
ATOM   3215  CD1 LEU A 336      74.600  96.250 110.395  1.00  0.00            
ATOM   3216  CD2 LEU A 336      76.940  96.020 109.765  1.00  0.00            
ATOM   3217  C   LEU A 336      75.620  92.600 107.195  1.00  0.00            
ATOM   3218  O   LEU A 336      74.700  92.250 106.455  1.00  0.00            
ATOM   3219  N   VAL A 337      76.390  91.650 107.745  1.00  0.00            
ATOM   3220  H   VAL A 337      77.210  91.970 108.215  1.00  0.00            
ATOM   3221  CA  VAL A 337      76.190  90.200 107.685  1.00  0.00            
ATOM   3222  CB  VAL A 337      77.150  89.670 106.615  1.00  0.00            
ATOM   3223  CG1 VAL A 337      77.030  88.190 106.275  1.00  0.00            
ATOM   3224  CG2 VAL A 337      77.120  90.350 105.245  1.00  0.00            
ATOM   3225  C   VAL A 337      76.480  89.550 109.045  1.00  0.00            
ATOM   3226  O   VAL A 337      77.060  90.200 109.915  1.00  0.00            
ATOM   3227  N   GLY A 338      75.900  88.360 109.175  1.00  0.00            
ATOM   3228  H   GLY A 338      75.230  88.030 108.505  1.00  0.00            
ATOM   3229  CA  GLY A 338      76.160  87.360 110.225  1.00  0.00            
ATOM   3230  C   GLY A 338      75.540  87.880 111.525  1.00  0.00            
ATOM   3231  O   GLY A 338      75.660  89.010 111.995  1.00  0.00            
ATOM   3232  N   GLY A 339      75.150  86.870 112.295  1.00  0.00            
ATOM   3233  H   GLY A 339      75.380  85.960 111.945  1.00  0.00            
ATOM   3234  CA  GLY A 339      74.320  86.890 113.505  1.00  0.00            
ATOM   3235  C   GLY A 339      74.510  88.020 114.525  1.00  0.00            
ATOM   3236  O   GLY A 339      73.570  88.740 114.875  1.00  0.00            
ATOM   3237  N   GLN A 340      75.740  88.250 114.945  1.00  0.00            
ATOM   3238  H   GLN A 340      76.490  87.900 114.385  1.00  0.00            
ATOM   3239  CA  GLN A 340      76.110  89.230 115.985  1.00  0.00            
ATOM   3240  CB  GLN A 340      77.580  89.080 116.395  1.00  0.00            
ATOM   3241  CG  GLN A 340      78.010  89.760 117.695  1.00  0.00            
ATOM   3242  CD  GLN A 340      77.270  89.080 118.855  1.00  0.00            
ATOM   3243  OE1 GLN A 340      76.450  89.630 119.585  1.00  0.00            
ATOM   3244  NE2 GLN A 340      77.570  87.800 118.995  1.00  0.00            
ATOM   3245 1HE2 GLN A 340      78.260  87.430 118.365  1.00  0.00            
ATOM   3246 2HE2 GLN A 340      77.090  87.170 119.595  1.00  0.00            
ATOM   3247  C   GLN A 340      75.580  90.600 115.575  1.00  0.00            
ATOM   3248  O   GLN A 340      75.080  91.340 116.425  1.00  0.00            
ATOM   3249  N   THR A 341      75.540  90.950 114.295  1.00  0.00            
ATOM   3250  H   THR A 341      75.940  90.410 113.555  1.00  0.00            
ATOM   3251  CA  THR A 341      74.980  92.180 113.705  1.00  0.00            
ATOM   3252  CB  THR A 341      75.060  92.260 112.185  1.00  0.00            
ATOM   3253  OG1 THR A 341      74.480  91.120 111.565  1.00  0.00            
ATOM   3254  HG1 THR A 341      75.130  90.360 111.495  1.00  0.00            
ATOM   3255  CG2 THR A 341      76.520  92.450 111.765  1.00  0.00            
ATOM   3256  C   THR A 341      73.510  92.430 114.055  1.00  0.00            
ATOM   3257  O   THR A 341      73.040  93.560 113.905  1.00  0.00            
ATOM   3258  N   ARG A 342      72.700  91.400 114.255  1.00  0.00            
ATOM   3259  H   ARG A 342      73.130  90.490 114.235  1.00  0.00            
ATOM   3260  CA  ARG A 342      71.350  91.470 114.815  1.00  0.00            
ATOM   3261  CB  ARG A 342      70.870  90.100 115.305  1.00  0.00            
ATOM   3262  CG  ARG A 342      70.090  89.300 114.255  1.00  0.00            
ATOM   3263  CD  ARG A 342      70.230  87.790 114.435  1.00  0.00            
ATOM   3264  NE  ARG A 342      69.430  87.100 113.405  1.00  0.00            
ATOM   3265  HE  ARG A 342      69.080  87.700 112.685  1.00  0.00            
ATOM   3266  CZ  ARG A 342      69.070  85.820 113.225  1.00  0.00            
ATOM   3267  NH1 ARG A 342      69.660  84.750 113.785  1.00  0.00            
ATOM   3268 1HH1 ARG A 342      70.410  84.890 114.435  1.00  0.00            
ATOM   3269 2HH1 ARG A 342      69.630  83.840 113.385  1.00  0.00            
ATOM   3270  NH2 ARG A 342      67.990  85.530 112.495  1.00  0.00            
ATOM   3271 1HH2 ARG A 342      67.310  86.160 112.105  1.00  0.00            
ATOM   3272 2HH2 ARG A 342      67.920  84.630 112.055  1.00  0.00            
ATOM   3273  C   ARG A 342      71.170  92.370 116.045  1.00  0.00            
ATOM   3274  O   ARG A 342      70.160  92.990 116.365  1.00  0.00            
ATOM   3275  N   MET A 343      72.200  92.420 116.885  1.00  0.00            
ATOM   3276  H   MET A 343      73.040  91.880 116.855  1.00  0.00            
ATOM   3277  CA  MET A 343      72.250  93.310 118.055  1.00  0.00            
ATOM   3278  CB  MET A 343      73.490  92.910 118.865  1.00  0.00            
ATOM   3279  CG  MET A 343      73.590  93.330 120.335  1.00  0.00            
ATOM   3280  SD  MET A 343      74.970  92.610 121.305  1.00  0.00            
ATOM   3281  CE  MET A 343      76.350  93.280 120.405  1.00  0.00            
ATOM   3282  C   MET A 343      72.380  94.790 117.695  1.00  0.00            
ATOM   3283  O   MET A 343      73.230  95.110 116.865  1.00  0.00            
ATOM   3284  N   PRO A 344      71.580  95.680 118.285  1.00  0.00            
ATOM   3285  CA  PRO A 344      71.530  97.100 117.895  1.00  0.00            
ATOM   3286  CB  PRO A 344      70.450  97.740 118.775  1.00  0.00            
ATOM   3287  CG  PRO A 344      69.510  96.540 118.875  1.00  0.00            
ATOM   3288  CD  PRO A 344      70.430  95.350 119.145  1.00  0.00            
ATOM   3289  C   PRO A 344      72.900  97.770 118.055  1.00  0.00            
ATOM   3290  O   PRO A 344      73.360  98.330 117.065  1.00  0.00            
ATOM   3291  N   MET A 345      73.380  97.930 119.285  1.00  0.00            
ATOM   3292  H   MET A 345      72.740  97.900 120.055  1.00  0.00            
ATOM   3293  CA  MET A 345      74.710  98.430 119.665  1.00  0.00            
ATOM   3294  CB  MET A 345      75.310  97.560 120.775  1.00  0.00            
ATOM   3295  CG  MET A 345      76.540  98.270 121.365  1.00  0.00            
ATOM   3296  SD  MET A 345      77.280  97.710 122.945  1.00  0.00            
ATOM   3297  CE  MET A 345      77.630  96.010 122.565  1.00  0.00            
ATOM   3298  C   MET A 345      75.760  98.680 118.575  1.00  0.00            
ATOM   3299  O   MET A 345      76.070  99.820 118.255  1.00  0.00            
ATOM   3300  N   VAL A 346      76.140  97.520 118.045  1.00  0.00            
ATOM   3301  H   VAL A 346      75.860  96.680 118.505  1.00  0.00            
ATOM   3302  CA  VAL A 346      77.080  97.410 116.925  1.00  0.00            
ATOM   3303  CB  VAL A 346      77.680  96.050 116.535  1.00  0.00            
ATOM   3304  CG1 VAL A 346      78.340  95.370 117.735  1.00  0.00            
ATOM   3305  CG2 VAL A 346      76.490  95.150 116.195  1.00  0.00            
ATOM   3306  C   VAL A 346      76.730  98.100 115.605  1.00  0.00            
ATOM   3307  O   VAL A 346      77.500  99.000 115.255  1.00  0.00            
ATOM   3308  N   GLN A 347      75.460  98.110 115.195  1.00  0.00            
ATOM   3309  H   GLN A 347      74.830  97.740 115.865  1.00  0.00            
ATOM   3310  CA  GLN A 347      74.910  98.970 114.135  1.00  0.00            
ATOM   3311  CB  GLN A 347      73.450  98.550 113.975  1.00  0.00            
ATOM   3312  CG  GLN A 347      73.200  97.040 113.805  1.00  0.00            
ATOM   3313  CD  GLN A 347      71.710  96.810 114.015  1.00  0.00            
ATOM   3314  OE1 GLN A 347      70.810  97.220 113.285  1.00  0.00            
ATOM   3315  NE2 GLN A 347      71.460  95.740 114.755  1.00  0.00            
ATOM   3316 1HE2 GLN A 347      72.280  95.250 115.065  1.00  0.00            
ATOM   3317 2HE2 GLN A 347      70.740  95.780 115.445  1.00  0.00            
ATOM   3318  C   GLN A 347      75.100 100.480 114.335  1.00  0.00            
ATOM   3319  O   GLN A 347      75.510 101.280 113.495  1.00  0.00            
ATOM   3320  N   LYS A 348      74.820 100.960 115.545  1.00  0.00            
ATOM   3321  H   LYS A 348      74.340 100.400 116.215  1.00  0.00            
ATOM   3322  CA  LYS A 348      75.240 102.290 116.015  1.00  0.00            
ATOM   3323  CB  LYS A 348      75.000 102.350 117.525  1.00  0.00            
ATOM   3324  CG  LYS A 348      74.740 103.800 117.945  1.00  0.00            
ATOM   3325  CD  LYS A 348      74.840 104.170 119.425  1.00  0.00            
ATOM   3326  CE  LYS A 348      76.120 103.680 120.105  1.00  0.00            
ATOM   3327  NZ  LYS A 348      76.450 104.300 121.405  1.00  0.00            
ATOM   3328  HZ1 LYS A 348      76.580 105.280 121.255  1.00  0.00            
ATOM   3329  HZ2 LYS A 348      75.760 104.130 122.105  1.00  0.00            
ATOM   3330  HZ3 LYS A 348      77.240 103.800 121.765  1.00  0.00            
ATOM   3331  C   LYS A 348      76.740 102.500 115.795  1.00  0.00            
ATOM   3332  O   LYS A 348      77.070 103.380 115.005  1.00  0.00            
ATOM   3333  N   LYS A 349      77.600 101.600 116.265  1.00  0.00            
ATOM   3334  H   LYS A 349      77.290 100.680 116.515  1.00  0.00            
ATOM   3335  CA  LYS A 349      79.060 101.770 116.185  1.00  0.00            
ATOM   3336  CB  LYS A 349      79.790 100.630 116.905  1.00  0.00            
ATOM   3337  CG  LYS A 349      79.510 100.640 118.405  1.00  0.00            
ATOM   3338  CD  LYS A 349      80.320 101.630 119.235  1.00  0.00            
ATOM   3339  CE  LYS A 349      81.800 101.250 119.165  1.00  0.00            
ATOM   3340  NZ  LYS A 349      82.670 102.310 119.695  1.00  0.00            
ATOM   3341  HZ1 LYS A 349      82.790 102.140 120.675  1.00  0.00            
ATOM   3342  HZ2 LYS A 349      83.600 102.370 119.325  1.00  0.00            
ATOM   3343  HZ3 LYS A 349      82.260 103.210 119.715  1.00  0.00            
ATOM   3344  C   LYS A 349      79.620 101.890 114.765  1.00  0.00            
ATOM   3345  O   LYS A 349      80.460 102.750 114.495  1.00  0.00            
ATOM   3346  N   VAL A 350      79.120 101.060 113.855  1.00  0.00            
ATOM   3347  H   VAL A 350      78.670 100.210 114.125  1.00  0.00            
ATOM   3348  CA  VAL A 350      79.410 101.230 112.425  1.00  0.00            
ATOM   3349  CB  VAL A 350      79.000 100.020 111.585  1.00  0.00            
ATOM   3350  CG1 VAL A 350      79.810 100.030 110.295  1.00  0.00            
ATOM   3351  CG2 VAL A 350      79.200  98.660 112.265  1.00  0.00            
ATOM   3352  C   VAL A 350      79.050 102.620 111.905  1.00  0.00            
ATOM   3353  O   VAL A 350      79.950 103.340 111.455  1.00  0.00            
ATOM   3354  N   ALA A 351      77.860 103.080 112.285  1.00  0.00            
ATOM   3355  H   ALA A 351      77.300 102.560 112.935  1.00  0.00            
ATOM   3356  CA  ALA A 351      77.370 104.400 111.875  1.00  0.00            
ATOM   3357  CB  ALA A 351      75.890 104.620 112.215  1.00  0.00            
ATOM   3358  C   ALA A 351      78.290 105.540 112.305  1.00  0.00            
ATOM   3359  O   ALA A 351      78.840 106.250 111.465  1.00  0.00            
ATOM   3360  N   GLU A 352      78.690 105.400 113.565  1.00  0.00            
ATOM   3361  H   GLU A 352      78.350 104.690 114.185  1.00  0.00            
ATOM   3362  CA  GLU A 352      79.550 106.300 114.345  1.00  0.00            
ATOM   3363  CB  GLU A 352      79.730 105.710 115.745  1.00  0.00            
ATOM   3364  CG  GLU A 352      78.460 105.870 116.575  1.00  0.00            
ATOM   3365  CD  GLU A 352      78.730 105.630 118.065  1.00  0.00            
ATOM   3366  OE1 GLU A 352      79.820 105.160 118.475  1.00  0.00            
ATOM   3367  OE2 GLU A 352      77.990 106.150 118.925  1.00  0.00            
ATOM   3368  C   GLU A 352      80.930 106.550 113.735  1.00  0.00            
ATOM   3369  O   GLU A 352      81.590 107.550 114.005  1.00  0.00            
ATOM   3370  N   PHE A 353      81.360 105.540 112.985  1.00  0.00            
ATOM   3371  H   PHE A 353      80.790 104.720 112.895  1.00  0.00            
ATOM   3372  CA  PHE A 353      82.580 105.570 112.175  1.00  0.00            
ATOM   3373  CB  PHE A 353      83.090 104.130 112.265  1.00  0.00            
ATOM   3374  CG  PHE A 353      84.510 104.030 111.695  1.00  0.00            
ATOM   3375  CD1 PHE A 353      85.540 104.600 112.425  1.00  0.00            
ATOM   3376  HD1 PHE A 353      85.550 104.980 113.455  1.00  0.00            
ATOM   3377  CD2 PHE A 353      84.660 103.470 110.425  1.00  0.00            
ATOM   3378  HD2 PHE A 353      83.850 103.190 109.745  1.00  0.00            
ATOM   3379  CE1 PHE A 353      86.800 104.480 111.865  1.00  0.00            
ATOM   3380  HE1 PHE A 353      87.660 105.000 112.285  1.00  0.00            
ATOM   3381  CE2 PHE A 353      85.950 103.360 109.925  1.00  0.00            
ATOM   3382  HE2 PHE A 353      86.020 102.750 109.025  1.00  0.00            
ATOM   3383  CZ  PHE A 353      87.030 103.890 110.625  1.00  0.00            
ATOM   3384  HZ  PHE A 353      88.060 103.740 110.295  1.00  0.00            
ATOM   3385  C   PHE A 353      82.450 106.190 110.775  1.00  0.00            
ATOM   3386  O   PHE A 353      83.070 107.180 110.415  1.00  0.00            
ATOM   3387  N   PHE A 354      81.610 105.570 109.955  1.00  0.00            
ATOM   3388  H   PHE A 354      81.180 104.700 110.195  1.00  0.00            
ATOM   3389  CA  PHE A 354      81.310 105.970 108.565  1.00  0.00            
ATOM   3390  CB  PHE A 354      80.500 104.820 107.965  1.00  0.00            
ATOM   3391  CG  PHE A 354      81.440 103.670 107.615  1.00  0.00            
ATOM   3392  CD1 PHE A 354      82.100 103.650 106.395  1.00  0.00            
ATOM   3393  HD1 PHE A 354      81.980 104.500 105.715  1.00  0.00            
ATOM   3394  CD2 PHE A 354      81.520 102.580 108.465  1.00  0.00            
ATOM   3395  HD2 PHE A 354      80.830 102.370 109.285  1.00  0.00            
ATOM   3396  CE1 PHE A 354      82.840 102.550 105.965  1.00  0.00            
ATOM   3397  HE1 PHE A 354      83.700 102.720 105.315  1.00  0.00            
ATOM   3398  CE2 PHE A 354      82.200 101.480 107.955  1.00  0.00            
ATOM   3399  HE2 PHE A 354      82.170 100.560 108.545  1.00  0.00            
ATOM   3400  CZ  PHE A 354      82.890 101.410 106.745  1.00  0.00            
ATOM   3401  HZ  PHE A 354      83.440 100.530 106.405  1.00  0.00            
ATOM   3402  C   PHE A 354      80.600 107.280 108.225  1.00  0.00            
ATOM   3403  O   PHE A 354      80.690 107.740 107.085  1.00  0.00            
ATOM   3404  N   GLY A 355      79.650 107.730 109.035  1.00  0.00            
ATOM   3405  H   GLY A 355      79.600 107.290 109.935  1.00  0.00            
ATOM   3406  CA  GLY A 355      78.790 108.830 108.605  1.00  0.00            
ATOM   3407  C   GLY A 355      77.400 108.290 108.255  1.00  0.00            
ATOM   3408  O   GLY A 355      76.450 108.390 109.015  1.00  0.00            
ATOM   3409  N   LYS A 356      77.430 107.420 107.245  1.00  0.00            
ATOM   3410  H   LYS A 356      78.270 107.060 106.835  1.00  0.00            
ATOM   3411  CA  LYS A 356      76.320 106.630 106.695  1.00  0.00            
ATOM   3412  CB  LYS A 356      76.610 106.020 105.315  1.00  0.00            
ATOM   3413  CG  LYS A 356      77.180 107.040 104.335  1.00  0.00            
ATOM   3414  CD  LYS A 356      78.310 106.430 103.485  1.00  0.00            
ATOM   3415  CE  LYS A 356      79.340 107.520 103.205  1.00  0.00            
ATOM   3416  NZ  LYS A 356      78.980 108.520 102.185  1.00  0.00            
ATOM   3417  HZ1 LYS A 356      79.880 108.880 101.925  1.00  0.00            
ATOM   3418  HZ2 LYS A 356      78.500 108.110 101.405  1.00  0.00            
ATOM   3419  HZ3 LYS A 356      78.430 109.260 102.565  1.00  0.00            
ATOM   3420  C   LYS A 356      76.010 105.400 107.545  1.00  0.00            
ATOM   3421  O   LYS A 356      76.750 104.680 108.215  1.00  0.00            
ATOM   3422  N   GLU A 357      74.690 105.210 107.605  1.00  0.00            
ATOM   3423  H   GLU A 357      74.060 105.720 107.015  1.00  0.00            
ATOM   3424  CA  GLU A 357      73.910 104.260 108.405  1.00  0.00            
ATOM   3425  CB  GLU A 357      72.630 104.920 108.925  1.00  0.00            
ATOM   3426  CG  GLU A 357      72.700 105.630 110.285  1.00  0.00            
ATOM   3427  CD  GLU A 357      71.300 105.780 110.885  1.00  0.00            
ATOM   3428  OE1 GLU A 357      71.040 104.930 111.765  1.00  0.00            
ATOM   3429  OE2 GLU A 357      70.570 106.720 110.515  1.00  0.00            
ATOM   3430  C   GLU A 357      73.760 102.820 107.905  1.00  0.00            
ATOM   3431  O   GLU A 357      73.310 102.730 106.765  1.00  0.00            
ATOM   3432  N   PRO A 358      74.190 101.800 108.645  1.00  0.00            
ATOM   3433  CA  PRO A 358      74.390 100.420 108.195  1.00  0.00            
ATOM   3434  CB  PRO A 358      75.310  99.770 109.225  1.00  0.00            
ATOM   3435  CG  PRO A 358      74.800 100.460 110.495  1.00  0.00            
ATOM   3436  CD  PRO A 358      74.500 101.900 110.075  1.00  0.00            
ATOM   3437  C   PRO A 358      73.090  99.720 107.785  1.00  0.00            
ATOM   3438  O   PRO A 358      72.120  99.730 108.545  1.00  0.00            
ATOM   3439  N   ARG A 359      73.120  99.430 106.485  1.00  0.00            
ATOM   3440  H   ARG A 359      73.870  99.670 105.885  1.00  0.00            
ATOM   3441  CA  ARG A 359      72.040  98.710 105.785  1.00  0.00            
ATOM   3442  CB  ARG A 359      72.310  98.790 104.285  1.00  0.00            
ATOM   3443  CG  ARG A 359      71.160  98.300 103.405  1.00  0.00            
ATOM   3444  CD  ARG A 359      71.480  98.450 101.925  1.00  0.00            
ATOM   3445  NE  ARG A 359      70.270  98.010 101.225  1.00  0.00            
ATOM   3446  HE  ARG A 359      69.390  97.980 101.705  1.00  0.00            
ATOM   3447  CZ  ARG A 359      70.210  97.950  99.885  1.00  0.00            
ATOM   3448  NH1 ARG A 359      71.280  98.280  99.155  1.00  0.00            
ATOM   3449 1HH1 ARG A 359      72.030  98.730  99.645  1.00  0.00            
ATOM   3450 2HH1 ARG A 359      71.500  97.790  98.315  1.00  0.00            
ATOM   3451  NH2 ARG A 359      69.140  97.530  99.195  1.00  0.00            
ATOM   3452 1HH2 ARG A 359      68.340  97.380  99.785  1.00  0.00            
ATOM   3453 2HH2 ARG A 359      69.010  97.330  98.225  1.00  0.00            
ATOM   3454  C   ARG A 359      72.040  97.250 106.235  1.00  0.00            
ATOM   3455  O   ARG A 359      72.920  96.390 106.165  1.00  0.00            
ATOM   3456  N   LYS A 360      70.860  96.940 106.775  1.00  0.00            
ATOM   3457  H   LYS A 360      70.220  97.670 107.015  1.00  0.00            
ATOM   3458  CA  LYS A 360      70.490  95.610 107.265  1.00  0.00            
ATOM   3459  CB  LYS A 360      70.640  95.610 108.785  1.00  0.00            
ATOM   3460  CG  LYS A 360      70.960  94.220 109.345  1.00  0.00            
ATOM   3461  CD  LYS A 360      70.980  94.230 110.875  1.00  0.00            
ATOM   3462  CE  LYS A 360      69.680  94.680 111.545  1.00  0.00            
ATOM   3463  NZ  LYS A 360      69.690  94.590 113.005  1.00  0.00            
ATOM   3464  HZ1 LYS A 360      70.450  95.130 113.385  1.00  0.00            
ATOM   3465  HZ2 LYS A 360      68.790  94.870 113.355  1.00  0.00            
ATOM   3466  HZ3 LYS A 360      69.780  93.630 113.255  1.00  0.00            
ATOM   3467  C   LYS A 360      69.080  95.220 106.825  1.00  0.00            
ATOM   3468  O   LYS A 360      68.300  94.610 107.555  1.00  0.00            
ATOM   3469  N   ASP A 361      68.700  95.730 105.655  1.00  0.00            
ATOM   3470  H   ASP A 361      69.290  96.410 105.205  1.00  0.00            
ATOM   3471  CA  ASP A 361      67.430  95.400 105.005  1.00  0.00            
ATOM   3472  CB  ASP A 361      67.480  95.830 103.535  1.00  0.00            
ATOM   3473  CG  ASP A 361      66.960  97.260 103.405  1.00  0.00            
ATOM   3474  OD1 ASP A 361      65.730  97.490 103.395  1.00  0.00            
ATOM   3475  OD2 ASP A 361      67.720  98.210 103.145  1.00  0.00            
ATOM   3476  C   ASP A 361      66.980  93.940 104.945  1.00  0.00            
ATOM   3477  O   ASP A 361      65.800  93.630 104.845  1.00  0.00            
ATOM   3478  N   VAL A 362      67.900  92.990 105.125  1.00  0.00            
ATOM   3479  H   VAL A 362      68.830  93.310 105.305  1.00  0.00            
ATOM   3480  CA  VAL A 362      67.690  91.540 105.185  1.00  0.00            
ATOM   3481  CB  VAL A 362      68.310  90.790 104.005  1.00  0.00            
ATOM   3482  CG1 VAL A 362      68.010  89.290 104.005  1.00  0.00            
ATOM   3483  CG2 VAL A 362      68.000  91.450 102.665  1.00  0.00            
ATOM   3484  C   VAL A 362      68.340  91.060 106.485  1.00  0.00            
ATOM   3485  O   VAL A 362      69.140  91.800 107.055  1.00  0.00            
ATOM   3486  N   ASN A 363      67.720  90.020 107.025  1.00  0.00            
ATOM   3487  H   ASN A 363      66.770  89.780 106.835  1.00  0.00            
ATOM   3488  CA  ASN A 363      68.350  89.390 108.185  1.00  0.00            
ATOM   3489  CB  ASN A 363      67.280  88.530 108.875  1.00  0.00            
ATOM   3490  CG  ASN A 363      67.850  87.610 109.955  1.00  0.00            
ATOM   3491  OD1 ASN A 363      68.430  88.050 110.945  1.00  0.00            
ATOM   3492  ND2 ASN A 363      67.690  86.310 109.675  1.00  0.00            
ATOM   3493 1HD2 ASN A 363      66.940  86.060 109.065  1.00  0.00            
ATOM   3494 2HD2 ASN A 363      68.340  85.660 110.055  1.00  0.00            
ATOM   3495  C   ASN A 363      69.670  88.690 107.835  1.00  0.00            
ATOM   3496  O   ASN A 363      69.670  87.660 107.165  1.00  0.00            
ATOM   3497  N   PRO A 364      70.720  89.240 108.425  1.00  0.00            
ATOM   3498  CA  PRO A 364      72.140  88.980 108.135  1.00  0.00            
ATOM   3499  CB  PRO A 364      72.850  89.740 109.255  1.00  0.00            
ATOM   3500  CG  PRO A 364      71.830  89.820 110.395  1.00  0.00            
ATOM   3501  CD  PRO A 364      70.540  90.080 109.615  1.00  0.00            
ATOM   3502  C   PRO A 364      72.560  87.520 107.985  1.00  0.00            
ATOM   3503  O   PRO A 364      73.360  87.290 107.085  1.00  0.00            
ATOM   3504  N   ASP A 365      72.010  86.520 108.675  1.00  0.00            
ATOM   3505  H   ASP A 365      71.180  86.530 109.235  1.00  0.00            
ATOM   3506  CA  ASP A 365      72.450  85.140 108.465  1.00  0.00            
ATOM   3507  CB  ASP A 365      72.440  84.360 109.785  1.00  0.00            
ATOM   3508  CG  ASP A 365      71.040  84.270 110.405  1.00  0.00            
ATOM   3509  OD1 ASP A 365      70.080  85.010 110.115  1.00  0.00            
ATOM   3510  OD2 ASP A 365      70.910  83.340 111.235  1.00  0.00            
ATOM   3511  C   ASP A 365      71.680  84.440 107.345  1.00  0.00            
ATOM   3512  O   ASP A 365      72.280  83.710 106.565  1.00  0.00            
ATOM   3513  N   GLU A 366      70.420  84.830 107.175  1.00  0.00            
ATOM   3514  H   GLU A 366      69.980  85.070 108.045  1.00  0.00            
ATOM   3515  CA  GLU A 366      69.510  84.580 106.045  1.00  0.00            
ATOM   3516  CB  GLU A 366      68.100  85.100 106.315  1.00  0.00            
ATOM   3517  CG  GLU A 366      67.120  84.110 106.935  1.00  0.00            
ATOM   3518  CD  GLU A 366      65.770  84.800 107.185  1.00  0.00            
ATOM   3519  OE1 GLU A 366      64.940  84.890 106.255  1.00  0.00            
ATOM   3520  OE2 GLU A 366      65.560  85.270 108.315  1.00  0.00            
ATOM   3521  C   GLU A 366      70.050  85.030 104.685  1.00  0.00            
ATOM   3522  O   GLU A 366      70.210  84.360 103.665  1.00  0.00            
ATOM   3523  N   ALA A 367      70.580  86.240 104.775  1.00  0.00            
ATOM   3524  H   ALA A 367      70.770  86.540 105.705  1.00  0.00            
ATOM   3525  CA  ALA A 367      71.040  87.050 103.625  1.00  0.00            
ATOM   3526  CB  ALA A 367      71.370  88.460 104.105  1.00  0.00            
ATOM   3527  C   ALA A 367      72.150  86.340 102.845  1.00  0.00            
ATOM   3528  O   ALA A 367      72.120  86.260 101.615  1.00  0.00            
ATOM   3529  N   VAL A 368      72.950  85.630 103.645  1.00  0.00            
ATOM   3530  H   VAL A 368      72.890  85.590 104.635  1.00  0.00            
ATOM   3531  CA  VAL A 368      74.040  84.900 102.985  1.00  0.00            
ATOM   3532  CB  VAL A 368      75.210  84.620 103.925  1.00  0.00            
ATOM   3533  CG1 VAL A 368      74.950  83.550 104.985  1.00  0.00            
ATOM   3534  CG2 VAL A 368      76.540  84.400 103.195  1.00  0.00            
ATOM   3535  C   VAL A 368      73.690  83.600 102.265  1.00  0.00            
ATOM   3536  O   VAL A 368      74.220  83.320 101.195  1.00  0.00            
ATOM   3537  N   ALA A 369      72.620  82.890 102.615  1.00  0.00            
ATOM   3538  H   ALA A 369      72.440  82.740 103.595  1.00  0.00            
ATOM   3539  CA  ALA A 369      71.930  81.820 101.885  1.00  0.00            
ATOM   3540  CB  ALA A 369      71.000  81.060 102.845  1.00  0.00            
ATOM   3541  C   ALA A 369      71.280  82.460 100.665  1.00  0.00            
ATOM   3542  O   ALA A 369      71.460  81.950  99.565  1.00  0.00            
ATOM   3543  N   ILE A 370      70.830  83.710 100.725  1.00  0.00            
ATOM   3544  H   ILE A 370      70.810  84.150 101.625  1.00  0.00            
ATOM   3545  CA  ILE A 370      70.170  84.390  99.605  1.00  0.00            
ATOM   3546  CB  ILE A 370      69.250  85.490 100.135  1.00  0.00            
ATOM   3547  CG1 ILE A 370      68.060  84.870 100.875  1.00  0.00            
ATOM   3548  CG2 ILE A 370      68.730  86.570  99.185  1.00  0.00            
ATOM   3549  CD  ILE A 370      67.650  85.750 102.065  1.00  0.00            
ATOM   3550  C   ILE A 370      71.140  84.800  98.495  1.00  0.00            
ATOM   3551  O   ILE A 370      70.910  84.430  97.345  1.00  0.00            
ATOM   3552  N   GLY A 371      72.290  85.300  98.955  1.00  0.00            
ATOM   3553  H   GLY A 371      72.330  85.510  99.925  1.00  0.00            
ATOM   3554  CA  GLY A 371      73.440  85.840  98.215  1.00  0.00            
ATOM   3555  C   GLY A 371      73.970  84.640  97.435  1.00  0.00            
ATOM   3556  O   GLY A 371      74.360  84.740  96.275  1.00  0.00            
ATOM   3557  N   ALA A 372      73.980  83.460  98.065  1.00  0.00            
ATOM   3558  H   ALA A 372      73.850  83.370  99.055  1.00  0.00            
ATOM   3559  CA  ALA A 372      74.350  82.220  97.385  1.00  0.00            
ATOM   3560  CB  ALA A 372      75.040  81.110  98.185  1.00  0.00            
ATOM   3561  C   ALA A 372      73.270  81.700  96.425  1.00  0.00            
ATOM   3562  O   ALA A 372      73.600  81.590  95.245  1.00  0.00            
ATOM   3563  N   ALA A 373      71.980  81.670  96.745  1.00  0.00            
ATOM   3564  H   ALA A 373      71.700  81.960  97.655  1.00  0.00            
ATOM   3565  CA  ALA A 373      70.860  81.260  95.885  1.00  0.00            
ATOM   3566  CB  ALA A 373      69.600  81.050  96.715  1.00  0.00            
ATOM   3567  C   ALA A 373      70.680  82.090  94.615  1.00  0.00            
ATOM   3568  O   ALA A 373      70.250  81.490  93.635  1.00  0.00            
ATOM   3569  N   VAL A 374      70.640  83.420  94.725  1.00  0.00            
ATOM   3570  H   VAL A 374      70.650  83.790  95.655  1.00  0.00            
ATOM   3571  CA  VAL A 374      70.440  84.340  93.595  1.00  0.00            
ATOM   3572  CB  VAL A 374      70.300  85.780  94.095  1.00  0.00            
ATOM   3573  CG1 VAL A 374      71.520  86.240  94.885  1.00  0.00            
ATOM   3574  CG2 VAL A 374      69.850  86.740  92.995  1.00  0.00            
ATOM   3575  C   VAL A 374      71.470  84.100  92.485  1.00  0.00            
ATOM   3576  O   VAL A 374      71.080  83.970  91.325  1.00  0.00            
ATOM   3577  N   GLN A 375      72.730  83.950  92.855  1.00  0.00            
ATOM   3578  H   GLN A 375      73.090  84.530  93.595  1.00  0.00            
ATOM   3579  CA  GLN A 375      73.850  83.420  92.055  1.00  0.00            
ATOM   3580  CB  GLN A 375      75.130  83.320  92.895  1.00  0.00            
ATOM   3581  CG  GLN A 375      76.450  82.980  92.195  1.00  0.00            
ATOM   3582  CD  GLN A 375      76.870  84.080  91.215  1.00  0.00            
ATOM   3583  OE1 GLN A 375      77.160  83.740  90.065  1.00  0.00            
ATOM   3584  NE2 GLN A 375      77.010  85.340  91.615  1.00  0.00            
ATOM   3585 1HE2 GLN A 375      76.810  85.600  92.565  1.00  0.00            
ATOM   3586 2HE2 GLN A 375      77.290  86.040  90.955  1.00  0.00            
ATOM   3587  C   GLN A 375      73.540  82.040  91.475  1.00  0.00            
ATOM   3588  O   GLN A 375      73.810  81.860  90.285  1.00  0.00            
ATOM   3589  N   GLY A 376      73.140  81.150  92.375  1.00  0.00            
ATOM   3590  H   GLY A 376      73.090  81.360  93.345  1.00  0.00            
ATOM   3591  CA  GLY A 376      72.990  79.730  92.025  1.00  0.00            
ATOM   3592  C   GLY A 376      72.050  79.590  90.825  1.00  0.00            
ATOM   3593  O   GLY A 376      72.390  79.060  89.775  1.00  0.00            
ATOM   3594  N   GLY A 377      70.810  79.860  91.235  1.00  0.00            
ATOM   3595  H   GLY A 377      70.740  80.520  91.985  1.00  0.00            
ATOM   3596  CA  GLY A 377      69.690  79.540  90.345  1.00  0.00            
ATOM   3597  C   GLY A 377      69.780  80.220  88.985  1.00  0.00            
ATOM   3598  O   GLY A 377      70.500  79.930  88.035  1.00  0.00            
ATOM   3599  N   VAL A 378      68.970  81.270  88.795  1.00  0.00            
ATOM   3600  H   VAL A 378      68.310  81.470  89.515  1.00  0.00            
ATOM   3601  CA  VAL A 378      68.840  82.120  87.605  1.00  0.00            
ATOM   3602  CB  VAL A 378      67.860  83.210  88.045  1.00  0.00            
ATOM   3603  CG1 VAL A 378      67.730  84.370  87.055  1.00  0.00            
ATOM   3604  CG2 VAL A 378      66.420  82.850  88.415  1.00  0.00            
ATOM   3605  C   VAL A 378      70.190  82.520  86.995  1.00  0.00            
ATOM   3606  O   VAL A 378      70.360  82.350  85.785  1.00  0.00            
ATOM   3607  N   LEU A 379      70.990  83.170  87.835  1.00  0.00            
ATOM   3608  H   LEU A 379      70.690  83.460  88.745  1.00  0.00            
ATOM   3609  CA  LEU A 379      72.300  83.680  87.425  1.00  0.00            
ATOM   3610  CB  LEU A 379      72.880  84.550  88.545  1.00  0.00            
ATOM   3611  CG  LEU A 379      73.820  85.740  88.355  1.00  0.00            
ATOM   3612  CD1 LEU A 379      74.080  86.390  89.715  1.00  0.00            
ATOM   3613  CD2 LEU A 379      75.140  85.380  87.655  1.00  0.00            
ATOM   3614  C   LEU A 379      73.210  82.640  86.785  1.00  0.00            
ATOM   3615  O   LEU A 379      73.350  82.710  85.565  1.00  0.00            
ATOM   3616  N   THR A 380      73.650  81.640  87.545  1.00  0.00            
ATOM   3617  H   THR A 380      73.630  81.650  88.545  1.00  0.00            
ATOM   3618  CA  THR A 380      74.540  80.640  86.955  1.00  0.00            
ATOM   3619  CB  THR A 380      75.200  79.750  88.015  1.00  0.00            
ATOM   3620  OG1 THR A 380      75.780  80.620  88.985  1.00  0.00            
ATOM   3621  HG1 THR A 380      75.030  81.100  89.445  1.00  0.00            
ATOM   3622  CG2 THR A 380      76.340  78.860  87.525  1.00  0.00            
ATOM   3623  C   THR A 380      73.860  79.720  85.935  1.00  0.00            
ATOM   3624  O   THR A 380      74.520  79.090  85.115  1.00  0.00            
ATOM   3625  N   GLY A 381      72.550  79.530  85.985  1.00  0.00            
ATOM   3626  H   GLY A 381      72.130  79.920  86.805  1.00  0.00            
ATOM   3627  CA  GLY A 381      71.630  78.860  85.065  1.00  0.00            
ATOM   3628  C   GLY A 381      71.660  79.290  83.595  1.00  0.00            
ATOM   3629  O   GLY A 381      70.880  78.790  82.795  1.00  0.00            
ATOM   3630  N   ASP A 382      72.210  80.490  83.365  1.00  0.00            
ATOM   3631  H   ASP A 382      72.720  80.850  84.135  1.00  0.00            
ATOM   3632  CA  ASP A 382      72.530  81.110  82.075  1.00  0.00            
ATOM   3633  CB  ASP A 382      71.550  82.270  81.965  1.00  0.00            
ATOM   3634  CG  ASP A 382      71.150  82.440  80.505  1.00  0.00            
ATOM   3635  OD1 ASP A 382      71.640  83.370  79.835  1.00  0.00            
ATOM   3636  OD2 ASP A 382      70.250  81.640  80.145  1.00  0.00            
ATOM   3637  C   ASP A 382      73.960  81.630  81.935  1.00  0.00            
ATOM   3638  O   ASP A 382      74.700  81.750  82.915  1.00  0.00            
ATOM   3639  N   VAL A 383      74.360  82.320  80.865  1.00  0.00            
ATOM   3640  H   VAL A 383      73.710  82.320  80.105  1.00  0.00            
ATOM   3641  CA  VAL A 383      75.590  83.090  80.635  1.00  0.00            
ATOM   3642  CB  VAL A 383      75.430  84.510  81.175  1.00  0.00            
ATOM   3643  CG1 VAL A 383      74.260  85.270  80.535  1.00  0.00            
ATOM   3644  CG2 VAL A 383      75.170  84.660  82.675  1.00  0.00            
ATOM   3645  C   VAL A 383      76.850  82.350  81.075  1.00  0.00            
ATOM   3646  O   VAL A 383      76.860  81.120  81.055  1.00  0.00            
ATOM   3647  N   LYS A 384      78.050  82.900  81.275  1.00  0.00            
ATOM   3648  H   LYS A 384      78.710  82.440  81.865  1.00  0.00            
ATOM   3649  CA  LYS A 384      78.470  84.200  80.735  1.00  0.00            
ATOM   3650  CB  LYS A 384      78.810  85.180  81.855  1.00  0.00            
ATOM   3651  CG  LYS A 384      78.630  86.630  81.405  1.00  0.00            
ATOM   3652  CD  LYS A 384      79.390  87.810  82.005  1.00  0.00            
ATOM   3653  CE  LYS A 384      78.860  89.150  81.495  1.00  0.00            
ATOM   3654  NZ  LYS A 384      79.150  89.310  80.055  1.00  0.00            
ATOM   3655  HZ1 LYS A 384      78.280  89.310  79.565  1.00  0.00            
ATOM   3656  HZ2 LYS A 384      79.560  90.210  79.945  1.00  0.00            
ATOM   3657  HZ3 LYS A 384      79.750  88.600  79.685  1.00  0.00            
ATOM   3658  C   LYS A 384      79.600  84.020  79.715  1.00  0.00            
ATOM   3659  O   LYS A 384      79.350  84.070  78.505  1.00  0.00            
ATOM   3660  N   ASP A 385      80.800  83.740  80.195  1.00  0.00            
ATOM   3661  H   ASP A 385      80.760  83.240  81.065  1.00  0.00            
ATOM   3662  CA  ASP A 385      81.970  83.650  79.315  1.00  0.00            
ATOM   3663  CB  ASP A 385      82.640  85.020  79.275  1.00  0.00            
ATOM   3664  CG  ASP A 385      81.820  86.170  78.695  1.00  0.00            
ATOM   3665  OD1 ASP A 385      82.000  86.480  77.495  1.00  0.00            
ATOM   3666  OD2 ASP A 385      80.960  86.760  79.395  1.00  0.00            
ATOM   3667  C   ASP A 385      83.010  82.690  79.915  1.00  0.00            
ATOM   3668  O   ASP A 385      83.200  82.720  81.125  1.00  0.00            
ATOM   3669  N   VAL A 386      83.650  81.900  79.055  1.00  0.00            
ATOM   3670  H   VAL A 386      83.230  81.520  78.235  1.00  0.00            
ATOM   3671  CA  VAL A 386      84.970  81.300  79.295  1.00  0.00            
ATOM   3672  CB  VAL A 386      84.920  79.800  79.585  1.00  0.00            
ATOM   3673  CG1 VAL A 386      86.210  79.430  80.315  1.00  0.00            
ATOM   3674  CG2 VAL A 386      83.690  79.170  80.245  1.00  0.00            
ATOM   3675  C   VAL A 386      85.950  81.720  78.205  1.00  0.00            
ATOM   3676  O   VAL A 386      86.220  82.920  78.195  1.00  0.00            
ATOM   3677  N   LEU A 387      86.330  80.790  77.325  1.00  0.00            
ATOM   3678  H   LEU A 387      85.820  79.930  77.295  1.00  0.00            
ATOM   3679  CA  LEU A 387      87.190  81.100  76.175  1.00  0.00            
ATOM   3680  CB  LEU A 387      88.590  81.200  76.775  1.00  0.00            
ATOM   3681  CG  LEU A 387      89.760  81.850  76.025  1.00  0.00            
ATOM   3682  CD1 LEU A 387      89.460  83.310  75.675  1.00  0.00            
ATOM   3683  CD2 LEU A 387      90.950  81.770  76.985  1.00  0.00            
ATOM   3684  C   LEU A 387      87.240  79.960  75.145  1.00  0.00            
ATOM   3685  O   LEU A 387      86.920  78.840  75.535  1.00  0.00            
ATOM   3686  N   LEU A 388      87.750  80.230  73.955  1.00  0.00            
ATOM   3687  H   LEU A 388      88.000  81.170  73.705  1.00  0.00            
ATOM   3688  CA  LEU A 388      88.100  79.220  72.945  1.00  0.00            
ATOM   3689  CB  LEU A 388      88.070  79.800  71.535  1.00  0.00            
ATOM   3690  CG  LEU A 388      88.960  81.030  71.325  1.00  0.00            
ATOM   3691  CD1 LEU A 388      90.370  80.500  71.055  1.00  0.00            
ATOM   3692  CD2 LEU A 388      88.560  81.910  70.135  1.00  0.00            
ATOM   3693  C   LEU A 388      89.300  78.310  73.215  1.00  0.00            
ATOM   3694  O   LEU A 388      90.290  78.810  73.745  1.00  0.00            
ATOM   3695  N   LEU A 389      89.090  76.990  73.185  1.00  0.00            
ATOM   3696  H   LEU A 389      88.150  76.660  73.315  1.00  0.00            
ATOM   3697  CA  LEU A 389      90.080  75.910  73.155  1.00  0.00            
ATOM   3698  CB  LEU A 389      90.790  75.740  74.505  1.00  0.00            
ATOM   3699  CG  LEU A 389      92.170  75.080  74.415  1.00  0.00            
ATOM   3700  CD1 LEU A 389      93.220  75.940  73.725  1.00  0.00            
ATOM   3701  CD2 LEU A 389      92.640  74.690  75.815  1.00  0.00            
ATOM   3702  C   LEU A 389      89.610  74.590  72.555  1.00  0.00            
ATOM   3703  O   LEU A 389      88.710  74.670  71.725  1.00  0.00            
ATOM   3704  N   ASP A 390      89.970  73.400  73.045  1.00  0.00            
ATOM   3705  H   ASP A 390      90.900  73.290  73.385  1.00  0.00            
ATOM   3706  CA  ASP A 390      89.520  72.100  72.525  1.00  0.00            
ATOM   3707  CB  ASP A 390      90.540  71.520  71.535  1.00  0.00            
ATOM   3708  CG  ASP A 390      90.960  72.380  70.345  1.00  0.00            
ATOM   3709  OD1 ASP A 390      90.310  72.370  69.275  1.00  0.00            
ATOM   3710  OD2 ASP A 390      92.120  72.830  70.425  1.00  0.00            
ATOM   3711  C   ASP A 390      89.290  71.050  73.605  1.00  0.00            
ATOM   3712  O   ASP A 390      90.190  70.360  74.095  1.00  0.00            
ATOM   3713  N   VAL A 391      88.030  71.070  74.055  1.00  0.00            
ATOM   3714  H   VAL A 391      87.320  71.700  73.735  1.00  0.00            
ATOM   3715  CA  VAL A 391      87.590  69.990  74.945  1.00  0.00            
ATOM   3716  CB  VAL A 391      87.160  70.530  76.315  1.00  0.00            
ATOM   3717  CG1 VAL A 391      86.640  69.450  77.265  1.00  0.00            
ATOM   3718  CG2 VAL A 391      88.410  70.990  77.065  1.00  0.00            
ATOM   3719  C   VAL A 391      86.470  69.250  74.195  1.00  0.00            
ATOM   3720  O   VAL A 391      86.700  68.160  73.685  1.00  0.00            
ATOM   3721  N   THR A 392      85.320  69.910  74.315  1.00  0.00            
ATOM   3722  H   THR A 392      85.220  70.540  75.085  1.00  0.00            
ATOM   3723  CA  THR A 392      84.040  69.920  73.605  1.00  0.00            
ATOM   3724  CB  THR A 392      83.860  71.390  73.215  1.00  0.00            
ATOM   3725  OG1 THR A 392      83.580  72.100  74.415  1.00  0.00            
ATOM   3726  HG1 THR A 392      83.390  73.080  74.265  1.00  0.00            
ATOM   3727  CG2 THR A 392      82.730  71.690  72.235  1.00  0.00            
ATOM   3728  C   THR A 392      83.760  68.850  72.535  1.00  0.00            
ATOM   3729  O   THR A 392      84.750  68.340  72.005  1.00  0.00            
ATOM   3730  N   PRO A 393      82.510  68.410  72.495  1.00  0.00            
ATOM   3731  CA  PRO A 393      81.960  67.460  71.525  1.00  0.00            
ATOM   3732  CB  PRO A 393      80.450  67.440  71.745  1.00  0.00            
ATOM   3733  CG  PRO A 393      80.450  67.590  73.275  1.00  0.00            
ATOM   3734  CD  PRO A 393      81.490  68.680  73.515  1.00  0.00            
ATOM   3735  C   PRO A 393      82.180  67.920  70.075  1.00  0.00            
ATOM   3736  O   PRO A 393      82.870  68.870  69.725  1.00  0.00            
ATOM   3737  N   LEU A 394      81.530  67.170  69.205  1.00  0.00            
ATOM   3738  H   LEU A 394      81.120  66.370  69.655  1.00  0.00            
ATOM   3739  CA  LEU A 394      81.260  67.230  67.755  1.00  0.00            
ATOM   3740  CB  LEU A 394      79.900  66.600  67.455  1.00  0.00            
ATOM   3741  CG  LEU A 394      79.710  65.160  67.935  1.00  0.00            
ATOM   3742  CD1 LEU A 394      78.280  64.770  67.585  1.00  0.00            
ATOM   3743  CD2 LEU A 394      80.570  64.220  67.085  1.00  0.00            
ATOM   3744  C   LEU A 394      81.480  68.440  66.845  1.00  0.00            
ATOM   3745  O   LEU A 394      81.400  69.560  67.355  1.00  0.00            
ATOM   3746  N   SER A 395      81.580  68.160  65.555  1.00  0.00            
ATOM   3747  H   SER A 395      81.670  67.230  65.205  1.00  0.00            
ATOM   3748  CA  SER A 395      81.750  69.120  64.455  1.00  0.00            
ATOM   3749  CB  SER A 395      82.510  68.500  63.275  1.00  0.00            
ATOM   3750  OG  SER A 395      83.700  67.730  63.475  1.00  0.00            
ATOM   3751  HG  SER A 395      83.420  66.810  63.745  1.00  0.00            
ATOM   3752  C   SER A 395      80.410  69.690  63.975  1.00  0.00            
ATOM   3753  O   SER A 395      79.360  69.140  64.305  1.00  0.00            
ATOM   3754  N   LEU A 396      80.490  70.980  63.645  1.00  0.00            
ATOM   3755  H   LEU A 396      81.460  71.190  63.545  1.00  0.00            
ATOM   3756  CA  LEU A 396      79.460  71.870  63.075  1.00  0.00            
ATOM   3757  CB  LEU A 396      79.200  73.210  63.755  1.00  0.00            
ATOM   3758  CG  LEU A 396      78.930  72.980  65.245  1.00  0.00            
ATOM   3759  CD1 LEU A 396      79.210  74.360  65.835  1.00  0.00            
ATOM   3760  CD2 LEU A 396      77.460  72.640  65.515  1.00  0.00            
ATOM   3761  C   LEU A 396      79.930  72.260  61.675  1.00  0.00            
ATOM   3762  O   LEU A 396      81.150  72.220  61.495  1.00  0.00            
ATOM   3763  N   GLY A 397      79.010  72.760  60.855  1.00  0.00            
ATOM   3764  H   GLY A 397      78.130  72.970  61.265  1.00  0.00            
ATOM   3765  CA  GLY A 397      79.160  73.070  59.425  1.00  0.00            
ATOM   3766  C   GLY A 397      77.890  73.190  58.585  1.00  0.00            
ATOM   3767  O   GLY A 397      76.810  73.480  59.095  1.00  0.00            
ATOM   3768  N   ILE A 398      78.040  73.180  57.265  1.00  0.00            
ATOM   3769  H   ILE A 398      78.970  73.010  56.915  1.00  0.00            
ATOM   3770  CA  ILE A 398      76.960  73.460  56.305  1.00  0.00            
ATOM   3771  CB  ILE A 398      76.800  74.870  55.745  1.00  0.00            
ATOM   3772  CG1 ILE A 398      78.140  75.430  55.255  1.00  0.00            
ATOM   3773  CG2 ILE A 398      76.120  75.830  56.725  1.00  0.00            
ATOM   3774  CD  ILE A 398      78.060  76.770  54.515  1.00  0.00            
ATOM   3775  C   ILE A 398      76.860  72.450  55.165  1.00  0.00            
ATOM   3776  O   ILE A 398      77.800  71.680  54.935  1.00  0.00            
ATOM   3777  N   GLU A 399      75.640  72.310  54.665  1.00  0.00            
ATOM   3778  H   GLU A 399      74.900  72.600  55.275  1.00  0.00            
ATOM   3779  CA  GLU A 399      75.310  71.650  53.395  1.00  0.00            
ATOM   3780  CB  GLU A 399      73.840  71.660  52.975  1.00  0.00            
ATOM   3781  CG  GLU A 399      73.560  70.770  51.765  1.00  0.00            
ATOM   3782  CD  GLU A 399      72.350  70.830  50.825  1.00  0.00            
ATOM   3783  OE1 GLU A 399      71.260  71.230  51.295  1.00  0.00            
ATOM   3784  OE2 GLU A 399      72.570  70.420  49.665  1.00  0.00            
ATOM   3785  C   GLU A 399      76.020  72.450  52.295  1.00  0.00            
ATOM   3786  O   GLU A 399      75.860  73.670  52.245  1.00  0.00            
ATOM   3787  N   THR A 400      76.980  71.860  51.595  1.00  0.00            
ATOM   3788  H   THR A 400      77.250  70.910  51.775  1.00  0.00            
ATOM   3789  CA  THR A 400      77.490  72.510  50.385  1.00  0.00            
ATOM   3790  CB  THR A 400      78.980  72.820  50.535  1.00  0.00            
ATOM   3791  OG1 THR A 400      79.720  71.610  50.765  1.00  0.00            
ATOM   3792  HG1 THR A 400      79.990  71.350  49.835  1.00  0.00            
ATOM   3793  CG2 THR A 400      79.320  73.960  51.495  1.00  0.00            
ATOM   3794  C   THR A 400      77.320  71.630  49.145  1.00  0.00            
ATOM   3795  O   THR A 400      77.190  70.420  49.305  1.00  0.00            
ATOM   3796  N   MET A 401      77.430  72.170  47.935  1.00  0.00            
ATOM   3797  H   MET A 401      77.530  73.170  47.905  1.00  0.00            
ATOM   3798  CA  MET A 401      77.010  71.580  46.655  1.00  0.00            
ATOM   3799  CB  MET A 401      77.600  72.450  45.545  1.00  0.00            
ATOM   3800  CG  MET A 401      77.160  72.040  44.135  1.00  0.00            
ATOM   3801  SD  MET A 401      77.990  73.080  42.885  1.00  0.00            
ATOM   3802  CE  MET A 401      79.560  72.270  42.665  1.00  0.00            
ATOM   3803  C   MET A 401      77.460  70.140  46.405  1.00  0.00            
ATOM   3804  O   MET A 401      78.630  69.770  46.525  1.00  0.00            
ATOM   3805  N   GLY A 402      76.440  69.310  46.205  1.00  0.00            
ATOM   3806  H   GLY A 402      75.550  69.710  46.015  1.00  0.00            
ATOM   3807  CA  GLY A 402      76.520  67.850  46.035  1.00  0.00            
ATOM   3808  C   GLY A 402      76.000  66.960  47.165  1.00  0.00            
ATOM   3809  O   GLY A 402      76.310  65.780  47.365  1.00  0.00            
ATOM   3810  N   GLY A 403      75.250  67.670  48.005  1.00  0.00            
ATOM   3811  H   GLY A 403      74.940  68.560  47.665  1.00  0.00            
ATOM   3812  CA  GLY A 403      74.630  67.160  49.235  1.00  0.00            
ATOM   3813  C   GLY A 403      75.620  66.500  50.195  1.00  0.00            
ATOM   3814  O   GLY A 403      75.390  65.390  50.665  1.00  0.00            
ATOM   3815  N   VAL A 404      76.640  67.320  50.455  1.00  0.00            
ATOM   3816  H   VAL A 404      76.800  68.130  49.905  1.00  0.00            
ATOM   3817  CA  VAL A 404      77.770  67.020  51.345  1.00  0.00            
ATOM   3818  CB  VAL A 404      79.010  66.600  50.545  1.00  0.00            
ATOM   3819  CG1 VAL A 404      79.620  67.830  49.855  1.00  0.00            
ATOM   3820  CG2 VAL A 404      79.990  65.670  51.255  1.00  0.00            
ATOM   3821  C   VAL A 404      77.960  68.070  52.435  1.00  0.00            
ATOM   3822  O   VAL A 404      77.740  69.270  52.255  1.00  0.00            
ATOM   3823  N   MET A 405      78.430  67.660  53.615  1.00  0.00            
ATOM   3824  H   MET A 405      78.530  66.670  53.735  1.00  0.00            
ATOM   3825  CA  MET A 405      78.770  68.630  54.655  1.00  0.00            
ATOM   3826  CB  MET A 405      78.700  67.920  56.005  1.00  0.00            
ATOM   3827  CG  MET A 405      78.670  68.850  57.225  1.00  0.00            
ATOM   3828  SD  MET A 405      78.900  67.980  58.825  1.00  0.00            
ATOM   3829  CE  MET A 405      78.630  69.310  59.975  1.00  0.00            
ATOM   3830  C   MET A 405      80.190  69.130  54.395  1.00  0.00            
ATOM   3831  O   MET A 405      81.120  68.330  54.295  1.00  0.00            
ATOM   3832  N   THR A 406      80.300  70.440  54.605  1.00  0.00            
ATOM   3833  H   THR A 406      79.450  70.920  54.825  1.00  0.00            
ATOM   3834  CA  THR A 406      81.580  71.140  54.755  1.00  0.00            
ATOM   3835  CB  THR A 406      81.780  72.240  53.715  1.00  0.00            
ATOM   3836  OG1 THR A 406      81.790  71.640  52.415  1.00  0.00            
ATOM   3837  HG1 THR A 406      80.860  71.610  52.035  1.00  0.00            
ATOM   3838  CG2 THR A 406      83.090  72.980  54.005  1.00  0.00            
ATOM   3839  C   THR A 406      81.600  71.570  56.225  1.00  0.00            
ATOM   3840  O   THR A 406      80.770  72.350  56.675  1.00  0.00            
ATOM   3841  N   THR A 407      82.570  71.100  56.995  1.00  0.00            
ATOM   3842  H   THR A 407      83.370  70.640  56.605  1.00  0.00            
ATOM   3843  CA  THR A 407      82.600  71.340  58.445  1.00  0.00            
ATOM   3844  CB  THR A 407      83.340  70.150  59.045  1.00  0.00            
ATOM   3845  OG1 THR A 407      82.650  68.910  58.845  1.00  0.00            
ATOM   3846  HG1 THR A 407      82.780  68.390  59.685  1.00  0.00            
ATOM   3847  CG2 THR A 407      83.520  70.270  60.565  1.00  0.00            
ATOM   3848  C   THR A 407      83.280  72.640  58.885  1.00  0.00            
ATOM   3849  O   THR A 407      84.510  72.660  58.885  1.00  0.00            
ATOM   3850  N   LEU A 408      82.460  73.620  59.235  1.00  0.00            
ATOM   3851  H   LEU A 408      81.520  73.490  58.895  1.00  0.00            
ATOM   3852  CA  LEU A 408      82.870  74.940  59.725  1.00  0.00            
ATOM   3853  CB  LEU A 408      81.830  76.060  59.625  1.00  0.00            
ATOM   3854  CG  LEU A 408      81.720  76.760  58.265  1.00  0.00            
ATOM   3855  CD1 LEU A 408      82.960  77.580  57.895  1.00  0.00            
ATOM   3856  CD2 LEU A 408      81.180  75.860  57.165  1.00  0.00            
ATOM   3857  C   LEU A 408      83.660  74.900  61.035  1.00  0.00            
ATOM   3858  O   LEU A 408      84.700  75.520  61.195  1.00  0.00            
ATOM   3859  N   ILE A 409      83.070  74.290  62.075  1.00  0.00            
ATOM   3860  H   ILE A 409      82.320  73.680  61.845  1.00  0.00            
ATOM   3861  CA  ILE A 409      83.710  74.060  63.375  1.00  0.00            
ATOM   3862  CB  ILE A 409      82.850  74.590  64.525  1.00  0.00            
ATOM   3863  CG1 ILE A 409      82.150  75.930  64.325  1.00  0.00            
ATOM   3864  CG2 ILE A 409      83.410  74.550  65.955  1.00  0.00            
ATOM   3865  CD  ILE A 409      83.130  77.100  64.135  1.00  0.00            
ATOM   3866  C   ILE A 409      84.010  72.570  63.555  1.00  0.00            
ATOM   3867  O   ILE A 409      83.020  71.900  63.835  1.00  0.00            
ATOM   3868  N   ALA A 410      85.210  72.160  63.165  1.00  0.00            
ATOM   3869  H   ALA A 410      85.760  72.850  62.695  1.00  0.00            
ATOM   3870  CA  ALA A 410      85.810  70.850  63.475  1.00  0.00            
ATOM   3871  CB  ALA A 410      87.280  70.900  63.045  1.00  0.00            
ATOM   3872  C   ALA A 410      85.780  70.520  64.965  1.00  0.00            
ATOM   3873  O   ALA A 410      86.320  71.280  65.775  1.00  0.00            
ATOM   3874  N   LYS A 411      85.400  69.280  65.265  1.00  0.00            
ATOM   3875  H   LYS A 411      85.290  68.660  64.485  1.00  0.00            
ATOM   3876  CA  LYS A 411      85.220  68.730  66.625  1.00  0.00            
ATOM   3877  CB  LYS A 411      84.910  67.240  66.455  1.00  0.00            
ATOM   3878  CG  LYS A 411      84.970  66.390  67.715  1.00  0.00            
ATOM   3879  CD  LYS A 411      84.640  64.910  67.535  1.00  0.00            
ATOM   3880  CE  LYS A 411      85.700  64.030  66.865  1.00  0.00            
ATOM   3881  NZ  LYS A 411      85.480  64.140  65.415  1.00  0.00            
ATOM   3882  HZ1 LYS A 411      85.770  63.300  64.945  1.00  0.00            
ATOM   3883  HZ2 LYS A 411      84.550  64.380  65.125  1.00  0.00            
ATOM   3884  HZ3 LYS A 411      86.120  64.870  65.155  1.00  0.00            
ATOM   3885  C   LYS A 411      86.340  68.940  67.635  1.00  0.00            
ATOM   3886  O   LYS A 411      87.530  69.070  67.345  1.00  0.00            
ATOM   3887  N   ASN A 412      85.760  69.240  68.795  1.00  0.00            
ATOM   3888  H   ASN A 412      84.770  69.100  68.815  1.00  0.00            
ATOM   3889  CA  ASN A 412      86.500  69.530  70.035  1.00  0.00            
ATOM   3890  CB  ASN A 412      87.790  68.770  70.335  1.00  0.00            
ATOM   3891  CG  ASN A 412      87.740  67.250  70.225  1.00  0.00            
ATOM   3892  OD1 ASN A 412      88.340  66.580  69.395  1.00  0.00            
ATOM   3893  ND2 ASN A 412      86.850  66.660  71.015  1.00  0.00            
ATOM   3894 1HD2 ASN A 412      86.490  67.220  71.765  1.00  0.00            
ATOM   3895 2HD2 ASN A 412      86.570  65.700  71.005  1.00  0.00            
ATOM   3896  C   ASN A 412      86.820  70.980  70.385  1.00  0.00            
ATOM   3897  O   ASN A 412      86.740  71.360  71.555  1.00  0.00            
ATOM   3898  N   THR A 413      87.080  71.820  69.385  1.00  0.00            
ATOM   3899  H   THR A 413      87.490  71.530  68.525  1.00  0.00            
ATOM   3900  CA  THR A 413      87.050  73.290  69.405  1.00  0.00            
ATOM   3901  CB  THR A 413      87.340  73.920  68.045  1.00  0.00            
ATOM   3902  OG1 THR A 413      88.460  73.230  67.485  1.00  0.00            
ATOM   3903  HG1 THR A 413      89.120  72.950  68.185  1.00  0.00            
ATOM   3904  CG2 THR A 413      87.740  75.370  68.295  1.00  0.00            
ATOM   3905  C   THR A 413      85.780  73.810  70.085  1.00  0.00            
ATOM   3906  O   THR A 413      84.670  73.520  69.655  1.00  0.00            
ATOM   3907  N   THR A 414      86.010  74.280  71.305  1.00  0.00            
ATOM   3908  H   THR A 414      86.920  74.200  71.695  1.00  0.00            
ATOM   3909  CA  THR A 414      85.020  74.950  72.165  1.00  0.00            
ATOM   3910  CB  THR A 414      85.640  75.280  73.525  1.00  0.00            
ATOM   3911  OG1 THR A 414      86.580  76.350  73.495  1.00  0.00            
ATOM   3912  HG1 THR A 414      85.980  77.150  73.415  1.00  0.00            
ATOM   3913  CG2 THR A 414      86.220  74.140  74.365  1.00  0.00            
ATOM   3914  C   THR A 414      84.330  76.220  71.645  1.00  0.00            
ATOM   3915  O   THR A 414      84.750  76.920  70.725  1.00  0.00            
ATOM   3916  N   ILE A 415      83.290  76.620  72.365  1.00  0.00            
ATOM   3917  H   ILE A 415      82.930  75.970  73.045  1.00  0.00            
ATOM   3918  CA  ILE A 415      82.940  78.040  72.285  1.00  0.00            
ATOM   3919  CB  ILE A 415      81.500  78.190  72.775  1.00  0.00            
ATOM   3920  CG1 ILE A 415      81.260  77.700  74.205  1.00  0.00            
ATOM   3921  CG2 ILE A 415      80.530  77.460  71.845  1.00  0.00            
ATOM   3922  CD  ILE A 415      80.190  78.560  74.885  1.00  0.00            
ATOM   3923  C   ILE A 415      83.840  78.840  73.235  1.00  0.00            
ATOM   3924  O   ILE A 415      84.680  78.260  73.925  1.00  0.00            
ATOM   3925  N   PRO A 416      83.890  80.150  73.015  1.00  0.00            
ATOM   3926  CA  PRO A 416      83.380  80.900  71.855  1.00  0.00            
ATOM   3927  CB  PRO A 416      82.990  82.250  72.455  1.00  0.00            
ATOM   3928  CG  PRO A 416      83.890  82.430  73.665  1.00  0.00            
ATOM   3929  CD  PRO A 416      84.210  81.020  74.165  1.00  0.00            
ATOM   3930  C   PRO A 416      84.450  81.040  70.765  1.00  0.00            
ATOM   3931  O   PRO A 416      85.500  81.640  70.985  1.00  0.00            
ATOM   3932  N   THR A 417      84.100  80.420  69.645  1.00  0.00            
ATOM   3933  H   THR A 417      83.230  79.960  69.465  1.00  0.00            
ATOM   3934  CA  THR A 417      84.850  80.520  68.385  1.00  0.00            
ATOM   3935  CB  THR A 417      85.550  79.220  68.005  1.00  0.00            
ATOM   3936  OG1 THR A 417      86.430  79.640  66.955  1.00  0.00            
ATOM   3937  HG1 THR A 417      86.310  79.200  66.065  1.00  0.00            
ATOM   3938  CG2 THR A 417      84.690  78.000  67.675  1.00  0.00            
ATOM   3939  C   THR A 417      84.040  81.060  67.205  1.00  0.00            
ATOM   3940  O   THR A 417      82.810  81.090  67.175  1.00  0.00            
ATOM   3941  N   LYS A 418      84.740  81.790  66.325  1.00  0.00            
ATOM   3942  H   LYS A 418      85.700  81.900  66.555  1.00  0.00            
ATOM   3943  CA  LYS A 418      84.190  82.330  65.075  1.00  0.00            
ATOM   3944  CB  LYS A 418      84.090  83.850  65.195  1.00  0.00            
ATOM   3945  CG  LYS A 418      83.570  84.590  63.955  1.00  0.00            
ATOM   3946  CD  LYS A 418      83.270  86.050  64.265  1.00  0.00            
ATOM   3947  CE  LYS A 418      82.810  87.030  63.175  1.00  0.00            
ATOM   3948  NZ  LYS A 418      82.400  88.350  63.675  1.00  0.00            
ATOM   3949  HZ1 LYS A 418      83.190  88.910  63.945  1.00  0.00            
ATOM   3950  HZ2 LYS A 418      81.950  88.930  62.995  1.00  0.00            
ATOM   3951  HZ3 LYS A 418      81.740  88.310  64.425  1.00  0.00            
ATOM   3952  C   LYS A 418      84.950  81.740  63.885  1.00  0.00            
ATOM   3953  O   LYS A 418      86.040  82.210  63.565  1.00  0.00            
ATOM   3954  N   HIS A 419      84.330  80.790  63.175  1.00  0.00            
ATOM   3955  H   HIS A 419      83.530  80.330  63.555  1.00  0.00            
ATOM   3956  CA  HIS A 419      84.890  80.320  61.905  1.00  0.00            
ATOM   3957  CB  HIS A 419      85.230  78.830  61.785  1.00  0.00            
ATOM   3958  CG  HIS A 419      86.360  78.470  62.755  1.00  0.00            
ATOM   3959  ND1 HIS A 419      86.170  78.430  64.075  1.00  0.00            
ATOM   3960  CD2 HIS A 419      87.400  77.750  62.355  1.00  0.00            
ATOM   3961  CE1 HIS A 419      87.110  77.600  64.515  1.00  0.00            
ATOM   3962  NE2 HIS A 419      87.860  77.220  63.485  1.00  0.00            
ATOM   3963  HE2 HIS A 419      88.760  76.800  63.555  1.00  0.00            
ATOM   3964  C   HIS A 419      84.220  80.770  60.605  1.00  0.00            
ATOM   3965  O   HIS A 419      83.010  80.930  60.475  1.00  0.00            
ATOM   3966  N   SER A 420      85.100  81.150  59.695  1.00  0.00            
ATOM   3967  H   SER A 420      86.040  81.320  59.995  1.00  0.00            
ATOM   3968  CA  SER A 420      84.630  81.960  58.565  1.00  0.00            
ATOM   3969  CB  SER A 420      85.040  83.430  58.745  1.00  0.00            
ATOM   3970  OG  SER A 420      84.110  83.970  59.685  1.00  0.00            
ATOM   3971  HG  SER A 420      83.190  83.840  59.325  1.00  0.00            
ATOM   3972  C   SER A 420      85.210  81.420  57.255  1.00  0.00            
ATOM   3973  O   SER A 420      86.380  81.060  57.155  1.00  0.00            
ATOM   3974  N   GLN A 421      84.290  81.160  56.335  1.00  0.00            
ATOM   3975  H   GLN A 421      83.350  81.450  56.525  1.00  0.00            
ATOM   3976  CA  GLN A 421      84.570  80.730  54.965  1.00  0.00            
ATOM   3977  CB  GLN A 421      84.310  79.220  54.915  1.00  0.00            
ATOM   3978  CG  GLN A 421      85.520  78.580  54.245  1.00  0.00            
ATOM   3979  CD  GLN A 421      85.320  77.060  54.215  1.00  0.00            
ATOM   3980  OE1 GLN A 421      84.900  76.460  53.235  1.00  0.00            
ATOM   3981  NE2 GLN A 421      85.770  76.470  55.325  1.00  0.00            
ATOM   3982 1HE2 GLN A 421      86.250  77.020  56.005  1.00  0.00            
ATOM   3983 2HE2 GLN A 421      85.650  75.490  55.475  1.00  0.00            
ATOM   3984  C   GLN A 421      83.750  81.470  53.915  1.00  0.00            
ATOM   3985  O   GLN A 421      82.640  81.920  54.185  1.00  0.00            
ATOM   3986  N   VAL A 422      84.390  81.960  52.855  1.00  0.00            
ATOM   3987  H   VAL A 422      85.390  82.000  52.805  1.00  0.00            
ATOM   3988  CA  VAL A 422      83.790  82.470  51.615  1.00  0.00            
ATOM   3989  CB  VAL A 422      84.650  83.630  51.085  1.00  0.00            
ATOM   3990  CG1 VAL A 422      83.990  84.310  49.885  1.00  0.00            
ATOM   3991  CG2 VAL A 422      85.000  84.730  52.095  1.00  0.00            
ATOM   3992  C   VAL A 422      83.500  81.320  50.655  1.00  0.00            
ATOM   3993  O   VAL A 422      84.390  80.560  50.255  1.00  0.00            
ATOM   3994  N   PHE A 423      82.280  81.430  50.135  1.00  0.00            
ATOM   3995  H   PHE A 423      81.690  82.200  50.375  1.00  0.00            
ATOM   3996  CA  PHE A 423      81.700  80.510  49.145  1.00  0.00            
ATOM   3997  CB  PHE A 423      80.530  79.810  49.845  1.00  0.00            
ATOM   3998  CG  PHE A 423      81.120  79.020  51.015  1.00  0.00            
ATOM   3999  CD1 PHE A 423      81.480  77.680  50.915  1.00  0.00            
ATOM   4000  HD1 PHE A 423      81.210  77.180  49.985  1.00  0.00            
ATOM   4001  CD2 PHE A 423      81.040  79.520  52.305  1.00  0.00            
ATOM   4002  HD2 PHE A 423      80.760  80.570  52.445  1.00  0.00            
ATOM   4003  CE1 PHE A 423      81.850  76.870  51.975  1.00  0.00            
ATOM   4004  HE1 PHE A 423      82.290  75.920  51.675  1.00  0.00            
ATOM   4005  CE2 PHE A 423      81.400  78.730  53.395  1.00  0.00            
ATOM   4006  HE2 PHE A 423      81.450  79.170  54.385  1.00  0.00            
ATOM   4007  CZ  PHE A 423      81.860  77.430  53.245  1.00  0.00            
ATOM   4008  HZ  PHE A 423      82.360  77.000  54.115  1.00  0.00            
ATOM   4009  C   PHE A 423      81.310  81.190  47.835  1.00  0.00            
ATOM   4010  O   PHE A 423      80.950  82.370  47.805  1.00  0.00            
ATOM   4011  N   SER A 424      81.260  80.310  46.835  1.00  0.00            
ATOM   4012  H   SER A 424      81.620  79.380  46.855  1.00  0.00            
ATOM   4013  CA  SER A 424      80.750  80.730  45.525  1.00  0.00            
ATOM   4014  CB  SER A 424      81.530  80.060  44.405  1.00  0.00            
ATOM   4015  OG  SER A 424      81.540  80.810  43.185  1.00  0.00            
ATOM   4016  HG  SER A 424      82.000  80.220  42.525  1.00  0.00            
ATOM   4017  C   SER A 424      79.280  80.380  45.305  1.00  0.00            
ATOM   4018  O   SER A 424      78.740  79.360  45.715  1.00  0.00            
ATOM   4019  N   THR A 425      78.720  81.080  44.315  1.00  0.00            
ATOM   4020  H   THR A 425      79.260  81.870  43.995  1.00  0.00            
ATOM   4021  CA  THR A 425      77.480  80.630  43.675  1.00  0.00            
ATOM   4022  CB  THR A 425      76.640  81.780  43.105  1.00  0.00            
ATOM   4023  OG1 THR A 425      77.450  82.390  42.095  1.00  0.00            
ATOM   4024  HG1 THR A 425      76.780  82.940  41.595  1.00  0.00            
ATOM   4025  CG2 THR A 425      76.100  82.820  44.085  1.00  0.00            
ATOM   4026  C   THR A 425      77.570  79.450  42.705  1.00  0.00            
ATOM   4027  O   THR A 425      78.590  79.260  42.045  1.00  0.00            
ATOM   4028  N   ALA A 426      76.580  78.570  42.645  1.00  0.00            
ATOM   4029  H   ALA A 426      75.700  78.970  42.915  1.00  0.00            
ATOM   4030  CA  ALA A 426      76.550  77.200  42.105  1.00  0.00            
ATOM   4031  CB  ALA A 426      75.770  76.370  43.125  1.00  0.00            
ATOM   4032  C   ALA A 426      75.900  77.110  40.725  1.00  0.00            
ATOM   4033  O   ALA A 426      76.480  76.370  39.925  1.00  0.00            
ATOM   4034  N   GLU A 427      75.210  78.180  40.345  1.00  0.00            
ATOM   4035  H   GLU A 427      75.100  78.970  40.945  1.00  0.00            
ATOM   4036  CA  GLU A 427      74.470  78.310  39.085  1.00  0.00            
ATOM   4037  CB  GLU A 427      72.950  78.180  39.245  1.00  0.00            
ATOM   4038  CG  GLU A 427      72.330  76.780  39.185  1.00  0.00            
ATOM   4039  CD  GLU A 427      72.860  75.730  40.165  1.00  0.00            
ATOM   4040  OE1 GLU A 427      72.700  76.000  41.365  1.00  0.00            
ATOM   4041  OE2 GLU A 427      73.520  74.740  39.765  1.00  0.00            
ATOM   4042  C   GLU A 427      74.630  79.690  38.435  1.00  0.00            
ATOM   4043  O   GLU A 427      74.680  80.760  39.025  1.00  0.00            
ATOM   4044  N   ASP A 428      74.580  79.630  37.115  1.00  0.00            
ATOM   4045  H   ASP A 428      74.270  78.810  36.615  1.00  0.00            
ATOM   4046  CA  ASP A 428      74.510  80.900  36.375  1.00  0.00            
ATOM   4047  CB  ASP A 428      74.450  80.530  34.885  1.00  0.00            
ATOM   4048  CG  ASP A 428      75.720  80.100  34.145  1.00  0.00            
ATOM   4049  OD1 ASP A 428      76.830  80.340  34.655  1.00  0.00            
ATOM   4050  OD2 ASP A 428      75.590  79.540  33.035  1.00  0.00            
ATOM   4051  C   ASP A 428      73.280  81.690  36.795  1.00  0.00            
ATOM   4052  O   ASP A 428      72.180  81.180  36.995  1.00  0.00            
ATOM   4053  N   ASN A 429      73.460  83.010  36.785  1.00  0.00            
ATOM   4054  H   ASN A 429      74.240  83.320  36.245  1.00  0.00            
ATOM   4055  CA  ASN A 429      72.440  84.050  36.985  1.00  0.00            
ATOM   4056  CB  ASN A 429      71.380  84.040  35.885  1.00  0.00            
ATOM   4057  CG  ASN A 429      70.360  85.170  35.685  1.00  0.00            
ATOM   4058  OD1 ASN A 429      70.520  86.150  34.965  1.00  0.00            
ATOM   4059  ND2 ASN A 429      69.120  85.040  36.155  1.00  0.00            
ATOM   4060 1HD2 ASN A 429      68.770  84.230  36.625  1.00  0.00            
ATOM   4061 2HD2 ASN A 429      68.540  85.850  36.075  1.00  0.00            
ATOM   4062  C   ASN A 429      71.780  84.050  38.375  1.00  0.00            
ATOM   4063  O   ASN A 429      70.920  84.840  38.735  1.00  0.00            
ATOM   4064  N   GLN A 430      72.470  83.390  39.305  1.00  0.00            
ATOM   4065  H   GLN A 430      73.470  83.370  39.335  1.00  0.00            
ATOM   4066  CA  GLN A 430      71.920  83.000  40.615  1.00  0.00            
ATOM   4067  CB  GLN A 430      72.720  81.840  41.215  1.00  0.00            
ATOM   4068  CG  GLN A 430      72.210  81.310  42.555  1.00  0.00            
ATOM   4069  CD  GLN A 430      72.710  79.870  42.735  1.00  0.00            
ATOM   4070  OE1 GLN A 430      73.770  79.420  42.315  1.00  0.00            
ATOM   4071  NE2 GLN A 430      71.850  79.120  43.425  1.00  0.00            
ATOM   4072 1HE2 GLN A 430      71.020  79.570  43.755  1.00  0.00            
ATOM   4073 2HE2 GLN A 430      72.030  78.150  43.525  1.00  0.00            
ATOM   4074  C   GLN A 430      71.590  84.120  41.605  1.00  0.00            
ATOM   4075  O   GLN A 430      72.520  84.830  41.995  1.00  0.00            
ATOM   4076  N   SER A 431      70.290  84.240  41.835  1.00  0.00            
ATOM   4077  H   SER A 431      69.670  83.500  41.565  1.00  0.00            
ATOM   4078  CA  SER A 431      69.740  85.340  42.655  1.00  0.00            
ATOM   4079  CB  SER A 431      68.510  86.000  42.025  1.00  0.00            
ATOM   4080  OG  SER A 431      67.410  85.100  41.905  1.00  0.00            
ATOM   4081  HG  SER A 431      66.630  85.500  41.415  1.00  0.00            
ATOM   4082  C   SER A 431      69.380  84.920  44.075  1.00  0.00            
ATOM   4083  O   SER A 431      69.320  85.780  44.955  1.00  0.00            
ATOM   4084  N   ALA A 432      69.060  83.660  44.365  1.00  0.00            
ATOM   4085  H   ALA A 432      69.140  82.910  43.705  1.00  0.00            
ATOM   4086  CA  ALA A 432      68.680  83.160  45.695  1.00  0.00            
ATOM   4087  CB  ALA A 432      67.240  82.650  45.865  1.00  0.00            
ATOM   4088  C   ALA A 432      69.620  82.000  46.025  1.00  0.00            
ATOM   4089  O   ALA A 432      69.640  81.020  45.285  1.00  0.00            
ATOM   4090  N   VAL A 433      70.000  81.890  47.295  1.00  0.00            
ATOM   4091  H   VAL A 433      69.690  82.480  48.045  1.00  0.00            
ATOM   4092  CA  VAL A 433      70.870  80.850  47.855  1.00  0.00            
ATOM   4093  CB  VAL A 433      72.360  81.170  47.725  1.00  0.00            
ATOM   4094  CG1 VAL A 433      73.000  81.220  46.335  1.00  0.00            
ATOM   4095  CG2 VAL A 433      72.770  82.290  48.675  1.00  0.00            
ATOM   4096  C   VAL A 433      70.480  80.330  49.245  1.00  0.00            
ATOM   4097  O   VAL A 433      69.730  81.050  49.905  1.00  0.00            
ATOM   4098  N   THR A 434      70.600  79.060  49.605  1.00  0.00            
ATOM   4099  H   THR A 434      70.830  78.360  48.935  1.00  0.00            
ATOM   4100  CA  THR A 434      70.370  78.510  50.955  1.00  0.00            
ATOM   4101  CB  THR A 434      69.530  77.230  50.925  1.00  0.00            
ATOM   4102  OG1 THR A 434      68.280  77.440  50.255  1.00  0.00            
ATOM   4103  HG1 THR A 434      68.000  76.670  49.675  1.00  0.00            
ATOM   4104  CG2 THR A 434      69.130  76.900  52.365  1.00  0.00            
ATOM   4105  C   THR A 434      71.720  78.160  51.575  1.00  0.00            
ATOM   4106  O   THR A 434      72.690  77.900  50.855  1.00  0.00            
ATOM   4107  N   ILE A 435      71.780  78.590  52.825  1.00  0.00            
ATOM   4108  H   ILE A 435      71.210  79.380  53.055  1.00  0.00            
ATOM   4109  CA  ILE A 435      72.780  78.180  53.825  1.00  0.00            
ATOM   4110  CB  ILE A 435      73.610  79.350  54.355  1.00  0.00            
ATOM   4111  CG1 ILE A 435      74.450  80.030  53.275  1.00  0.00            
ATOM   4112  CG2 ILE A 435      74.480  78.930  55.545  1.00  0.00            
ATOM   4113  CD  ILE A 435      75.370  79.050  52.535  1.00  0.00            
ATOM   4114  C   ILE A 435      72.080  77.310  54.875  1.00  0.00            
ATOM   4115  O   ILE A 435      71.450  77.830  55.785  1.00  0.00            
ATOM   4116  N   HIS A 436      72.320  76.000  54.815  1.00  0.00            
ATOM   4117  H   HIS A 436      73.070  75.680  54.245  1.00  0.00            
ATOM   4118  CA  HIS A 436      71.750  74.950  55.675  1.00  0.00            
ATOM   4119  CB  HIS A 436      70.960  73.920  54.865  1.00  0.00            
ATOM   4120  CG  HIS A 436      70.290  72.940  55.825  1.00  0.00            
ATOM   4121  ND1 HIS A 436      69.910  73.220  57.075  1.00  0.00            
ATOM   4122  CD2 HIS A 436      70.360  71.620  55.725  1.00  0.00            
ATOM   4123  CE1 HIS A 436      69.730  72.070  57.725  1.00  0.00            
ATOM   4124  NE2 HIS A 436      69.960  71.070  56.875  1.00  0.00            
ATOM   4125  HE2 HIS A 436      69.840  70.100  57.075  1.00  0.00            
ATOM   4126  C   HIS A 436      72.800  74.330  56.595  1.00  0.00            
ATOM   4127  O   HIS A 436      73.680  73.610  56.115  1.00  0.00            
ATOM   4128  N   VAL A 437      72.580  74.710  57.845  1.00  0.00            
ATOM   4129  H   VAL A 437      71.660  75.010  58.115  1.00  0.00            
ATOM   4130  CA  VAL A 437      73.430  74.480  59.025  1.00  0.00            
ATOM   4131  CB  VAL A 437      73.180  75.490  60.145  1.00  0.00            
ATOM   4132  CG1 VAL A 437      74.300  75.400  61.185  1.00  0.00            
ATOM   4133  CG2 VAL A 437      73.240  76.870  59.475  1.00  0.00            
ATOM   4134  C   VAL A 437      73.230  73.060  59.565  1.00  0.00            
ATOM   4135  O   VAL A 437      72.110  72.770  59.975  1.00  0.00            
ATOM   4136  N   LEU A 438      74.370  72.420  59.815  1.00  0.00            
ATOM   4137  H   LEU A 438      75.270  72.790  59.615  1.00  0.00            
ATOM   4138  CA  LEU A 438      74.280  71.020  60.255  1.00  0.00            
ATOM   4139  CB  LEU A 438      74.460  70.000  59.135  1.00  0.00            
ATOM   4140  CG  LEU A 438      73.380  70.060  58.055  1.00  0.00            
ATOM   4141  CD1 LEU A 438      73.760  69.500  56.685  1.00  0.00            
ATOM   4142  CD2 LEU A 438      72.200  69.220  58.535  1.00  0.00            
ATOM   4143  C   LEU A 438      75.340  70.590  61.275  1.00  0.00            
ATOM   4144  O   LEU A 438      76.250  71.380  61.495  1.00  0.00            
ATOM   4145  N   GLN A 439      74.900  69.760  62.225  1.00  0.00            
ATOM   4146  H   GLN A 439      73.910  69.580  62.205  1.00  0.00            
ATOM   4147  CA  GLN A 439      75.750  69.230  63.295  1.00  0.00            
ATOM   4148  CB  GLN A 439      75.110  69.310  64.675  1.00  0.00            
ATOM   4149  CG  GLN A 439      76.060  68.990  65.835  1.00  0.00            
ATOM   4150  CD  GLN A 439      75.330  68.640  67.135  1.00  0.00            
ATOM   4151  OE1 GLN A 439      74.150  68.320  67.245  1.00  0.00            
ATOM   4152  NE2 GLN A 439      76.060  68.960  68.195  1.00  0.00            
ATOM   4153 1HE2 GLN A 439      76.970  69.370  68.115  1.00  0.00            
ATOM   4154 2HE2 GLN A 439      75.670  68.880  69.115  1.00  0.00            
ATOM   4155  C   GLN A 439      76.160  67.800  62.915  1.00  0.00            
ATOM   4156  O   GLN A 439      75.310  66.960  62.635  1.00  0.00            
ATOM   4157  N   GLY A 440      77.350  67.370  63.305  1.00  0.00            
ATOM   4158  H   GLY A 440      78.050  68.040  63.525  1.00  0.00            
ATOM   4159  CA  GLY A 440      77.830  65.980  63.265  1.00  0.00            
ATOM   4160  C   GLY A 440      79.140  65.690  62.525  1.00  0.00            
ATOM   4161  O   GLY A 440      79.880  66.630  62.245  1.00  0.00            
ATOM   4162  N   GLU A 441      79.410  64.420  62.215  1.00  0.00            
ATOM   4163  H   GLU A 441      78.940  63.660  62.655  1.00  0.00            
ATOM   4164  CA  GLU A 441      80.680  64.000  61.615  1.00  0.00            
ATOM   4165  CB  GLU A 441      81.490  62.990  62.435  1.00  0.00            
ATOM   4166  CG  GLU A 441      81.870  63.530  63.815  1.00  0.00            
ATOM   4167  CD  GLU A 441      82.850  64.700  63.835  1.00  0.00            
ATOM   4168  OE1 GLU A 441      83.610  64.940  62.875  1.00  0.00            
ATOM   4169  OE2 GLU A 441      82.690  65.480  64.805  1.00  0.00            
ATOM   4170  C   GLU A 441      80.590  63.460  60.185  1.00  0.00            
ATOM   4171  O   GLU A 441      81.510  62.980  59.525  1.00  0.00            
ATOM   4172  N   ARG A 442      79.370  63.420  59.655  1.00  0.00            
ATOM   4173  H   ARG A 442      78.740  64.180  59.805  1.00  0.00            
ATOM   4174  CA  ARG A 442      79.110  62.540  58.505  1.00  0.00            
ATOM   4175  CB  ARG A 442      77.710  61.920  58.615  1.00  0.00            
ATOM   4176  CG  ARG A 442      77.570  60.910  59.755  1.00  0.00            
ATOM   4177  CD  ARG A 442      77.980  59.480  59.405  1.00  0.00            
ATOM   4178  NE  ARG A 442      76.870  58.520  59.585  1.00  0.00            
ATOM   4179  HE  ARG A 442      76.370  58.580  60.445  1.00  0.00            
ATOM   4180  CZ  ARG A 442      76.410  57.750  58.595  1.00  0.00            
ATOM   4181  NH1 ARG A 442      76.900  57.860  57.345  1.00  0.00            
ATOM   4182 1HH1 ARG A 442      77.680  58.450  57.145  1.00  0.00            
ATOM   4183 2HH1 ARG A 442      76.440  57.370  56.615  1.00  0.00            
ATOM   4184  NH2 ARG A 442      75.400  56.900  58.835  1.00  0.00            
ATOM   4185 1HH2 ARG A 442      74.910  56.920  59.705  1.00  0.00            
ATOM   4186 2HH2 ARG A 442      75.120  56.220  58.155  1.00  0.00            
ATOM   4187  C   ARG A 442      79.190  63.240  57.145  1.00  0.00            
ATOM   4188  O   ARG A 442      79.100  64.460  57.095  1.00  0.00            
ATOM   4189  N   LYS A 443      79.450  62.460  56.095  1.00  0.00            
ATOM   4190  H   LYS A 443      79.540  61.470  56.195  1.00  0.00            
ATOM   4191  CA  LYS A 443      79.710  63.090  54.795  1.00  0.00            
ATOM   4192  CB  LYS A 443      80.560  62.270  53.815  1.00  0.00            
ATOM   4193  CG  LYS A 443      82.030  62.150  54.215  1.00  0.00            
ATOM   4194  CD  LYS A 443      82.580  63.560  54.375  1.00  0.00            
ATOM   4195  CE  LYS A 443      83.760  63.710  55.345  1.00  0.00            
ATOM   4196  NZ  LYS A 443      83.400  63.740  56.765  1.00  0.00            
ATOM   4197  HZ1 LYS A 443      82.930  62.850  56.835  1.00  0.00            
ATOM   4198  HZ2 LYS A 443      84.200  63.770  57.365  1.00  0.00            
ATOM   4199  HZ3 LYS A 443      82.890  64.580  56.935  1.00  0.00            
ATOM   4200  C   LYS A 443      78.440  63.580  54.095  1.00  0.00            
ATOM   4201  O   LYS A 443      78.310  64.800  54.065  1.00  0.00            
ATOM   4202  N   ARG A 444      77.450  62.730  53.865  1.00  0.00            
ATOM   4203  H   ARG A 444      77.410  61.900  54.435  1.00  0.00            
ATOM   4204  CA  ARG A 444      76.170  63.170  53.285  1.00  0.00            
ATOM   4205  CB  ARG A 444      75.440  61.920  52.795  1.00  0.00            
ATOM   4206  CG  ARG A 444      74.230  62.180  51.905  1.00  0.00            
ATOM   4207  CD  ARG A 444      73.180  61.090  51.695  1.00  0.00            
ATOM   4208  NE  ARG A 444      73.670  60.310  50.545  1.00  0.00            
ATOM   4209  HE  ARG A 444      74.560  59.880  50.685  1.00  0.00            
ATOM   4210  CZ  ARG A 444      73.050  59.960  49.405  1.00  0.00            
ATOM   4211  NH1 ARG A 444      71.900  60.470  48.965  1.00  0.00            
ATOM   4212 1HH1 ARG A 444      71.350  61.050  49.565  1.00  0.00            
ATOM   4213 2HH1 ARG A 444      71.510  60.030  48.155  1.00  0.00            
ATOM   4214  NH2 ARG A 444      73.740  59.030  48.725  1.00  0.00            
ATOM   4215 1HH2 ARG A 444      74.540  58.640  49.175  1.00  0.00            
ATOM   4216 2HH2 ARG A 444      73.510  58.770  47.785  1.00  0.00            
ATOM   4217  C   ARG A 444      75.390  64.090  54.215  1.00  0.00            
ATOM   4218  O   ARG A 444      75.170  63.880  55.405  1.00  0.00            
ATOM   4219  N   ALA A 445      75.040  65.250  53.675  1.00  0.00            
ATOM   4220  H   ALA A 445      75.070  65.370  52.675  1.00  0.00            
ATOM   4221  CA  ALA A 445      74.510  66.380  54.445  1.00  0.00            
ATOM   4222  CB  ALA A 445      74.040  67.470  53.475  1.00  0.00            
ATOM   4223  C   ALA A 445      73.360  66.070  55.415  1.00  0.00            
ATOM   4224  O   ALA A 445      73.390  66.400  56.595  1.00  0.00            
ATOM   4225  N   ALA A 446      72.380  65.330  54.905  1.00  0.00            
ATOM   4226  H   ALA A 446      72.530  65.030  53.965  1.00  0.00            
ATOM   4227  CA  ALA A 446      71.180  64.890  55.625  1.00  0.00            
ATOM   4228  CB  ALA A 446      70.230  64.100  54.735  1.00  0.00            
ATOM   4229  C   ALA A 446      71.510  63.970  56.805  1.00  0.00            
ATOM   4230  O   ALA A 446      70.770  64.030  57.785  1.00  0.00            
ATOM   4231  N   ASP A 447      72.480  63.070  56.665  1.00  0.00            
ATOM   4232  H   ASP A 447      73.100  63.150  55.885  1.00  0.00            
ATOM   4233  CA  ASP A 447      72.970  62.220  57.755  1.00  0.00            
ATOM   4234  CB  ASP A 447      74.140  61.370  57.285  1.00  0.00            
ATOM   4235  CG  ASP A 447      73.410  60.190  56.635  1.00  0.00            
ATOM   4236  OD1 ASP A 447      73.230  59.150  57.305  1.00  0.00            
ATOM   4237  OD2 ASP A 447      73.220  60.290  55.405  1.00  0.00            
ATOM   4238  C   ASP A 447      73.420  62.910  59.045  1.00  0.00            
ATOM   4239  O   ASP A 447      73.350  62.390  60.155  1.00  0.00            
ATOM   4240  N   ASN A 448      73.600  64.230  58.965  1.00  0.00            
ATOM   4241  H   ASN A 448      73.510  64.660  58.075  1.00  0.00            
ATOM   4242  CA  ASN A 448      73.780  65.190  60.065  1.00  0.00            
ATOM   4243  CB  ASN A 448      74.720  66.290  59.555  1.00  0.00            
ATOM   4244  CG  ASN A 448      76.090  65.760  59.115  1.00  0.00            
ATOM   4245  OD1 ASN A 448      76.990  65.470  59.905  1.00  0.00            
ATOM   4246  ND2 ASN A 448      76.120  65.340  57.855  1.00  0.00            
ATOM   4247 1HD2 ASN A 448      75.300  65.250  57.305  1.00  0.00            
ATOM   4248 2HD2 ASN A 448      77.040  65.170  57.495  1.00  0.00            
ATOM   4249  C   ASN A 448      72.490  65.790  60.635  1.00  0.00            
ATOM   4250  O   ASN A 448      71.390  65.510  60.145  1.00  0.00            
ATOM   4251  N   LYS A 449      72.650  66.300  61.855  1.00  0.00            
ATOM   4252  H   LYS A 449      73.530  66.300  62.315  1.00  0.00            
ATOM   4253  CA  LYS A 449      71.600  66.890  62.685  1.00  0.00            
ATOM   4254  CB  LYS A 449      72.050  67.090  64.135  1.00  0.00            
ATOM   4255  CG  LYS A 449      70.960  67.640  65.065  1.00  0.00            
ATOM   4256  CD  LYS A 449      69.990  66.520  65.435  1.00  0.00            
ATOM   4257  CE  LYS A 449      69.020  66.980  66.525  1.00  0.00            
ATOM   4258  NZ  LYS A 449      68.210  65.890  67.075  1.00  0.00            
ATOM   4259  HZ1 LYS A 449      67.700  66.290  67.835  1.00  0.00            
ATOM   4260  HZ2 LYS A 449      67.590  65.460  66.415  1.00  0.00            
ATOM   4261  HZ3 LYS A 449      68.860  65.250  67.485  1.00  0.00            
ATOM   4262  C   LYS A 449      71.290  68.290  62.145  1.00  0.00            
ATOM   4263  O   LYS A 449      72.130  69.180  62.055  1.00  0.00            
ATOM   4264  N   SER A 450      70.010  68.440  61.805  1.00  0.00            
ATOM   4265  H   SER A 450      69.460  67.610  61.685  1.00  0.00            
ATOM   4266  CA  SER A 450      69.400  69.720  61.435  1.00  0.00            
ATOM   4267  CB  SER A 450      67.970  69.390  61.015  1.00  0.00            
ATOM   4268  OG  SER A 450      67.360  70.450  60.265  1.00  0.00            
ATOM   4269  HG  SER A 450      66.630  70.850  60.815  1.00  0.00            
ATOM   4270  C   SER A 450      69.320  70.800  62.515  1.00  0.00            
ATOM   4271  O   SER A 450      68.490  70.780  63.425  1.00  0.00            
ATOM   4272  N   LEU A 451      70.210  71.780  62.365  1.00  0.00            
ATOM   4273  H   LEU A 451      71.010  71.520  61.825  1.00  0.00            
ATOM   4274  CA  LEU A 451      70.180  73.020  63.155  1.00  0.00            
ATOM   4275  CB  LEU A 451      71.580  73.640  63.295  1.00  0.00            
ATOM   4276  CG  LEU A 451      72.400  72.710  64.195  1.00  0.00            
ATOM   4277  CD1 LEU A 451      73.890  73.040  64.015  1.00  0.00            
ATOM   4278  CD2 LEU A 451      71.900  72.690  65.635  1.00  0.00            
ATOM   4279  C   LEU A 451      69.290  74.120  62.585  1.00  0.00            
ATOM   4280  O   LEU A 451      69.050  75.080  63.315  1.00  0.00            
ATOM   4281  N   GLY A 452      69.300  74.150  61.255  1.00  0.00            
ATOM   4282  H   GLY A 452      70.070  73.740  60.765  1.00  0.00            
ATOM   4283  CA  GLY A 452      68.250  74.760  60.425  1.00  0.00            
ATOM   4284  C   GLY A 452      68.840  75.480  59.205  1.00  0.00            
ATOM   4285  O   GLY A 452      70.000  75.860  59.285  1.00  0.00            
ATOM   4286  N   GLN A 453      67.910  75.830  58.325  1.00  0.00            
ATOM   4287  H   GLN A 453      67.000  75.420  58.355  1.00  0.00            
ATOM   4288  CA  GLN A 453      68.240  76.560  57.095  1.00  0.00            
ATOM   4289  CB  GLN A 453      67.760  75.710  55.915  1.00  0.00            
ATOM   4290  CG  GLN A 453      66.340  75.130  55.855  1.00  0.00            
ATOM   4291  CD  GLN A 453      66.030  74.470  54.505  1.00  0.00            
ATOM   4292  OE1 GLN A 453      66.360  74.880  53.395  1.00  0.00            
ATOM   4293  NE2 GLN A 453      65.730  73.180  54.645  1.00  0.00            
ATOM   4294 1HE2 GLN A 453      65.790  72.720  55.525  1.00  0.00            
ATOM   4295 2HE2 GLN A 453      65.270  72.650  53.925  1.00  0.00            
ATOM   4296  C   GLN A 453      67.660  77.980  56.995  1.00  0.00            
ATOM   4297  O   GLN A 453      66.590  78.360  57.465  1.00  0.00            
ATOM   4298  N   PHE A 454      68.470  78.870  56.425  1.00  0.00            
ATOM   4299  H   PHE A 454      69.410  78.600  56.215  1.00  0.00            
ATOM   4300  CA  PHE A 454      68.020  80.200  55.985  1.00  0.00            
ATOM   4301  CB  PHE A 454      68.460  81.270  56.985  1.00  0.00            
ATOM   4302  CG  PHE A 454      69.930  81.680  57.005  1.00  0.00            
ATOM   4303  CD1 PHE A 454      70.850  80.730  57.435  1.00  0.00            
ATOM   4304  HD1 PHE A 454      70.420  79.850  57.915  1.00  0.00            
ATOM   4305  CD2 PHE A 454      70.490  82.890  56.625  1.00  0.00            
ATOM   4306  HD2 PHE A 454      69.800  83.690  56.335  1.00  0.00            
ATOM   4307  CE1 PHE A 454      72.210  81.000  57.565  1.00  0.00            
ATOM   4308  HE1 PHE A 454      72.960  80.220  57.695  1.00  0.00            
ATOM   4309  CE2 PHE A 454      71.840  83.180  56.705  1.00  0.00            
ATOM   4310  HE2 PHE A 454      72.170  84.200  56.525  1.00  0.00            
ATOM   4311  CZ  PHE A 454      72.720  82.250  57.265  1.00  0.00            
ATOM   4312  HZ  PHE A 454      73.770  82.530  57.335  1.00  0.00            
ATOM   4313  C   PHE A 454      68.450  80.610  54.575  1.00  0.00            
ATOM   4314  O   PHE A 454      69.370  80.040  53.985  1.00  0.00            
ATOM   4315  N   ASN A 455      67.730  81.590  54.025  1.00  0.00            
ATOM   4316  H   ASN A 455      66.980  82.000  54.545  1.00  0.00            
ATOM   4317  CA  ASN A 455      67.940  81.930  52.605  1.00  0.00            
ATOM   4318  CB  ASN A 455      66.530  81.970  52.015  1.00  0.00            
ATOM   4319  CG  ASN A 455      65.830  80.600  52.005  1.00  0.00            
ATOM   4320  OD1 ASN A 455      64.640  80.380  52.185  1.00  0.00            
ATOM   4321  ND2 ASN A 455      66.570  79.520  51.785  1.00  0.00            
ATOM   4322 1HD2 ASN A 455      67.560  79.530  51.645  1.00  0.00            
ATOM   4323 2HD2 ASN A 455      66.140  78.630  51.965  1.00  0.00            
ATOM   4324  C   ASN A 455      68.470  83.350  52.395  1.00  0.00            
ATOM   4325  O   ASN A 455      68.210  84.280  53.155  1.00  0.00            
ATOM   4326  N   LEU A 456      69.250  83.490  51.325  1.00  0.00            
ATOM   4327  H   LEU A 456      69.350  82.690  50.725  1.00  0.00            
ATOM   4328  CA  LEU A 456      69.780  84.810  50.945  1.00  0.00            
ATOM   4329  CB  LEU A 456      71.280  84.990  51.205  1.00  0.00            
ATOM   4330  CG  LEU A 456      71.790  86.320  50.635  1.00  0.00            
ATOM   4331  CD1 LEU A 456      71.520  87.460  51.615  1.00  0.00            
ATOM   4332  CD2 LEU A 456      73.290  86.140  50.425  1.00  0.00            
ATOM   4333  C   LEU A 456      69.430  85.050  49.475  1.00  0.00            
ATOM   4334  O   LEU A 456      69.860  84.300  48.605  1.00  0.00            
ATOM   4335  N   ASP A 457      68.640  86.090  49.255  1.00  0.00            
ATOM   4336  H   ASP A 457      68.340  86.730  49.955  1.00  0.00            
ATOM   4337  CA  ASP A 457      68.110  86.510  47.945  1.00  0.00            
ATOM   4338  CB  ASP A 457      66.590  86.520  48.125  1.00  0.00            
ATOM   4339  CG  ASP A 457      66.010  87.720  48.885  1.00  0.00            
ATOM   4340  OD1 ASP A 457      66.260  87.710  50.115  1.00  0.00            
ATOM   4341  OD2 ASP A 457      65.650  88.770  48.305  1.00  0.00            
ATOM   4342  C   ASP A 457      68.720  87.800  47.405  1.00  0.00            
ATOM   4343  O   ASP A 457      69.440  88.520  48.095  1.00  0.00            
ATOM   4344  N   GLY A 458      68.190  88.220  46.255  1.00  0.00            
ATOM   4345  H   GLY A 458      67.390  87.780  45.845  1.00  0.00            
ATOM   4346  CA  GLY A 458      68.560  89.420  45.495  1.00  0.00            
ATOM   4347  C   GLY A 458      69.970  89.470  44.905  1.00  0.00            
ATOM   4348  O   GLY A 458      70.450  90.530  44.505  1.00  0.00            
ATOM   4349  N   ILE A 459      70.670  88.350  44.765  1.00  0.00            
ATOM   4350  H   ILE A 459      70.270  87.480  45.045  1.00  0.00            
ATOM   4351  CA  ILE A 459      72.070  88.310  44.325  1.00  0.00            
ATOM   4352  CB  ILE A 459      72.710  86.970  44.705  1.00  0.00            
ATOM   4353  CG1 ILE A 459      72.710  86.680  46.215  1.00  0.00            
ATOM   4354  CG2 ILE A 459      74.160  86.840  44.235  1.00  0.00            
ATOM   4355  CD  ILE A 459      72.590  85.200  46.595  1.00  0.00            
ATOM   4356  C   ILE A 459      72.200  88.600  42.825  1.00  0.00            
ATOM   4357  O   ILE A 459      71.370  88.190  42.025  1.00  0.00            
ATOM   4358  N   ASN A 460      73.260  89.360  42.535  1.00  0.00            
ATOM   4359  H   ASN A 460      73.950  89.510  43.245  1.00  0.00            
ATOM   4360  CA  ASN A 460      73.420  90.030  41.235  1.00  0.00            
ATOM   4361  CB  ASN A 460      74.520  91.090  41.245  1.00  0.00            
ATOM   4362  CG  ASN A 460      74.030  92.350  41.965  1.00  0.00            
ATOM   4363  OD1 ASN A 460      73.390  93.310  41.555  1.00  0.00            
ATOM   4364  ND2 ASN A 460      74.100  92.150  43.285  1.00  0.00            
ATOM   4365 1HD2 ASN A 460      74.460  91.320  43.705  1.00  0.00            
ATOM   4366 2HD2 ASN A 460      73.790  92.860  43.915  1.00  0.00            
ATOM   4367  C   ASN A 460      73.680  88.990  40.135  1.00  0.00            
ATOM   4368  O   ASN A 460      74.560  88.160  40.335  1.00  0.00            
ATOM   4369  N   PRO A 461      72.750  88.830  39.205  1.00  0.00            
ATOM   4370  CA  PRO A 461      72.780  87.770  38.185  1.00  0.00            
ATOM   4371  CB  PRO A 461      71.450  87.830  37.425  1.00  0.00            
ATOM   4372  CG  PRO A 461      71.210  89.340  37.505  1.00  0.00            
ATOM   4373  CD  PRO A 461      71.650  89.760  38.915  1.00  0.00            
ATOM   4374  C   PRO A 461      73.990  87.740  37.245  1.00  0.00            
ATOM   4375  O   PRO A 461      73.930  88.320  36.155  1.00  0.00            
ATOM   4376  N   ALA A 462      75.010  87.020  37.705  1.00  0.00            
ATOM   4377  H   ALA A 462      74.930  86.560  38.585  1.00  0.00            
ATOM   4378  CA  ALA A 462      76.290  86.830  37.025  1.00  0.00            
ATOM   4379  CB  ALA A 462      77.470  87.330  37.865  1.00  0.00            
ATOM   4380  C   ALA A 462      76.500  85.330  36.785  1.00  0.00            
ATOM   4381  O   ALA A 462      76.000  84.580  37.615  1.00  0.00            
ATOM   4382  N   PRO A 463      77.350  84.950  35.825  1.00  0.00            
ATOM   4383  CA  PRO A 463      77.680  83.540  35.595  1.00  0.00            
ATOM   4384  CB  PRO A 463      78.580  83.550  34.365  1.00  0.00            
ATOM   4385  CG  PRO A 463      78.220  84.810  33.575  1.00  0.00            
ATOM   4386  CD  PRO A 463      77.850  85.760  34.715  1.00  0.00            
ATOM   4387  C   PRO A 463      78.360  82.870  36.785  1.00  0.00            
ATOM   4388  O   PRO A 463      79.030  83.580  37.525  1.00  0.00            
ATOM   4389  N   ARG A 464      78.070  81.590  36.995  1.00  0.00            
ATOM   4390  H   ARG A 464      77.590  81.010  36.335  1.00  0.00            
ATOM   4391  CA  ARG A 464      78.500  80.920  38.235  1.00  0.00            
ATOM   4392  CB  ARG A 464      77.990  79.480  38.255  1.00  0.00            
ATOM   4393  CG  ARG A 464      78.570  78.520  37.215  1.00  0.00            
ATOM   4394  CD  ARG A 464      77.850  77.160  37.195  1.00  0.00            
ATOM   4395  NE  ARG A 464      78.680  76.020  36.785  1.00  0.00            
ATOM   4396  HE  ARG A 464      79.170  76.200  35.935  1.00  0.00            
ATOM   4397  CZ  ARG A 464      78.670  74.760  37.235  1.00  0.00            
ATOM   4398  NH1 ARG A 464      77.740  74.420  38.145  1.00  0.00            
ATOM   4399 1HH1 ARG A 464      77.000  75.050  38.375  1.00  0.00            
ATOM   4400 2HH1 ARG A 464      77.960  73.600  38.675  1.00  0.00            
ATOM   4401  NH2 ARG A 464      79.670  73.920  36.925  1.00  0.00            
ATOM   4402 1HH2 ARG A 464      80.460  74.280  36.435  1.00  0.00            
ATOM   4403 2HH2 ARG A 464      79.690  73.020  37.375  1.00  0.00            
ATOM   4404  C   ARG A 464      80.000  80.970  38.545  1.00  0.00            
ATOM   4405  O   ARG A 464      80.770  80.680  37.635  1.00  0.00            
ATOM   4406  N   GLY A 465      80.360  81.300  39.785  1.00  0.00            
ATOM   4407  H   GLY A 465      79.650  81.300  40.485  1.00  0.00            
ATOM   4408  CA  GLY A 465      81.790  81.320  40.095  1.00  0.00            
ATOM   4409  C   GLY A 465      82.200  82.680  40.655  1.00  0.00            
ATOM   4410  O   GLY A 465      83.040  82.740  41.555  1.00  0.00            
ATOM   4411  N   MET A 466      81.750  83.730  39.975  1.00  0.00            
ATOM   4412  H   MET A 466      81.150  83.600  39.185  1.00  0.00            
ATOM   4413  CA  MET A 466      82.020  85.100  40.435  1.00  0.00            
ATOM   4414  CB  MET A 466      81.880  85.980  39.195  1.00  0.00            
ATOM   4415  CG  MET A 466      82.950  85.710  38.135  1.00  0.00            
ATOM   4416  SD  MET A 466      84.660  86.030  38.695  1.00  0.00            
ATOM   4417  CE  MET A 466      84.650  87.800  38.815  1.00  0.00            
ATOM   4418  C   MET A 466      81.440  85.820  41.655  1.00  0.00            
ATOM   4419  O   MET A 466      82.120  86.750  42.095  1.00  0.00            
ATOM   4420  N   PRO A 467      80.190  85.560  42.015  1.00  0.00            
ATOM   4421  CA  PRO A 467      79.630  85.980  43.305  1.00  0.00            
ATOM   4422  CB  PRO A 467      78.150  85.570  43.255  1.00  0.00            
ATOM   4423  CG  PRO A 467      77.800  85.730  41.775  1.00  0.00            
ATOM   4424  CD  PRO A 467      79.090  85.270  41.085  1.00  0.00            
ATOM   4425  C   PRO A 467      80.350  85.460  44.545  1.00  0.00            
ATOM   4426  O   PRO A 467      80.370  84.240  44.675  1.00  0.00            
ATOM   4427  N   GLN A 468      80.690  86.350  45.485  1.00  0.00            
ATOM   4428  H   GLN A 468      80.370  87.300  45.435  1.00  0.00            
ATOM   4429  CA  GLN A 468      81.410  86.020  46.715  1.00  0.00            
ATOM   4430  CB  GLN A 468      82.750  86.730  46.895  1.00  0.00            
ATOM   4431  CG  GLN A 468      83.720  86.590  45.725  1.00  0.00            
ATOM   4432  CD  GLN A 468      85.020  87.330  46.065  1.00  0.00            
ATOM   4433  OE1 GLN A 468      85.990  86.700  46.465  1.00  0.00            
ATOM   4434  NE2 GLN A 468      85.110  88.640  45.885  1.00  0.00            
ATOM   4435 1HE2 GLN A 468      84.290  89.140  45.585  1.00  0.00            
ATOM   4436 2HE2 GLN A 468      86.030  89.010  45.765  1.00  0.00            
ATOM   4437  C   GLN A 468      80.480  86.180  47.915  1.00  0.00            
ATOM   4438  O   GLN A 468      80.160  87.290  48.335  1.00  0.00            
ATOM   4439  N   ILE A 469      79.980  85.060  48.435  1.00  0.00            
ATOM   4440  H   ILE A 469      80.070  84.170  48.005  1.00  0.00            
ATOM   4441  CA  ILE A 469      79.190  85.030  49.675  1.00  0.00            
ATOM   4442  CB  ILE A 469      78.090  83.970  49.535  1.00  0.00            
ATOM   4443  CG1 ILE A 469      77.360  83.820  48.205  1.00  0.00            
ATOM   4444  CG2 ILE A 469      77.190  84.080  50.775  1.00  0.00            
ATOM   4445  CD  ILE A 469      76.670  85.100  47.725  1.00  0.00            
ATOM   4446  C   ILE A 469      80.090  84.680  50.855  1.00  0.00            
ATOM   4447  O   ILE A 469      80.710  83.620  50.815  1.00  0.00            
ATOM   4448  N   GLU A 470      80.040  85.470  51.935  1.00  0.00            
ATOM   4449  H   GLU A 470      79.370  86.200  52.065  1.00  0.00            
ATOM   4450  CA  GLU A 470      80.890  85.290  53.115  1.00  0.00            
ATOM   4451  CB  GLU A 470      81.520  86.610  53.545  1.00  0.00            
ATOM   4452  CG  GLU A 470      82.540  86.350  54.655  1.00  0.00            
ATOM   4453  CD  GLU A 470      83.170  87.670  55.105  1.00  0.00            
ATOM   4454  OE1 GLU A 470      82.750  88.280  56.105  1.00  0.00            
ATOM   4455  OE2 GLU A 470      84.200  88.020  54.485  1.00  0.00            
ATOM   4456  C   GLU A 470      80.040  84.710  54.255  1.00  0.00            
ATOM   4457  O   GLU A 470      79.260  85.380  54.935  1.00  0.00            
ATOM   4458  N   VAL A 471      80.370  83.470  54.605  1.00  0.00            
ATOM   4459  H   VAL A 471      81.320  83.200  54.425  1.00  0.00            
ATOM   4460  CA  VAL A 471      79.590  82.750  55.625  1.00  0.00            
ATOM   4461  CB  VAL A 471      79.110  81.410  55.065  1.00  0.00            
ATOM   4462  CG1 VAL A 471      78.400  80.620  56.155  1.00  0.00            
ATOM   4463  CG2 VAL A 471      78.040  81.750  54.025  1.00  0.00            
ATOM   4464  C   VAL A 471      80.420  82.620  56.895  1.00  0.00            
ATOM   4465  O   VAL A 471      81.580  82.210  56.845  1.00  0.00            
ATOM   4466  N   THR A 472      79.800  83.020  58.005  1.00  0.00            
ATOM   4467  H   THR A 472      78.880  83.410  57.985  1.00  0.00            
ATOM   4468  CA  THR A 472      80.440  82.850  59.305  1.00  0.00            
ATOM   4469  CB  THR A 472      80.800  84.260  59.785  1.00  0.00            
ATOM   4470  OG1 THR A 472      81.790  84.850  58.935  1.00  0.00            
ATOM   4471  HG1 THR A 472      81.310  85.250  58.145  1.00  0.00            
ATOM   4472  CG2 THR A 472      81.270  84.460  61.225  1.00  0.00            
ATOM   4473  C   THR A 472      79.520  82.040  60.225  1.00  0.00            
ATOM   4474  O   THR A 472      78.300  82.230  60.185  1.00  0.00            
ATOM   4475  N   PHE A 473      80.150  81.190  61.025  1.00  0.00            
ATOM   4476  H   PHE A 473      81.120  81.090  60.825  1.00  0.00            
ATOM   4477  CA  PHE A 473      79.590  80.600  62.245  1.00  0.00            
ATOM   4478  CB  PHE A 473      80.170  79.180  62.215  1.00  0.00            
ATOM   4479  CG  PHE A 473      79.550  78.160  61.255  1.00  0.00            
ATOM   4480  CD1 PHE A 473      79.170  78.460  59.955  1.00  0.00            
ATOM   4481  HD1 PHE A 473      79.760  79.200  59.395  1.00  0.00            
ATOM   4482  CD2 PHE A 473      79.100  76.980  61.835  1.00  0.00            
ATOM   4483  HD2 PHE A 473      79.580  76.560  62.725  1.00  0.00            
ATOM   4484  CE1 PHE A 473      78.250  77.640  59.305  1.00  0.00            
ATOM   4485  HE1 PHE A 473      78.020  78.010  58.305  1.00  0.00            
ATOM   4486  CE2 PHE A 473      78.180  76.170  61.185  1.00  0.00            
ATOM   4487  HE2 PHE A 473      77.640  75.370  61.695  1.00  0.00            
ATOM   4488  CZ  PHE A 473      77.740  76.510  59.915  1.00  0.00            
ATOM   4489  HZ  PHE A 473      76.900  76.030  59.395  1.00  0.00            
ATOM   4490  C   PHE A 473      80.180  81.350  63.445  1.00  0.00            
ATOM   4491  O   PHE A 473      81.280  81.070  63.905  1.00  0.00            
ATOM   4492  N   ASP A 474      79.460  82.390  63.875  1.00  0.00            
ATOM   4493  H   ASP A 474      78.530  82.540  63.535  1.00  0.00            
ATOM   4494  CA  ASP A 474      79.810  83.070  65.125  1.00  0.00            
ATOM   4495  CB  ASP A 474      79.670  84.570  64.835  1.00  0.00            
ATOM   4496  CG  ASP A 474      79.780  85.530  66.015  1.00  0.00            
ATOM   4497  OD1 ASP A 474      80.910  85.550  66.565  1.00  0.00            
ATOM   4498  OD2 ASP A 474      78.910  86.420  66.155  1.00  0.00            
ATOM   4499  C   ASP A 474      79.040  82.570  66.345  1.00  0.00            
ATOM   4500  O   ASP A 474      77.880  82.890  66.625  1.00  0.00            
ATOM   4501  N   ILE A 475      79.770  81.800  67.135  1.00  0.00            
ATOM   4502  H   ILE A 475      80.720  81.540  66.935  1.00  0.00            
ATOM   4503  CA  ILE A 475      79.360  81.220  68.425  1.00  0.00            
ATOM   4504  CB  ILE A 475      79.810  79.770  68.645  1.00  0.00            
ATOM   4505  CG1 ILE A 475      80.260  79.060  67.365  1.00  0.00            
ATOM   4506  CG2 ILE A 475      78.660  79.050  69.355  1.00  0.00            
ATOM   4507  CD  ILE A 475      80.860  77.700  67.745  1.00  0.00            
ATOM   4508  C   ILE A 475      79.930  82.060  69.565  1.00  0.00            
ATOM   4509  O   ILE A 475      81.060  82.530  69.595  1.00  0.00            
ATOM   4510  N   ASP A 476      79.000  82.360  70.465  1.00  0.00            
ATOM   4511  H   ASP A 476      78.080  81.970  70.425  1.00  0.00            
ATOM   4512  CA  ASP A 476      79.190  83.320  71.565  1.00  0.00            
ATOM   4513  CB  ASP A 476      78.050  84.340  71.695  1.00  0.00            
ATOM   4514  CG  ASP A 476      76.660  83.720  71.875  1.00  0.00            
ATOM   4515  OD1 ASP A 476      76.590  82.780  72.695  1.00  0.00            
ATOM   4516  OD2 ASP A 476      75.660  84.330  71.455  1.00  0.00            
ATOM   4517  C   ASP A 476      79.520  82.670  72.915  1.00  0.00            
ATOM   4518  O   ASP A 476      79.610  81.460  73.105  1.00  0.00            
ATOM   4519  N   ALA A 477      80.070  83.360  73.915  1.00  0.00            
ATOM   4520  H   ALA A 477      80.080  84.360  73.865  1.00  0.00            
ATOM   4521  CA  ALA A 477      80.380  82.820  75.245  1.00  0.00            
ATOM   4522  CB  ALA A 477      81.110  83.920  76.015  1.00  0.00            
ATOM   4523  C   ALA A 477      79.170  82.260  75.995  1.00  0.00            
ATOM   4524  O   ALA A 477      79.410  81.280  76.685  1.00  0.00            
ATOM   4525  N   ASP A 478      77.930  82.740  75.865  1.00  0.00            
ATOM   4526  H   ASP A 478      77.870  83.690  75.565  1.00  0.00            
ATOM   4527  CA  ASP A 478      76.680  82.110  76.285  1.00  0.00            
ATOM   4528  CB  ASP A 478      75.460  83.030  76.175  1.00  0.00            
ATOM   4529  CG  ASP A 478      75.490  84.290  77.035  1.00  0.00            
ATOM   4530  OD1 ASP A 478      76.210  84.360  78.055  1.00  0.00            
ATOM   4531  OD2 ASP A 478      75.070  85.300  76.445  1.00  0.00            
ATOM   4532  C   ASP A 478      76.300  80.740  75.715  1.00  0.00            
ATOM   4533  O   ASP A 478      75.830  79.860  76.435  1.00  0.00            
ATOM   4534  N   GLY A 479      76.850  80.420  74.545  1.00  0.00            
ATOM   4535  H   GLY A 479      77.480  80.980  74.005  1.00  0.00            
ATOM   4536  CA  GLY A 479      76.640  79.140  73.855  1.00  0.00            
ATOM   4537  C   GLY A 479      75.560  79.150  72.775  1.00  0.00            
ATOM   4538  O   GLY A 479      75.140  78.060  72.385  1.00  0.00            
ATOM   4539  N   ILE A 480      75.370  80.300  72.135  1.00  0.00            
ATOM   4540  H   ILE A 480      75.740  81.150  72.515  1.00  0.00            
ATOM   4541  CA  ILE A 480      74.390  80.430  71.045  1.00  0.00            
ATOM   4542  CB  ILE A 480      73.390  81.550  71.315  1.00  0.00            
ATOM   4543  CG1 ILE A 480      72.860  81.440  72.745  1.00  0.00            
ATOM   4544  CG2 ILE A 480      72.290  81.650  70.255  1.00  0.00            
ATOM   4545  CD  ILE A 480      72.490  82.870  73.175  1.00  0.00            
ATOM   4546  C   ILE A 480      75.110  80.580  69.705  1.00  0.00            
ATOM   4547  O   ILE A 480      75.840  81.530  69.425  1.00  0.00            
ATOM   4548  N   LEU A 481      74.790  79.670  68.795  1.00  0.00            
ATOM   4549  H   LEU A 481      74.080  79.000  69.025  1.00  0.00            
ATOM   4550  CA  LEU A 481      75.330  79.770  67.435  1.00  0.00            
ATOM   4551  CB  LEU A 481      75.260  78.450  66.665  1.00  0.00            
ATOM   4552  CG  LEU A 481      75.930  78.330  65.295  1.00  0.00            
ATOM   4553  CD1 LEU A 481      77.310  78.970  65.245  1.00  0.00            
ATOM   4554  CD2 LEU A 481      76.090  76.820  65.125  1.00  0.00            
ATOM   4555  C   LEU A 481      74.730  80.910  66.605  1.00  0.00            
ATOM   4556  O   LEU A 481      73.580  81.200  66.945  1.00  0.00            
ATOM   4557  N   HIS A 482      75.480  81.820  66.005  1.00  0.00            
ATOM   4558  H   HIS A 482      76.320  82.150  66.435  1.00  0.00            
ATOM   4559  CA  HIS A 482      74.950  82.680  64.935  1.00  0.00            
ATOM   4560  CB  HIS A 482      75.050  84.130  65.395  1.00  0.00            
ATOM   4561  CG  HIS A 482      74.600  84.370  66.835  1.00  0.00            
ATOM   4562  ND1 HIS A 482      73.330  84.510  67.225  1.00  0.00            
ATOM   4563  HD1 HIS A 482      72.530  84.790  66.685  1.00  0.00            
ATOM   4564  CD2 HIS A 482      75.380  84.470  67.905  1.00  0.00            
ATOM   4565  CE1 HIS A 482      73.320  84.710  68.535  1.00  0.00            
ATOM   4566  NE2 HIS A 482      74.580  84.670  68.955  1.00  0.00            
ATOM   4567  HE2 HIS A 482      74.850  84.790  69.905  1.00  0.00            
ATOM   4568  C   HIS A 482      75.610  82.450  63.575  1.00  0.00            
ATOM   4569  O   HIS A 482      76.600  83.140  63.305  1.00  0.00            
ATOM   4570  N   VAL A 483      74.860  81.840  62.655  1.00  0.00            
ATOM   4571  H   VAL A 483      73.870  81.730  62.745  1.00  0.00            
ATOM   4572  CA  VAL A 483      75.430  81.630  61.315  1.00  0.00            
ATOM   4573  CB  VAL A 483      75.070  80.260  60.735  1.00  0.00            
ATOM   4574  CG1 VAL A 483      75.630  80.210  59.305  1.00  0.00            
ATOM   4575  CG2 VAL A 483      75.670  79.120  61.555  1.00  0.00            
ATOM   4576  C   VAL A 483      74.770  82.800  60.595  1.00  0.00            
ATOM   4577  O   VAL A 483      73.570  82.810  60.325  1.00  0.00            
ATOM   4578  N   SER A 484      75.660  83.440  59.835  1.00  0.00            
ATOM   4579  H   SER A 484      76.640  83.220  59.865  1.00  0.00            
ATOM   4580  CA  SER A 484      75.270  84.540  58.945  1.00  0.00            
ATOM   4581  CB  SER A 484      75.660  85.940  59.435  1.00  0.00            
ATOM   4582  OG  SER A 484      77.080  86.080  59.495  1.00  0.00            
ATOM   4583  HG  SER A 484      77.290  87.000  59.165  1.00  0.00            
ATOM   4584  C   SER A 484      75.830  84.340  57.535  1.00  0.00            
ATOM   4585  O   SER A 484      76.860  83.690  57.335  1.00  0.00            
ATOM   4586  N   ALA A 485      75.140  84.850  56.525  1.00  0.00            
ATOM   4587  H   ALA A 485      74.270  85.340  56.635  1.00  0.00            
ATOM   4588  CA  ALA A 485      75.530  84.740  55.105  1.00  0.00            
ATOM   4589  CB  ALA A 485      74.720  83.740  54.275  1.00  0.00            
ATOM   4590  C   ALA A 485      75.490  86.130  54.485  1.00  0.00            
ATOM   4591  O   ALA A 485      74.400  86.700  54.395  1.00  0.00            
ATOM   4592  N   LYS A 486      76.670  86.680  54.185  1.00  0.00            
ATOM   4593  H   LYS A 486      77.530  86.190  54.355  1.00  0.00            
ATOM   4594  CA  LYS A 486      76.730  88.040  53.635  1.00  0.00            
ATOM   4595  CB  LYS A 486      77.610  88.920  54.515  1.00  0.00            
ATOM   4596  CG  LYS A 486      77.460  90.410  54.195  1.00  0.00            
ATOM   4597  CD  LYS A 486      78.290  91.320  55.105  1.00  0.00            
ATOM   4598  CE  LYS A 486      77.730  91.320  56.525  1.00  0.00            
ATOM   4599  NZ  LYS A 486      78.160  92.460  57.345  1.00  0.00            
ATOM   4600  HZ1 LYS A 486      79.110  92.190  57.525  1.00  0.00            
ATOM   4601  HZ2 LYS A 486      78.040  93.330  56.865  1.00  0.00            
ATOM   4602  HZ3 LYS A 486      77.560  92.430  58.145  1.00  0.00            
ATOM   4603  C   LYS A 486      77.300  88.020  52.215  1.00  0.00            
ATOM   4604  O   LYS A 486      78.450  87.660  51.995  1.00  0.00            
ATOM   4605  N   ASP A 487      76.540  88.610  51.295  1.00  0.00            
ATOM   4606  H   ASP A 487      75.620  88.920  51.555  1.00  0.00            
ATOM   4607  CA  ASP A 487      76.870  88.990  49.915  1.00  0.00            
ATOM   4608  CB  ASP A 487      75.570  89.560  49.345  1.00  0.00            
ATOM   4609  CG  ASP A 487      75.590  89.800  47.835  1.00  0.00            
ATOM   4610  OD1 ASP A 487      76.700  90.020  47.295  1.00  0.00            
ATOM   4611  OD2 ASP A 487      74.470  89.930  47.295  1.00  0.00            
ATOM   4612  C   ASP A 487      77.900  90.120  49.985  1.00  0.00            
ATOM   4613  O   ASP A 487      77.540  91.220  50.385  1.00  0.00            
ATOM   4614  N   LYS A 488      79.060  89.900  49.375  1.00  0.00            
ATOM   4615  H   LYS A 488      79.320  89.020  48.975  1.00  0.00            
ATOM   4616  CA  LYS A 488      80.110  90.920  49.315  1.00  0.00            
ATOM   4617  CB  LYS A 488      81.460  90.240  49.055  1.00  0.00            
ATOM   4618  CG  LYS A 488      81.930  89.610  50.365  1.00  0.00            
ATOM   4619  CD  LYS A 488      83.390  89.230  50.135  1.00  0.00            
ATOM   4620  CE  LYS A 488      83.930  88.860  51.525  1.00  0.00            
ATOM   4621  NZ  LYS A 488      85.370  88.540  51.525  1.00  0.00            
ATOM   4622  HZ1 LYS A 488      85.890  89.350  51.265  1.00  0.00            
ATOM   4623  HZ2 LYS A 488      85.660  88.050  52.345  1.00  0.00            
ATOM   4624  HZ3 LYS A 488      85.530  87.910  50.755  1.00  0.00            
ATOM   4625  C   LYS A 488      79.820  92.000  48.275  1.00  0.00            
ATOM   4626  O   LYS A 488      80.080  93.150  48.625  1.00  0.00            
ATOM   4627  N   ASN A 489      78.970  91.660  47.305  1.00  0.00            
ATOM   4628  H   ASN A 489      78.510  90.780  47.285  1.00  0.00            
ATOM   4629  CA  ASN A 489      78.700  92.620  46.225  1.00  0.00            
ATOM   4630  CB  ASN A 489      78.440  91.850  44.925  1.00  0.00            
ATOM   4631  CG  ASN A 489      78.330  92.750  43.705  1.00  0.00            
ATOM   4632  OD1 ASN A 489      79.350  93.060  43.075  1.00  0.00            
ATOM   4633  ND2 ASN A 489      77.120  93.170  43.335  1.00  0.00            
ATOM   4634 1HD2 ASN A 489      76.280  92.900  43.805  1.00  0.00            
ATOM   4635 2HD2 ASN A 489      77.080  93.750  42.525  1.00  0.00            
ATOM   4636  C   ASN A 489      77.560  93.560  46.615  1.00  0.00            
ATOM   4637  O   ASN A 489      77.760  94.770  46.505  1.00  0.00            
ATOM   4638  N   SER A 490      76.490  93.070  47.235  1.00  0.00            
ATOM   4639  H   SER A 490      76.290  92.100  47.155  1.00  0.00            
ATOM   4640  CA  SER A 490      75.480  94.050  47.665  1.00  0.00            
ATOM   4641  CB  SER A 490      74.070  93.480  47.575  1.00  0.00            
ATOM   4642  OG  SER A 490      73.850  92.340  48.415  1.00  0.00            
ATOM   4643  HG  SER A 490      74.070  91.480  47.955  1.00  0.00            
ATOM   4644  C   SER A 490      75.750  94.590  49.065  1.00  0.00            
ATOM   4645  O   SER A 490      75.530  95.750  49.405  1.00  0.00            
ATOM   4646  N   GLY A 491      76.180  93.730  49.985  1.00  0.00            
ATOM   4647  H   GLY A 491      76.280  92.740  49.855  1.00  0.00            
ATOM   4648  CA  GLY A 491      76.290  94.050  51.415  1.00  0.00            
ATOM   4649  C   GLY A 491      75.230  93.340  52.265  1.00  0.00            
ATOM   4650  O   GLY A 491      75.580  92.820  53.325  1.00  0.00            
ATOM   4651  N   LYS A 492      74.080  93.060  51.665  1.00  0.00            
ATOM   4652  H   LYS A 492      74.000  93.110  50.675  1.00  0.00            
ATOM   4653  CA  LYS A 492      72.930  92.520  52.425  1.00  0.00            
ATOM   4654  CB  LYS A 492      71.830  92.310  51.375  1.00  0.00            
ATOM   4655  CG  LYS A 492      70.510  91.680  51.825  1.00  0.00            
ATOM   4656  CD  LYS A 492      69.370  91.760  50.805  1.00  0.00            
ATOM   4657  CE  LYS A 492      68.600  90.450  50.915  1.00  0.00            
ATOM   4658  NZ  LYS A 492      67.730  90.510  49.735  1.00  0.00            
ATOM   4659  HZ1 LYS A 492      67.450  89.590  49.445  1.00  0.00            
ATOM   4660  HZ2 LYS A 492      66.970  91.150  49.895  1.00  0.00            
ATOM   4661  HZ3 LYS A 492      68.130  90.870  48.895  1.00  0.00            
ATOM   4662  C   LYS A 492      73.200  91.260  53.245  1.00  0.00            
ATOM   4663  O   LYS A 492      73.400  90.170  52.715  1.00  0.00            
ATOM   4664  N   GLU A 493      72.980  91.400  54.555  1.00  0.00            
ATOM   4665  H   GLU A 493      72.340  92.130  54.805  1.00  0.00            
ATOM   4666  CA  GLU A 493      73.200  90.320  55.525  1.00  0.00            
ATOM   4667  CB  GLU A 493      73.960  90.890  56.725  1.00  0.00            
ATOM   4668  CG  GLU A 493      74.300  89.830  57.765  1.00  0.00            
ATOM   4669  CD  GLU A 493      74.780  90.430  59.095  1.00  0.00            
ATOM   4670  OE1 GLU A 493      76.010  90.430  59.295  1.00  0.00            
ATOM   4671  OE2 GLU A 493      74.020  91.070  59.845  1.00  0.00            
ATOM   4672  C   GLU A 493      71.900  89.710  56.035  1.00  0.00            
ATOM   4673  O   GLU A 493      70.860  90.360  56.145  1.00  0.00            
ATOM   4674  N   GLN A 494      71.880  88.380  55.905  1.00  0.00            
ATOM   4675  H   GLN A 494      72.530  87.890  55.315  1.00  0.00            
ATOM   4676  CA  GLN A 494      70.840  87.520  56.485  1.00  0.00            
ATOM   4677  CB  GLN A 494      70.250  86.660  55.365  1.00  0.00            
ATOM   4678  CG  GLN A 494      69.140  87.320  54.545  1.00  0.00            
ATOM   4679  CD  GLN A 494      67.980  87.950  55.335  1.00  0.00            
ATOM   4680  OE1 GLN A 494      66.900  87.400  55.515  1.00  0.00            
ATOM   4681  NE2 GLN A 494      68.250  89.140  55.865  1.00  0.00            
ATOM   4682 1HE2 GLN A 494      69.170  89.530  55.745  1.00  0.00            
ATOM   4683 2HE2 GLN A 494      67.580  89.630  56.415  1.00  0.00            
ATOM   4684  C   GLN A 494      71.500  86.600  57.515  1.00  0.00            
ATOM   4685  O   GLN A 494      72.700  86.370  57.585  1.00  0.00            
ATOM   4686  N   LYS A 495      70.710  86.110  58.475  1.00  0.00            
ATOM   4687  H   LYS A 495      69.720  86.040  58.345  1.00  0.00            
ATOM   4688  CA  LYS A 495      71.150  85.390  59.675  1.00  0.00            
ATOM   4689  CB  LYS A 495      71.420  86.380  60.815  1.00  0.00            
ATOM   4690  CG  LYS A 495      72.680  87.230  60.655  1.00  0.00            
ATOM   4691  CD  LYS A 495      72.730  88.210  61.825  1.00  0.00            
ATOM   4692  CE  LYS A 495      73.510  87.630  63.005  1.00  0.00            
ATOM   4693  NZ  LYS A 495      73.740  88.720  63.965  1.00  0.00            
ATOM   4694  HZ1 LYS A 495      72.820  88.910  64.325  1.00  0.00            
ATOM   4695  HZ2 LYS A 495      74.210  88.320  64.745  1.00  0.00            
ATOM   4696  HZ3 LYS A 495      74.270  89.480  63.605  1.00  0.00            
ATOM   4697  C   LYS A 495      70.240  84.300  60.235  1.00  0.00            
ATOM   4698  O   LYS A 495      69.020  84.440  60.205  1.00  0.00            
ATOM   4699  N   ILE A 496      70.840  83.240  60.785  1.00  0.00            
ATOM   4700  H   ILE A 496      71.820  83.080  60.665  1.00  0.00            
ATOM   4701  CA  ILE A 496      70.250  82.200  61.635  1.00  0.00            
ATOM   4702  CB  ILE A 496      70.240  80.840  60.925  1.00  0.00            
ATOM   4703  CG1 ILE A 496      69.130  79.930  61.455  1.00  0.00            
ATOM   4704  CG2 ILE A 496      71.630  80.200  60.855  1.00  0.00            
ATOM   4705  CD  ILE A 496      68.510  79.200  60.255  1.00  0.00            
ATOM   4706  C   ILE A 496      70.870  82.130  63.025  1.00  0.00            
ATOM   4707  O   ILE A 496      72.070  82.350  63.225  1.00  0.00            
ATOM   4708  N   THR A 497      69.960  82.120  63.985  1.00  0.00            
ATOM   4709  H   THR A 497      68.970  82.230  63.835  1.00  0.00            
ATOM   4710  CA  THR A 497      70.350  82.090  65.405  1.00  0.00            
ATOM   4711  CB  THR A 497      69.990  83.380  66.145  1.00  0.00            
ATOM   4712  OG1 THR A 497      71.000  84.310  65.725  1.00  0.00            
ATOM   4713  HG1 THR A 497      70.660  84.890  64.985  1.00  0.00            
ATOM   4714  CG2 THR A 497      69.980  83.260  67.665  1.00  0.00            
ATOM   4715  C   THR A 497      69.830  80.780  65.995  1.00  0.00            
ATOM   4716  O   THR A 497      68.680  80.540  66.365  1.00  0.00            
ATOM   4717  N   ILE A 498      70.830  79.930  66.215  1.00  0.00            
ATOM   4718  H   ILE A 498      71.810  80.130  66.145  1.00  0.00            
ATOM   4719  CA  ILE A 498      70.590  78.630  66.855  1.00  0.00            
ATOM   4720  CB  ILE A 498      71.420  77.530  66.185  1.00  0.00            
ATOM   4721  CG1 ILE A 498      71.100  77.470  64.685  1.00  0.00            
ATOM   4722  CG2 ILE A 498      71.350  76.130  66.805  1.00  0.00            
ATOM   4723  CD  ILE A 498      72.320  77.740  63.805  1.00  0.00            
ATOM   4724  C   ILE A 498      70.850  78.630  68.355  1.00  0.00            
ATOM   4725  O   ILE A 498      72.000  78.890  68.715  1.00  0.00            
ATOM   4726  N   LYS A 499      69.880  78.420  69.245  1.00  0.00            
ATOM   4727  H   LYS A 499      69.000  78.290  68.805  1.00  0.00            
ATOM   4728  CA  LYS A 499      69.940  78.490  70.715  1.00  0.00            
ATOM   4729  CB  LYS A 499      68.550  78.530  71.355  1.00  0.00            
ATOM   4730  CG  LYS A 499      67.670  77.320  71.025  1.00  0.00            
ATOM   4731  CD  LYS A 499      66.470  77.720  71.875  1.00  0.00            
ATOM   4732  CE  LYS A 499      65.580  76.470  71.775  1.00  0.00            
ATOM   4733  NZ  LYS A 499      64.440  76.610  72.695  1.00  0.00            
ATOM   4734  HZ1 LYS A 499      63.960  77.390  72.305  1.00  0.00            
ATOM   4735  HZ2 LYS A 499      63.910  75.770  72.705  1.00  0.00            
ATOM   4736  HZ3 LYS A 499      64.610  76.840  73.655  1.00  0.00            
ATOM   4737  C   LYS A 499      70.820  77.380  71.305  1.00  0.00            
ATOM   4738  O   LYS A 499      70.740  76.260  70.805  1.00  0.00            
ATOM   4739  N   ALA A 500      71.360  77.600  72.505  1.00  0.00            
ATOM   4740  H   ALA A 500      71.210  78.390  73.105  1.00  0.00            
ATOM   4741  CA  ALA A 500      72.230  76.650  73.215  1.00  0.00            
ATOM   4742  CB  ALA A 500      72.720  77.400  74.455  1.00  0.00            
ATOM   4743  C   ALA A 500      71.710  75.240  73.505  1.00  0.00            
ATOM   4744  O   ALA A 500      72.330  74.230  73.205  1.00  0.00            
ATOM   4745  N   SER A 501      70.390  75.220  73.715  1.00  0.00            
ATOM   4746  H   SER A 501      69.900  76.060  73.925  1.00  0.00            
ATOM   4747  CA  SER A 501      69.560  74.030  73.945  1.00  0.00            
ATOM   4748  CB  SER A 501      68.280  74.460  74.645  1.00  0.00            
ATOM   4749  OG  SER A 501      67.680  75.600  74.025  1.00  0.00            
ATOM   4750  HG  SER A 501      67.140  76.090  74.715  1.00  0.00            
ATOM   4751  C   SER A 501      69.240  73.210  72.685  1.00  0.00            
ATOM   4752  O   SER A 501      68.460  72.260  72.755  1.00  0.00            
ATOM   4753  N   SER A 502      69.810  73.540  71.535  1.00  0.00            
ATOM   4754  H   SER A 502      70.310  74.400  71.395  1.00  0.00            
ATOM   4755  CA  SER A 502      69.550  72.790  70.295  1.00  0.00            
ATOM   4756  CB  SER A 502      69.050  73.700  69.165  1.00  0.00            
ATOM   4757  OG  SER A 502      67.750  74.240  69.395  1.00  0.00            
ATOM   4758  HG  SER A 502      67.190  73.430  69.585  1.00  0.00            
ATOM   4759  C   SER A 502      70.770  72.030  69.765  1.00  0.00            
ATOM   4760  O   SER A 502      71.870  72.560  69.635  1.00  0.00            
ATOM   4761  N   GLY A 503      70.460  70.810  69.345  1.00  0.00            
ATOM   4762  H   GLY A 503      69.650  70.310  69.655  1.00  0.00            
ATOM   4763  CA  GLY A 503      71.370  69.840  68.715  1.00  0.00            
ATOM   4764  C   GLY A 503      71.160  68.460  69.355  1.00  0.00            
ATOM   4765  O   GLY A 503      70.040  68.040  69.605  1.00  0.00            
ATOM   4766  N   LEU A 504      72.140  67.610  69.085  1.00  0.00            
ATOM   4767  H   LEU A 504      72.900  67.920  68.505  1.00  0.00            
ATOM   4768  CA  LEU A 504      72.230  66.270  69.685  1.00  0.00            
ATOM   4769  CB  LEU A 504      73.380  65.490  69.045  1.00  0.00            
ATOM   4770  CG  LEU A 504      73.320  65.360  67.525  1.00  0.00            
ATOM   4771  CD1 LEU A 504      74.510  64.570  66.975  1.00  0.00            
ATOM   4772  CD2 LEU A 504      72.190  64.410  67.145  1.00  0.00            
ATOM   4773  C   LEU A 504      72.340  66.220  71.205  1.00  0.00            
ATOM   4774  O   LEU A 504      72.810  67.210  71.765  1.00  0.00            
ATOM   4775  N   ASN A 505      71.640  65.330  71.915  1.00  0.00            
ATOM   4776  H   ASN A 505      70.910  64.850  71.425  1.00  0.00            
ATOM   4777  CA  ASN A 505      71.880  65.120  73.345  1.00  0.00            
ATOM   4778  CB  ASN A 505      70.710  64.520  74.125  1.00  0.00            
ATOM   4779  CG  ASN A 505      70.430  63.030  73.885  1.00  0.00            
ATOM   4780  OD1 ASN A 505      71.150  62.180  74.405  1.00  0.00            
ATOM   4781  ND2 ASN A 505      69.530  62.800  72.925  1.00  0.00            
ATOM   4782 1HD2 ASN A 505      69.160  63.530  72.355  1.00  0.00            
ATOM   4783 2HD2 ASN A 505      69.350  61.840  72.725  1.00  0.00            
ATOM   4784  C   ASN A 505      73.160  64.290  73.475  1.00  0.00            
ATOM   4785  O   ASN A 505      73.640  63.790  72.465  1.00  0.00            
ATOM   4786  N   GLU A 506      73.610  64.130  74.725  1.00  0.00            
ATOM   4787  H   GLU A 506      73.310  64.740  75.445  1.00  0.00            
ATOM   4788  CA  GLU A 506      74.780  63.300  75.035  1.00  0.00            
ATOM   4789  CB  GLU A 506      74.680  63.080  76.555  1.00  0.00            
ATOM   4790  CG  GLU A 506      75.750  63.870  77.315  1.00  0.00            
ATOM   4791  CD  GLU A 506      77.020  63.040  77.495  1.00  0.00            
ATOM   4792  OE1 GLU A 506      77.060  61.790  77.465  1.00  0.00            
ATOM   4793  OE2 GLU A 506      78.060  63.690  77.715  1.00  0.00            
ATOM   4794  C   GLU A 506      74.920  61.970  74.275  1.00  0.00            
ATOM   4795  O   GLU A 506      75.830  61.840  73.475  1.00  0.00            
ATOM   4796  N   ASP A 507      73.950  61.070  74.315  1.00  0.00            
ATOM   4797  H   ASP A 507      73.190  61.080  74.975  1.00  0.00            
ATOM   4798  CA  ASP A 507      74.050  59.750  73.675  1.00  0.00            
ATOM   4799  CB  ASP A 507      72.930  58.910  74.295  1.00  0.00            
ATOM   4800  CG  ASP A 507      72.920  57.500  73.715  1.00  0.00            
ATOM   4801  OD1 ASP A 507      73.700  56.710  74.285  1.00  0.00            
ATOM   4802  OD2 ASP A 507      71.960  57.270  72.945  1.00  0.00            
ATOM   4803  C   ASP A 507      73.890  59.820  72.155  1.00  0.00            
ATOM   4804  O   ASP A 507      74.560  59.090  71.425  1.00  0.00            
ATOM   4805  N   GLU A 508      73.030  60.750  71.735  1.00  0.00            
ATOM   4806  H   GLU A 508      72.260  61.060  72.285  1.00  0.00            
ATOM   4807  CA  GLU A 508      73.020  61.290  70.375  1.00  0.00            
ATOM   4808  CB  GLU A 508      71.980  62.380  70.075  1.00  0.00            
ATOM   4809  CG  GLU A 508      70.520  61.960  69.975  1.00  0.00            
ATOM   4810  CD  GLU A 508      69.790  63.240  69.565  1.00  0.00            
ATOM   4811  OE1 GLU A 508      69.770  64.170  70.405  1.00  0.00            
ATOM   4812  OE2 GLU A 508      69.340  63.340  68.405  1.00  0.00            
ATOM   4813  C   GLU A 508      74.390  61.640  69.785  1.00  0.00            
ATOM   4814  O   GLU A 508      74.660  61.130  68.695  1.00  0.00            
ATOM   4815  N   ILE A 509      75.120  62.520  70.455  1.00  0.00            
ATOM   4816  H   ILE A 509      74.670  63.150  71.095  1.00  0.00            
ATOM   4817  CA  ILE A 509      76.520  62.840  70.155  1.00  0.00            
ATOM   4818  CB  ILE A 509      77.110  63.720  71.265  1.00  0.00            
ATOM   4819  CG1 ILE A 509      76.590  65.160  71.215  1.00  0.00            
ATOM   4820  CG2 ILE A 509      78.640  63.780  71.275  1.00  0.00            
ATOM   4821  CD  ILE A 509      76.460  65.650  72.655  1.00  0.00            
ATOM   4822  C   ILE A 509      77.370  61.610  69.835  1.00  0.00            
ATOM   4823  O   ILE A 509      77.830  61.400  68.715  1.00  0.00            
ATOM   4824  N   GLN A 510      77.320  60.730  70.825  1.00  0.00            
ATOM   4825  H   GLN A 510      76.750  60.930  71.625  1.00  0.00            
ATOM   4826  CA  GLN A 510      77.930  59.400  70.945  1.00  0.00            
ATOM   4827  CB  GLN A 510      77.570  58.710  72.265  1.00  0.00            
ATOM   4828  CG  GLN A 510      78.680  57.690  72.515  1.00  0.00            
ATOM   4829  CD  GLN A 510      78.830  57.090  73.915  1.00  0.00            
ATOM   4830  OE1 GLN A 510      78.620  55.900  74.145  1.00  0.00            
ATOM   4831  NE2 GLN A 510      79.410  57.780  74.895  1.00  0.00            
ATOM   4832 1HE2 GLN A 510      79.810  58.690  74.845  1.00  0.00            
ATOM   4833 2HE2 GLN A 510      79.560  57.230  75.725  1.00  0.00            
ATOM   4834  C   GLN A 510      77.630  58.560  69.705  1.00  0.00            
ATOM   4835  O   GLN A 510      78.490  58.170  68.915  1.00  0.00            
ATOM   4836  N   LYS A 511      76.340  58.440  69.415  1.00  0.00            
ATOM   4837  H   LYS A 511      75.740  58.840  70.105  1.00  0.00            
ATOM   4838  CA  LYS A 511      75.800  57.760  68.225  1.00  0.00            
ATOM   4839  CB  LYS A 511      74.290  57.950  68.305  1.00  0.00            
ATOM   4840  CG  LYS A 511      73.590  57.180  67.185  1.00  0.00            
ATOM   4841  CD  LYS A 511      72.060  57.180  67.155  1.00  0.00            
ATOM   4842  CE  LYS A 511      71.500  56.240  66.095  1.00  0.00            
ATOM   4843  NZ  LYS A 511      71.600  56.630  64.675  1.00  0.00            
ATOM   4844  HZ1 LYS A 511      71.160  57.530  64.655  1.00  0.00            
ATOM   4845  HZ2 LYS A 511      72.580  56.620  64.485  1.00  0.00            
ATOM   4846  HZ3 LYS A 511      71.230  55.900  64.105  1.00  0.00            
ATOM   4847  C   LYS A 511      76.460  58.290  66.955  1.00  0.00            
ATOM   4848  O   LYS A 511      76.780  57.520  66.055  1.00  0.00            
ATOM   4849  N   MET A 512      76.650  59.600  66.805  1.00  0.00            
ATOM   4850  H   MET A 512      76.550  60.270  67.545  1.00  0.00            
ATOM   4851  CA  MET A 512      77.160  60.190  65.565  1.00  0.00            
ATOM   4852  CB  MET A 512      76.990  61.710  65.625  1.00  0.00            
ATOM   4853  CG  MET A 512      77.220  62.370  64.265  1.00  0.00            
ATOM   4854  SD  MET A 512      76.060  62.040  62.885  1.00  0.00            
ATOM   4855  CE  MET A 512      74.700  63.180  63.015  1.00  0.00            
ATOM   4856  C   MET A 512      78.640  59.850  65.335  1.00  0.00            
ATOM   4857  O   MET A 512      78.890  59.250  64.295  1.00  0.00            
ATOM   4858  N   VAL A 513      79.380  59.850  66.435  1.00  0.00            
ATOM   4859  H   VAL A 513      78.940  60.110  67.285  1.00  0.00            
ATOM   4860  CA  VAL A 513      80.710  59.230  66.565  1.00  0.00            
ATOM   4861  CB  VAL A 513      81.260  59.380  67.985  1.00  0.00            
ATOM   4862  CG1 VAL A 513      82.640  58.780  68.255  1.00  0.00            
ATOM   4863  CG2 VAL A 513      81.380  60.820  68.485  1.00  0.00            
ATOM   4864  C   VAL A 513      80.740  57.770  66.085  1.00  0.00            
ATOM   4865  O   VAL A 513      81.540  57.500  65.195  1.00  0.00            
ATOM   4866  N   ARG A 514      79.700  57.040  66.475  1.00  0.00            
ATOM   4867  H   ARG A 514      78.940  57.440  66.995  1.00  0.00            
ATOM   4868  CA  ARG A 514      79.420  55.620  66.205  1.00  0.00            
ATOM   4869  CB  ARG A 514      78.200  55.040  66.915  1.00  0.00            
ATOM   4870  CG  ARG A 514      78.270  55.200  68.435  1.00  0.00            
ATOM   4871  CD  ARG A 514      77.170  54.300  68.995  1.00  0.00            
ATOM   4872  NE  ARG A 514      77.040  54.590  70.435  1.00  0.00            
ATOM   4873  HE  ARG A 514      77.920  54.640  70.895  1.00  0.00            
ATOM   4874  CZ  ARG A 514      75.940  54.680  71.195  1.00  0.00            
ATOM   4875  NH1 ARG A 514      74.690  54.740  70.705  1.00  0.00            
ATOM   4876 1HH1 ARG A 514      74.450  54.760  69.735  1.00  0.00            
ATOM   4877 2HH1 ARG A 514      73.970  54.400  71.315  1.00  0.00            
ATOM   4878  NH2 ARG A 514      76.070  55.220  72.415  1.00  0.00            
ATOM   4879 1HH2 ARG A 514      76.980  55.430  72.785  1.00  0.00            
ATOM   4880 2HH2 ARG A 514      75.220  55.430  72.895  1.00  0.00            
ATOM   4881  C   ARG A 514      79.240  55.380  64.705  1.00  0.00            
ATOM   4882  O   ARG A 514      80.150  54.760  64.155  1.00  0.00            
ATOM   4883  N   ASP A 515      78.240  56.050  64.155  1.00  0.00            
ATOM   4884  H   ASP A 515      77.720  56.660  64.755  1.00  0.00            
ATOM   4885  CA  ASP A 515      77.850  55.950  62.745  1.00  0.00            
ATOM   4886  CB  ASP A 515      76.790  57.040  62.525  1.00  0.00            
ATOM   4887  CG  ASP A 515      75.390  56.570  62.905  1.00  0.00            
ATOM   4888  OD1 ASP A 515      74.660  56.110  61.995  1.00  0.00            
ATOM   4889  OD2 ASP A 515      74.970  56.860  64.045  1.00  0.00            
ATOM   4890  C   ASP A 515      79.050  56.250  61.835  1.00  0.00            
ATOM   4891  O   ASP A 515      79.280  55.540  60.865  1.00  0.00            
ATOM   4892  N   ALA A 516      79.730  57.360  62.125  1.00  0.00            
ATOM   4893  H   ALA A 516      79.210  57.940  62.755  1.00  0.00            
ATOM   4894  CA  ALA A 516      80.870  57.920  61.395  1.00  0.00            
ATOM   4895  CB  ALA A 516      81.070  59.380  61.825  1.00  0.00            
ATOM   4896  C   ALA A 516      82.160  57.110  61.375  1.00  0.00            
ATOM   4897  O   ALA A 516      82.410  56.480  60.345  1.00  0.00            
ATOM   4898  N   GLU A 517      82.760  56.850  62.535  1.00  0.00            
ATOM   4899  H   GLU A 517      82.350  57.180  63.385  1.00  0.00            
ATOM   4900  CA  GLU A 517      83.880  55.920  62.725  1.00  0.00            
ATOM   4901  CB  GLU A 517      84.250  56.060  64.205  1.00  0.00            
ATOM   4902  CG  GLU A 517      85.430  55.170  64.595  1.00  0.00            
ATOM   4903  CD  GLU A 517      85.960  55.410  66.005  1.00  0.00            
ATOM   4904  OE1 GLU A 517      85.250  55.320  67.035  1.00  0.00            
ATOM   4905  OE2 GLU A 517      87.200  55.310  66.145  1.00  0.00            
ATOM   4906  C   GLU A 517      83.590  54.490  62.285  1.00  0.00            
ATOM   4907  O   GLU A 517      84.430  53.980  61.535  1.00  0.00            
ATOM   4908  N   ALA A 518      82.390  54.000  62.565  1.00  0.00            
ATOM   4909  H   ALA A 518      81.760  54.400  63.235  1.00  0.00            
ATOM   4910  CA  ALA A 518      81.930  52.790  61.855  1.00  0.00            
ATOM   4911  CB  ALA A 518      80.660  52.230  62.485  1.00  0.00            
ATOM   4912  C   ALA A 518      81.950  52.810  60.325  1.00  0.00            
ATOM   4913  O   ALA A 518      82.510  51.990  59.595  1.00  0.00            
ATOM   4914  N   ASN A 519      81.230  53.740  59.715  1.00  0.00            
ATOM   4915  H   ASN A 519      80.680  54.390  60.235  1.00  0.00            
ATOM   4916  CA  ASN A 519      81.020  53.700  58.255  1.00  0.00            
ATOM   4917  CB  ASN A 519      79.570  54.060  57.925  1.00  0.00            
ATOM   4918  CG  ASN A 519      78.520  53.050  58.405  1.00  0.00            
ATOM   4919  OD1 ASN A 519      78.060  52.110  57.755  1.00  0.00            
ATOM   4920  ND2 ASN A 519      78.070  53.310  59.635  1.00  0.00            
ATOM   4921 1HD2 ASN A 519      78.340  54.050  60.255  1.00  0.00            
ATOM   4922 2HD2 ASN A 519      77.260  52.780  59.885  1.00  0.00            
ATOM   4923  C   ASN A 519      81.840  54.700  57.435  1.00  0.00            
ATOM   4924  O   ASN A 519      81.540  55.080  56.305  1.00  0.00            
ATOM   4925  N   ALA A 520      83.100  54.760  57.845  1.00  0.00            
ATOM   4926  H   ALA A 520      83.560  53.950  58.215  1.00  0.00            
ATOM   4927  CA  ALA A 520      84.070  55.730  57.315  1.00  0.00            
ATOM   4928  CB  ALA A 520      85.330  55.620  58.175  1.00  0.00            
ATOM   4929  C   ALA A 520      84.350  55.600  55.815  1.00  0.00            
ATOM   4930  O   ALA A 520      84.440  56.580  55.085  1.00  0.00            
ATOM   4931  N   GLU A 521      84.700  54.350  55.525  1.00  0.00            
ATOM   4932  H   GLU A 521      84.930  53.730  56.275  1.00  0.00            
ATOM   4933  CA  GLU A 521      84.880  53.860  54.145  1.00  0.00            
ATOM   4934  CB  GLU A 521      84.980  52.340  54.155  1.00  0.00            
ATOM   4935  CG  GLU A 521      86.350  51.980  54.725  1.00  0.00            
ATOM   4936  CD  GLU A 521      86.770  50.500  54.735  1.00  0.00            
ATOM   4937  OE1 GLU A 521      86.730  49.830  55.785  1.00  0.00            
ATOM   4938  OE2 GLU A 521      87.200  49.930  53.705  1.00  0.00            
ATOM   4939  C   GLU A 521      83.720  54.310  53.245  1.00  0.00            
ATOM   4940  O   GLU A 521      84.060  55.010  52.295  1.00  0.00            
ATOM   4941  N   ALA A 522      82.470  53.990  53.565  1.00  0.00            
ATOM   4942  H   ALA A 522      82.120  53.800  54.485  1.00  0.00            
ATOM   4943  CA  ALA A 522      81.300  54.480  52.825  1.00  0.00            
ATOM   4944  CB  ALA A 522      80.000  53.830  53.285  1.00  0.00            
ATOM   4945  C   ALA A 522      81.130  55.980  52.565  1.00  0.00            
ATOM   4946  O   ALA A 522      80.660  56.370  51.505  1.00  0.00            
ATOM   4947  N   ASP A 523      81.300  56.730  53.645  1.00  0.00            
ATOM   4948  H   ASP A 523      81.250  56.320  54.555  1.00  0.00            
ATOM   4949  CA  ASP A 523      81.410  58.190  53.745  1.00  0.00            
ATOM   4950  CB  ASP A 523      81.520  58.620  55.205  1.00  0.00            
ATOM   4951  CG  ASP A 523      80.140  58.620  55.875  1.00  0.00            
ATOM   4952  OD1 ASP A 523      79.320  57.740  55.535  1.00  0.00            
ATOM   4953  OD2 ASP A 523      79.920  59.510  56.725  1.00  0.00            
ATOM   4954  C   ASP A 523      82.520  58.750  52.845  1.00  0.00            
ATOM   4955  O   ASP A 523      82.230  59.620  52.025  1.00  0.00            
ATOM   4956  N   ARG A 524      83.720  58.180  52.845  1.00  0.00            
ATOM   4957  H   ARG A 524      83.900  57.540  53.595  1.00  0.00            
ATOM   4958  CA  ARG A 524      84.850  58.460  51.955  1.00  0.00            
ATOM   4959  CB  ARG A 524      86.030  57.530  52.275  1.00  0.00            
ATOM   4960  CG  ARG A 524      87.290  58.070  51.595  1.00  0.00            
ATOM   4961  CD  ARG A 524      88.290  57.030  51.095  1.00  0.00            
ATOM   4962  NE  ARG A 524      87.920  56.050  50.065  1.00  0.00            
ATOM   4963  HE  ARG A 524      87.920  56.390  49.125  1.00  0.00            
ATOM   4964  CZ  ARG A 524      87.470  54.790  50.215  1.00  0.00            
ATOM   4965  NH1 ARG A 524      87.240  54.300  51.435  1.00  0.00            
ATOM   4966 1HH1 ARG A 524      87.420  54.970  52.155  1.00  0.00            
ATOM   4967 2HH1 ARG A 524      86.920  53.360  51.535  1.00  0.00            
ATOM   4968  NH2 ARG A 524      87.070  54.090  49.145  1.00  0.00            
ATOM   4969 1HH2 ARG A 524      87.060  54.460  48.215  1.00  0.00            
ATOM   4970 2HH2 ARG A 524      86.910  53.120  49.355  1.00  0.00            
ATOM   4971  C   ARG A 524      84.440  58.250  50.495  1.00  0.00            
ATOM   4972  O   ARG A 524      84.620  59.150  49.685  1.00  0.00            
ATOM   4973  N   LYS A 525      83.800  57.110  50.225  1.00  0.00            
ATOM   4974  H   LYS A 525      83.670  56.400  50.925  1.00  0.00            
ATOM   4975  CA  LYS A 525      83.160  56.840  48.935  1.00  0.00            
ATOM   4976  CB  LYS A 525      82.470  55.470  48.925  1.00  0.00            
ATOM   4977  CG  LYS A 525      83.420  54.270  48.835  1.00  0.00            
ATOM   4978  CD  LYS A 525      82.570  53.030  48.535  1.00  0.00            
ATOM   4979  CE  LYS A 525      83.530  51.850  48.745  1.00  0.00            
ATOM   4980  NZ  LYS A 525      83.060  50.510  48.375  1.00  0.00            
ATOM   4981  HZ1 LYS A 525      82.110  50.440  48.665  1.00  0.00            
ATOM   4982  HZ2 LYS A 525      83.320  50.320  47.425  1.00  0.00            
ATOM   4983  HZ3 LYS A 525      83.590  49.850  48.915  1.00  0.00            
ATOM   4984  C   LYS A 525      82.070  57.790  48.435  1.00  0.00            
ATOM   4985  O   LYS A 525      82.030  58.270  47.305  1.00  0.00            
ATOM   4986  N   PHE A 526      81.310  58.410  49.325  1.00  0.00            
ATOM   4987  H   PHE A 526      81.180  58.120  50.275  1.00  0.00            
ATOM   4988  CA  PHE A 526      80.470  59.590  49.075  1.00  0.00            
ATOM   4989  CB  PHE A 526      79.370  59.700  50.125  1.00  0.00            
ATOM   4990  CG  PHE A 526      78.210  60.570  49.635  1.00  0.00            
ATOM   4991  CD1 PHE A 526      77.250  60.100  48.745  1.00  0.00            
ATOM   4992  HD1 PHE A 526      77.060  59.030  48.665  1.00  0.00            
ATOM   4993  CD2 PHE A 526      78.280  61.930  49.935  1.00  0.00            
ATOM   4994  HD2 PHE A 526      78.810  62.270  50.815  1.00  0.00            
ATOM   4995  CE1 PHE A 526      76.400  60.990  48.095  1.00  0.00            
ATOM   4996  HE1 PHE A 526      75.560  60.660  47.495  1.00  0.00            
ATOM   4997  CE2 PHE A 526      77.440  62.800  49.245  1.00  0.00            
ATOM   4998  HE2 PHE A 526      77.610  63.860  49.425  1.00  0.00            
ATOM   4999  CZ  PHE A 526      76.490  62.360  48.335  1.00  0.00            
ATOM   5000  HZ  PHE A 526      76.150  63.030  47.545  1.00  0.00            
ATOM   5001  C   PHE A 526      81.170  60.930  48.815  1.00  0.00            
ATOM   5002  O   PHE A 526      80.880  61.530  47.785  1.00  0.00            
ATOM   5003  N   ASP A 527      82.260  61.240  49.515  1.00  0.00            
ATOM   5004  H   ASP A 527      82.520  60.680  50.305  1.00  0.00            
ATOM   5005  CA  ASP A 527      83.030  62.470  49.305  1.00  0.00            
ATOM   5006  CB  ASP A 527      83.930  62.600  50.535  1.00  0.00            
ATOM   5007  CG  ASP A 527      84.710  63.910  50.675  1.00  0.00            
ATOM   5008  OD1 ASP A 527      85.660  64.250  49.935  1.00  0.00            
ATOM   5009  OD2 ASP A 527      84.470  64.520  51.735  1.00  0.00            
ATOM   5010  C   ASP A 527      83.870  62.500  48.025  1.00  0.00            
ATOM   5011  O   ASP A 527      83.840  63.430  47.235  1.00  0.00            
ATOM   5012  N   GLU A 528      84.600  61.390  47.865  1.00  0.00            
ATOM   5013  H   GLU A 528      84.590  60.650  48.535  1.00  0.00            
ATOM   5014  CA  GLU A 528      85.320  61.170  46.605  1.00  0.00            
ATOM   5015  CB  GLU A 528      86.250  59.960  46.575  1.00  0.00            
ATOM   5016  CG  GLU A 528      85.570  58.630  46.905  1.00  0.00            
ATOM   5017  CD  GLU A 528      86.340  57.390  46.455  1.00  0.00            
ATOM   5018  OE1 GLU A 528      86.230  56.970  45.285  1.00  0.00            
ATOM   5019  OE2 GLU A 528      86.980  56.750  47.315  1.00  0.00            
ATOM   5020  C   GLU A 528      84.360  61.160  45.405  1.00  0.00            
ATOM   5021  O   GLU A 528      84.800  61.400  44.285  1.00  0.00            
ATOM   5022  N   LEU A 529      83.160  60.630  45.655  1.00  0.00            
ATOM   5023  H   LEU A 529      83.020  60.180  46.535  1.00  0.00            
ATOM   5024  CA  LEU A 529      82.060  60.770  44.685  1.00  0.00            
ATOM   5025  CB  LEU A 529      80.900  59.860  45.055  1.00  0.00            
ATOM   5026  CG  LEU A 529      79.610  60.040  44.235  1.00  0.00            
ATOM   5027  CD1 LEU A 529      79.840  59.900  42.735  1.00  0.00            
ATOM   5028  CD2 LEU A 529      78.650  58.970  44.735  1.00  0.00            
ATOM   5029  C   LEU A 529      81.620  62.210  44.385  1.00  0.00            
ATOM   5030  O   LEU A 529      81.600  62.570  43.205  1.00  0.00            
ATOM   5031  N   VAL A 530      81.450  63.030  45.415  1.00  0.00            
ATOM   5032  H   VAL A 530      81.450  62.630  46.325  1.00  0.00            
ATOM   5033  CA  VAL A 530      81.230  64.480  45.265  1.00  0.00            
ATOM   5034  CB  VAL A 530      81.010  65.100  46.645  1.00  0.00            
ATOM   5035  CG1 VAL A 530      80.610  66.580  46.615  1.00  0.00            
ATOM   5036  CG2 VAL A 530      79.890  64.400  47.405  1.00  0.00            
ATOM   5037  C   VAL A 530      82.320  65.200  44.465  1.00  0.00            
ATOM   5038  O   VAL A 530      81.980  65.930  43.525  1.00  0.00            
ATOM   5039  N   GLN A 531      83.560  64.830  44.745  1.00  0.00            
ATOM   5040  H   GLN A 531      83.800  64.370  45.595  1.00  0.00            
ATOM   5041  CA  GLN A 531      84.740  65.320  44.015  1.00  0.00            
ATOM   5042  CB  GLN A 531      86.040  64.730  44.545  1.00  0.00            
ATOM   5043  CG  GLN A 531      87.270  65.600  44.265  1.00  0.00            
ATOM   5044  CD  GLN A 531      87.360  67.090  44.615  1.00  0.00            
ATOM   5045  OE1 GLN A 531      87.150  67.920  43.735  1.00  0.00            
ATOM   5046  NE2 GLN A 531      87.510  67.500  45.875  1.00  0.00            
ATOM   5047 1HE2 GLN A 531      87.440  66.840  46.625  1.00  0.00            
ATOM   5048 2HE2 GLN A 531      87.790  68.430  46.095  1.00  0.00            
ATOM   5049  C   GLN A 531      84.490  65.110  42.515  1.00  0.00            
ATOM   5050  O   GLN A 531      84.340  66.140  41.865  1.00  0.00            
ATOM   5051  N   THR A 532      84.530  63.880  42.005  1.00  0.00            
ATOM   5052  H   THR A 532      84.900  63.110  42.525  1.00  0.00            
ATOM   5053  CA  THR A 532      84.170  63.400  40.665  1.00  0.00            
ATOM   5054  CB  THR A 532      83.920  61.900  40.655  1.00  0.00            
ATOM   5055  OG1 THR A 532      85.090  61.260  41.175  1.00  0.00            
ATOM   5056  HG1 THR A 532      85.620  60.850  40.435  1.00  0.00            
ATOM   5057  CG2 THR A 532      83.350  61.290  39.375  1.00  0.00            
ATOM   5058  C   THR A 532      83.010  64.260  40.145  1.00  0.00            
ATOM   5059  O   THR A 532      83.210  64.970  39.155  1.00  0.00            
ATOM   5060  N   ARG A 533      81.920  64.160  40.895  1.00  0.00
[truncated: 53,337 more chars]
